# Supplementary material for: Identification and characterization of long non-coding RNAs in subcutaneous adipose tissue from castrated and intact full-sib pair Huainan male pigs
Source: BMC Genomics. 2017 Jul 19;18:542. doi: 10.1186/s12864-017-3907-z (PMC5518130; doi:10.1186/s12864-017-3907-z)
Supplement: Supplementary file 1 — The sequences of identified lncRNAs in FASTA format. (SEQ 514 kb) [file 12864_2017_3907_MOESM1_ESM.seq]

>TCONS_00002359
GCAAAAGTTAGCAGCCGGTGCAGCGAATCTCCTTCCCGGCGGTCTTGGCCATTTCTTTCCTCCTCGACCCCGAGAGGTGGACCCCGTGGAAAAGCTCCCGGAGGAGGGTCACGGAAAAGCTTTGCTGCTGCGGAGAGACGCCGGAGGCCGTGCATCTGCAGAAGGTGCCTGAGTTTATTTAAGAGGATAATCTTGAAGCAGAGGACGAAAAAGAGCTGGTTGGATCTCTGGAGATCTCCTTGCTGGCTGCTGTGAGAGCCTGGGGCTTGTCCATGACTCAGTGGATCTGGAGAAGTTCAAGTATGCTTTCTGGAGTGGCGTAGGGCTGCACTGCGTTAGTCAGTCGAAGAGTCTCCAGGGCTGGTTCCACGCCAAGGTGGGGCCATGGCAGCCTCCAGGACAGCCTCGAGGGCTTCTCGGGACATTACCAATGTGATGCAAAGACTGCAAGGTAAGGGACAGAAATAGCCGTGGTTTGGCTGTTGTTGTTGATTTG
>TCONS_00002581
TTGCATCTACACCTGACTGCACAGCACAGCTGGAAAATTTACACAACAGGGACCGGACGGGGCAGATTTAGCAACACAACAACTTTAATAATTTAGATGATGTGCTGTTGTGAGGCGCACGCGGCAGTGAAGGTCGGCAGGCACGACTGCAAATACTAGCACCTTGCTGATCGCTACCGCCACAGACATCGGGGCCTTGAATACCGCTGGCGTTTGCTGCGGGCGTTCACAACGGAAGGCACTGCGACTTTACAGCGTGAGGAAAAAATGGAAACGAGAGGGTCAGGAACTCCCAGGAGGGGGAAGAGACCATAGAACATTCTTCACTACAGTGGAAGGGCTGGACAAATGGCACAACACTTGCCAACCATCTGACCTTTAAGAGTCCTGTTTCTTGCCCTATGGGTTCATGAAAGCTTAACGGCCATGGTGATGCATTCATGGGTAGAAGACACTAGCAGAAATGCATTAGTGTTTAGGTAAGCCATGCAAACTCCACTGGCACCGACAAATAGCTCTGGGTATAAGATGCATTTTGTTCCAAAGGATATTACAACTCTTCAACAGTCAGACGATTTCAC
>TCONS_00002689
AAAGACTTTGGAAGGTACTCCGTGGTGGAAGTGTAGACACAGCCCAGGCTCCTTTTTTCTGGCTAGTCTCCTGAGACTGCTGCGGGGAATGTCACTGACTCACACTACAGGTCTACTTTTGCTGACACTGCTGCTGCTGCTAAAACCCGGGGAGACTCTGCGCTATGCTCACTCGCTCTGCCTCAACTTCACTGTCACATCCGGACAGCCCTGGTGTGAAGTCAAGGGCTCAATGGACACAAAGCCTCTCCTCCAGTATGACAGTGACAGCAACCAGGTCACAGCTTC
>TCONS_00007163
CAACCCAACAATGCTTTGTGGGACAGGCGTTCCCACACCTAAGAAATTGTCCAGTGTTGAACCAGCATGTCTCAAAATGGCATCTGCGGATGAACTGCAGGCGGCTGGAGACAGATTTGCTGACCTCTAATTGTCGAGGTCTCCCGCTGACGTCTGTGAGCTGTGCCTCAAAGACAGAAAGGATCGGGCTCTGTGATCTCTCTTCTGAATGACAGCGACGCTGCCTGCCAGGAGGGGGCTGTCACTTCAGATTCCACAGCAACTTGAGCAGCTGCAGCTGCTGCCTGAGGGAAAACCAGATGCACCAATATTTTGAATGTGCTGTCAGGTTTGCTAGGAATGTACAGACTTGTTGCAGTTGTTTTGCAGGATTCTGGTATTTGAAATCTGTCACAAAGCCAATTCCAATTGAGGTAATAATATGATAACTCTGAGACTAGGCGCCATGTACTAAATTTTACTTGAGGGTTCACACGTTCTTACCGACAAGTTCTACGAACCCCATGTTATAAATAGGGAAAGTCCCCAGCACGTCTCAGGACACATCGTAAATCAGTTCTATAATTGGTAATGTGGTGTCATATCTATTCTCCAGGAACTTTCAACCATTCTTGTACTATGTATAATGTATTCTTTTATCCTGGAAAGGATGGGGGCCGTTTATTTCCACCTGGGAGTGAAGAATTATCAAGTTAAAATCAAGGGCTCTAAACAAATTTTATTTGGAATGAAGCATTATTATTGTAATTCAGAGACAGAATTTATATTTTATATATTCGTGTGTGATCATTATTGGATATTCAAATGGCACTCTTTCTCAAATTCCCATTCTTTGTCAAGAAGGCAGACTTTGTACTCTTCTGATCAGATTTTCTCTTTCTATAGCCGTTTTCCACAATTTGCTCTTTTTGTCACTTTAGAAAGTGTGAGCATGCCAATTTAAGATTATCTCACAGAGTTCACAGTTTTAAAAGCCGTATTTCTTCCTTGATCTTCCTTGACTATCTTGATTCTCAACCTAAAATGAAAATTTGATCCTTTTGGAACTTAATTGAATGCTTTGATCATTAGGGATTTTCACTAGGCAAAAAGCACAAGCAGGAGAGGCTAACATCTTAATGTGATGAACTTCCACTGCAGAAGATTATACCTCTGAGGAAGAAGACATGCCCTATTGCACAAGCAGGGCTGTGGTTTGCCTTGTTTATTCTGTGTCTCTGGCATATAGAACAGTGCTTGGCATAAAGTAATGATGATATACTGTTTATTGAAGGAAAGCATGAATGAATGAATAAGCAATTGAATAAATCAAAGACTCTCAGGAGGAGCCTTTGATGTTGTTATG
>TCONS_00010864
GCTGCAAGCCCAGACTTGATCAACCTGCCTTGAACGTGCTTGAGGAGCCCTCCAGATATGGAGCCGCAGGGATGACTGTATGGCCGGGTGTACCCTGGAGCCCCCCTCACCAACCAGTGTGGAGAAGGGCCGACTCCCCCTCAGGGTTCTGGAAAGAGATCAGTCACCTGTAGCTCAAAGATGTTAAGCACTTTGTGAAGGACCAGAAAGCTGCAAGATAGAATATGTACTTCACCTGAGTGGTTGCATAGACACTGATCGTGCATCCGAATCTTTAAGAACTCAAGTGGAAAGTGTGCTTACAAATTTAA
>TCONS_00019263
CGCAGCTGTCCGCCAAGTGCCACAGAAGGGAGCCCTGGAACGGAAAAGAAGCCTGCTTCCAAGAGACCCATAGGCGGACACGAGAATCCTGAGTCCTGTCCTTAAGAAGCCAGAGACTTTCACGTTGAGGAGGTGAACAGGAAACATACTCCCTAATAAGCGTCTTATGTCTTCCAGGGACCCCTTGAAGAAGAAGGTTCTCTGCCTCCCACCTCTGGCATCCGAGTGAACACTCACTTGCGACGGACAAGCTGAACAGAGCCGG
>TCONS_00019630
CACCAGGGGCCGCTGGAGGCGCCGCAGGAGCTCCGGGTCTGGTAGGGAGGAAGGTGTCTCCTCCGGCTCCGCCCCCGCCGCCGTAGGAGGCGCTCAGGTCCCCAGAGGAGCCGCTCCAGGCACCACATCAGGCAGGAGGTACCAGACGCTAGACGACCCACTACTGGAGCTGGTCAGCCTGAAACGCAGAAGGGCACACGGATCATCAGACTGAGCCCTGCAGGGCGCAACAATTCCAGTCTCTTCTACTTAGAGGTGATTCCACCAGCCTCCCCCCTGAACAAGGCAGACGGCCTCTCACACTGCTATTGCAAATGTATTGAAGTATTTCATTGTAAAACAATCGTTTTTCTTTTGTCCTGTCTCTATTCCGCTTGGGGTTTGCTGCTTAAATCTAGACCCGCCCTCGCTGCCCCAAGGCGGAGATTCTCAATATGTTGGCTCACGCTGTCCTCCAATCCAAGAGGCATTATGCTTTTGCGGTGCCTTGGATTAATGCACTCTAATCCTCGGACAGAATTAAAATAATTATTATCCTCTCCAGGATATTCGGCTTGCTCCCTCCTTTTAAGCTCAAAGAGCCTCACACAGGTCCCCGGGGGAGTTAAGCAAGGAAATCGGTCTCTGCTAATGTACCTGGGGTGCGGCGTCATTCAGGTCTCTGCATCGTTCCGCCCGGAGCACCAACTCATAGAGGCGCACAGCCTTGGAGAAATTCAAAGCGCTGCTCAGTACGGTTTAATGACAGCCGGCCTGAGCCTTTATACTTAGGGCCTGGGAAGCCAGCCAACAGGCGGGACTGAGCCGCACTGCTTGGTAACCTGAGGCCAGGCCTTCCAATTTTCCAAATGCCACGTGGCTGGATCCGCTGTGCAAATTCAAGCTCTTTTGCTCTCCAGCTAGTGGTGGGGATGTTTCCGTTTCCTGACAGGCAAAAGAGGGTTAAGTCTTTACTAAGTCGCACTCATTGTGAGGATCTATGGACACAGTGAATGGGAATCATACAAGCACTCTACACCCGCCATTAAGAGGAAATAAGCGGCTTGGAGTGCCCATTGTGGCTCAAAGGGTTAAGAACTCAACGTCGTCTTTGTGAGGATGCAGGTTAGATCCCCCACCTTCCTCAGAGGGTTGGGGATTCCTGTGGCTGAGGCATAGGACTCAGCTGCAGTTCTGATTCAATCCCTAGCTCGGGAACCTCCACCCATGTGCCACTGCTG
>TCONS_00029030
CCATTAAGGCTGAGCTGAGCATAAGTCGTACTTCCTCAATGGCCTCCTGGCTCTATTTTACAGCATTCTCTTACAATACTGACTCCATTCTGATTTTCCTTTTCCATTCTTAGATGCAACTTTGTAAGAGCCCTCCAAGTTGGAAGTTGAACAGTTAGTAGAGAGCAAGGGGAAATGCCTTACTTTTTCTGATGTTAAAGCCTATGCTCAATAGTCAGCAAAGCCCAGGCATGTTATTGATGTTGGTATCCAGCCTTATAAGAACTGGCTACATGCAGCTTACAGGGCAAGAATTCTACCTGGATTTCGTTGCTGTGTGGAAGGAAGAGTGGCCATGCTACAGACCAGCTAACCTGAAGGACTGAGCTACACTCAGCTGTGCTGTGTTTTTCATTCCTGTCACACTGAATATATTATTACTCCTTCCCGATGAGGACTACGTGAGGGACTTAGAGACCAACTTCCCAAGTATTCACAAGTTCTTACTGTAGGAATAAAAACAGAAAGGCAAGAAGAGGACAAAAGTAGTTGATCTTACACTGGGTATATGCTGGTGATATAGCGTCTATAAACTTTATTATAATACTTGAGCCTGATTTATAACCAAACCTCTGTGCTTCCCAAGCTACTGTAACTGTCTTACTAGCAACATCAAGGGGCCGTTATAAGACTCGAATGTGCACTTTAAAATTTGTCCTCCCCAGAGCAAACAGCGCAATGATGCTACACAAACTACATATGTTGGAATCTATAATCTCTCAGATACATCTTTTTTCACCTTAAACACAGAGCATGTTGACTTTAAGATGAGAAAAAGAAATGTGCTACAAGGTTATTCATCTTCTTTCCTCCCTTGATTCTGAGATTTCTATTAGGAGATGAAGTGAATTCCAGTTAATAGAAAACAGTGTATATGAAGGATTCAACTTCAGAGACACAGTTGAGTCTTCATGATATAGCATTATAGATGGAAAATGTTTACATTAAAATCATATGAAAAAATGTTCTCAGTGAAAGGAGACAAAATACCAGAAAGTAAAATTAATCCTAATCAAAAACTCAGATGTGCAATCAGCAACCATCAGTAAGTAGGATAGAACTGAAGAATATATTTGATTTTATTTTTCACAAATGCAGACAGTGAATTTGTACAAAAGGAATTGTTCTTCATTTTATACAAGTGGTTTCTTTGTCCATTCTCTTTCTCTTTGTTCTTGATTCATTTCAGTAATGTCCATTACGAGGAAAGGAAATTAAAGGACCTATATTATTATAAAGGTTTGACATTCAATAAATCATATTTTTGAAAAAATGCCATGTTTCAGTCATCAATGCAAGCATTAACATGACAAACTTGCAAGTCTCCTCGTAAGATTTTTGAACTTCAAAGCTTGTGAAATATAACCACATTGGTATTAGTTCAAACATTTTTGTAAAATTACTAAATTTCCTAATTGACTGTCTAGGTTTTTTAAATAACTGTGAAAATAATTCGGATGCATAAGGTTAAAGTTGAAACTTTTTAAAAAGTGATTGAGAAATATTTACAAATAATGTTTACTTCCTTGTTAATTATTAGGAAGGGGATAGTATGATTTCTGACCACAATTTATGTGATAAAAATAAAGGATCAAAATTCACTTTGAAACTTTAAATGTTTCAGAGAACATTGAAATTAAGCTAGAGAAGATCCTACCATATTTTCCATGTGATATTTTTCCTTGGCCAACTCATTTCAATGACAGAGTAGAGCAC
>TCONS_00029240
CGGACTCACAGCTGTGAGCTGGGGGAAGATGATCTGCCTTCTGCCTCCTGAGACCATGGGGGGAGTGGAAACAATCACAACAGGATTTGGATTCAGCATGAGTCCATTTTGGCAAAAAGGAAACAAACATCAGGCCCTCTTCCCATGCAAATGTTCCAGCTTAAGCACCATGAAGAATGGGGATTTTTCTTCTTTTTTTTTTAAATCATCAGTGACCAGAACAGTACCCAGCACTTAATTGATAATAAATATGTGTTGAATTAATCAATGAACGCATCATAGAAAAATGCTATTTTTTTGGCCTTCCTCATGACATGCAGATGTCCAAAAAATGGTATGTTAAGACAAAC
>TCONS_00033538
CAGCATTCAACAAGAAGCCAGAAGAAGCCTGGAAGTATTCTTCCCTAGAGCTTTCAGAGAGAGCATGGCCCTGCCCAAGCCTTGATTTCAGACTTCTATCCTTTAGAACTATGAGGGTACAACCTACCCAGTATCGGAGATTTCCCACCCCCTACTCACCTGGGCAAAGAAAGAGCTTTGTGGACAGAGGCTTAAGTGCTCTTGAAGGGCTTGGTGACTCGGAGATGCCAGGTAAGGGTAGAGCTTGTAGGATTGTTGTCTGATAGAAGCAGAAGTATCAACCCTAAAACTGACTTTTTAATCTATTCTACTATTAGTATTCTCATTCTCTCAGGTGATGTAATAATCTTTATGATACTTTTTTTTCTGCAAGTTTGGTCTCTTGCATTTGGCTGTCATGTCTCTTTAACTTTATTTTTTATGTTTTGCCTTTTTTGACAACATTTTATTATATTTGATTAC

>TCONS_00036091
CGGGTTTGTTTTGGAAACACCGACTTTTAGAGTTTCAGCGGGACTGGCAGCGCGAGAGAAAGATCTGATCGTCTTCAAGGAGCAGGCAGGTGTTCAGAGCAGCTGAAGAACGTCTCCTGTGGTCAGACATCTGCATCACCAAGCTCACTGGGGACCTGCCAGGCTCTTCACTGGTGACATGGAGGATGATGGTCTCTAGCCCCATCTGCAGACTTAGCTGTGACCTGGCCCAGATCCATGGCCTGCCAAAGCAGGAGACCCCCACAATTCTGCACCTAATGGGGAGAGTCTTCCTTGTTTTCCTGCCTGAAGGACAGGAATGCTTTTGGGTTCCCAAGAAGCTGAACCCAAAAACCTCATGCCACCTCTTTCTCCATGAGATGATCCAGCCGAGCTTTAGCTTCTTCAGCACAGACAGTTGAAATTCCTCACTGGGCTTGATCAACAGGAGGAGGATCTGGAGACCAGTTTGGTGCAGGAGCCTGGGGAAGAAAAGACCTTCCTGGAAAGGAAGACTCCAACCTGACTTTGAAGAAGTCCTTTTGAAGGACCAGGCTACACCTGAAAAGAAAGTACATTGCTGCTGTGTGTGGGACTTCATCAGACTGGAAGTTAAGATGTGAAAGTAGGCTGTGCTTTCCCTGTAGCATCAACCTCAGAGAAAACCCAGAAGTGGGCAAGGAGACTTGAAGCCAGTCATCCACAATTGAGTTTTGCCTATTTATAGGTGCCACAAGTTCAATGTTTCCTCAGTTCAAAGCCATTTTTGCTTCAGTTGTAAATGCACTGAGTCATCTCAGCACATTGATTTTAGTCGTAATTGGAAATAATACTTTTGAATCCAGAGAAACTATATTTTTAAATTTGTAATAATTAGAATTTATCTATTATGATTGCTGCATTTACAAAATTTGTACTTATGATTTGGTCAGTTTTTCTTTGGGGGTATACAAGGTATATTTTAACTGTTAGCTTTTACTTATAAACTGTAAAGAATCAAAAGTGTTGGGGCATTCCCACTGTGACACAGTAAAGAATCAAAGTGTCCTTAAACCTTAAATCTGACTTAAAATCAAAAAGGAATATAATTAGTTTTATTTATTTCATTGATTCTTAACATATTTTTATGCTACAGTAGTTTACTTGTGTTTGTGAATATATTGGTAAATAAAACAAAGATACTGCTTCCTCCGAAGATTTTCTGTTGGAGAGGATGGGGCTTAAAATGTCATAAGGAGAGAACTCTTGTTGGACCGGGAAGGAGAAACATAAGGCACTGGGACAGGTTATCGCAGCAGGAGCTCTTCCCTTTTTTAATTTTTAAATTTATTTTTTTTAATTACATTAGAGTGTGGTTGACTTACAATGGAGTACAGTTTCAGGTGTACAACAAAGTGAATCAGTTATACATGTACATATATCCATTCTTCCTCAGATTCTTTTCCCAGGTGGGTAATTACAGAACATCGAGTAGATTTCCCTGTGCTATACAGTAGTCCTTGTTAGTTATTGGAGATGTTCCTTTAATTTGTACATTCTTGAGAAAGCATGTCTGGTGGTTGTTGATTCTATTTCAGCAGTTGCATGATCAAGAAGCTGTGTGAAATACATTTTAGAATCATGGAATTTAAACTTCAGCAAATAGGTAGTGAGTATGCCTTCTATTTGTTGCCACTGTGCTGGGTGCCAGATACAATGACCAGAGCAGACACCTTGGTATTGTCACAGAGCTCCAGTCTGGTGGGGATATGGTTTGCCAAGCATTCAACTAAAGGCATGTTGATACTGTGACAGGGAAAGTGCAGGACACTGGGAGCATGTGGGATCCCACGGATCAGAGAAAGCTTCTGGAAGAAGCAGCTGGTAAGCTGGCATCTCAAGGGTCTGCAGGGTTAGCCAGGTAATTGCATGATGGCCAGTGGTGGACATGTTGTGTGGAGATCGTGTAGGGTAGCAGGGAGATAAAGGGTTTGGAGAGGAACAAGTGTTTTGAGATGTGGCTCTGGGTAAAGTCATGCATATGGAAGTTGTAATCTCAGAGATGACATTTGGAACCATTTGGGAGATTGAGACTCTGTGCAGAGAGGATGAAGTGTGATGCTAGTGTGGAATTTTGAGGAAAACCGAAGGTCCCTAAGATGAGAGGGAGGAGTCAGCAAAAGCAGATGAGGAGGAGCAGAAAATCAGGGTATGATGGTGACATAGAAACCAGCTGAAGGTCCAACTTTAAAATGGTCAATGTGGGAACAAGTGTTTGATGCTTCTAAAATGTCAGCTGGGGCTGCCTGGCAGTGAACTGTGGCCTCAGTAAGATGTAGTTTGTTATACACCTTGCCTGAGCAGTTTCAAGAAAACAGAGAGATGGGCACCAGATTATAGCAATTGGAGAAATGAGCTTTATATCAAGAAATAAGGACTCATATTGCAGAGACATTCTAGAAGTTTGGATCTGAACAGAGTAAGAGAATACATACGGGTAGTTGTAAGAAATGGTCATATTCCAGATGTAGAAGATGGAAATTATGTGCATTTAATGTTGATCAAAACTAGCCAGTCCAAAGGAAGATGTGGATACAGCGGAGAGAGGAGCTGACTGATAAAGCATAAGCATCTCTCTGAAGCCTTTTCTACTTTGTAGCAAGGGAATCTCTCCCCAAAGCTACATCTTCTGAAACTGACACTCCATGAGGATTTGCACCCTGGAACAGCCATGCTTTTCTATGACCTTATACCTGCTCTGCTGCACTTGGGCCTCCTCCTGTCCCTGCCTGTCAGCCATACGCATGGCCAGGAGTGCTGCATTCCTGCTGCTGCAAAGCCTGACCCCAGAGGAAAATAATGGGGGTAAAGATGGATTCCCTCAAAGTACCTCTTCACAGCCATTCCCAGGGCAGATGTCTGCTCTTCCATCTCC
>TCONS_00047561
ACACAAGAAAATGGCCGCCGCGCTGCTGGGCGCCTGAAGGGAACGACTTGCGTGTCTCCGCCCGGTCTCGTCCAGCGATCCCACTCCACCTGGCTCCTCAGTGCTCTTACAGGTTTTGATGGACACCTGGCTTTATTCTTGCAATGAAGAAAGGTCCGCAGCAAAAAATTTCCCAAACAAAGATGCCACCATCATCTCACCCTCCTAGTCCATCATCTCTTACATCCAATATGAGATCT
>TCONS_00052683
GGTCCATCCATCAGACGGTTGAGAAAACTCTGGCTTGAAGACTTGATGTTACTGCCTGAGGTCCTGTCGCTGGAGTGCCAGGCCGCGTCCCTCGGAGGTGGGCACAGAAGATGCTAAGATTTCCAGAAGTGGCTCCAGGATCAAGAAAAAAGCATCGCCTTCCCCTTTTTCCAAGCCCGGGGTATAACTGTCTGATTCTTTCCTAAAAATACAAGGTACACTATTGTGTTTATGGGCAGGAGCCAGAAGTCAGAATATACAAACGAATCGTCAATCCTGAAGCACTTACATTTTCTTTTGGAATTAAGCCAAGGATTCCAAGTCAGAAGTGAACACATTTAGATGCTGATTCAGGTTTGTCTTTTCCTGACCCAGTCCCAGTGTCTCCTGGGACTGAGAGACGGTAACTCGGCCTAGAAGAGAATTCATTGAAGTTAACACTGCGAGGGTGGAGTCTATTAGGGATAAAGTGTACGGCATGTTGGGAGCTCAGTGATGCCCAAATAATAGAAAGAAAAAAGCAGAAGTGAATTTCAGCTTCCGAAATGAACCTGGTACCTAAGGCTTCTAGAAGGTTCTTGGACCTTCTTGCATATTCTTGAGTGTGTCTGGTCACAAAGGTTTTCTAATGAGATAGTCATGAGGAGTTTTGTTGTCCTTTAAAGACAAAGAGCTCTCCC
>TCONS_00055787
CAGCCAGCGACGTCATCGGATCCCCCAGCGCGTCCCAGGGAGGGAGGCCGAACCAGAAAAACCAGTCTGGAGCCGGCGAGCGGAGAGGGTTGTGCGGCGCGACGGGGGAGGGAAGCGACCGGGAAGTCAAGGCCCGGCCCCGCTGCAGCCGCGCTCCCGCTCGCTCGGATCCAGGGATCTCCCCAGAGAGCCAGTCTCTACTTGTCATGCAAAAAAACTTGGGCGTCTCTAGGAGCCTGAGAATTTCCTTTAGGGATGCGGAAACCTCCTCCCTCCCACTCCTATCTTCCCATTTCCCAGATCTTTCCTCATCTAGAAGACAAAGAGAATTATAGAATAATTCGTATTGTCTTTAATTAGAATTGTCTTTATGATTTTTGTCCGGGTTCCTCCGATCCCTTTTCTCTCTGTGGCCCCGCCTCTATGCAACATTAATGCTATCGGTCAAAAAATAAAATAAAATCATATTGTAGGTCCTGGCTGCGTTTGTGGAGCTTTGCAAAGTGTTTTACTAGCACTTTCCGGGCCCCTGCGGAAGCATGAACTTTTCACGCGCTCGAAATGCCCCAGTTGCCTTCGCTGGGGTCACTCACCAGGGCGCCCTGGGCGCACCCAGCTCGGGGATCGCGGCCCGCCCTCGCCGGGGTATTCAAATCGGTTTGGGCAGCTGCGAGAGGAGCAGCTGCCGGTTTCCTGGTGGCAGTGCTGAGACCTGTGGCGAGCGGCCGCCTCCAGTCTGCGAGCTTCCCTTCCTCCGAAGGGACGCGAGTGAAATCACACCCAGCGCGGGGACAGCGGGGCCGGGGGACGGGGGAATCCCAGGCGAGTGGGGGCCGGGGCCCTGGGCTTCCTCCCCGGCCCGGCAACACCCGGGGGACACCGGGGCTCCCTCGAGCCGTTACCCTGCCTGTGTGGACTTGTGTGCACCCTTAGGGGAGGTTCCCAGGCGGCCGCGGCGGCAGGAGCGCGGCGAAAGGCTGGCCACCGGGCCGGGCGTACTCTCAGAGCGCCTCCTCCGGGTGGTCTGCGGGCCGGGCAAGGAACGTGCGCCACCCCTCCCGGGCGCCCCAGCGGCCGCGCAGAGCCGAACAGAGCTGACTGCCCCGGCGCCGCGGGCCCGATAGGCCCTCCCCGCCCCCCGTCCGCGCCGCCGCCCTGCCCCGGGCGGAGTAAACAAGAGACGCGCAAGATTTGACCTGGCGCGACCCGGATTTCTGGCCGGGGTTCCCCCTGAGCAGAAAACTTCTGAAGACAAAACCAAAACTGGCTCTGGTAAACTGTGCACTCAGCTCTAAGAAGCTCTGTGGAAAGTGAG
>TCONS_00066096
GTTTTCATGACTTCGTTGCAACACAGTTGCAGCTTCTCACCTGTCTGCCCTATGAATGTTGGAGCTCCAGGACCTGTGTTATTTACTCTGAAATTCCAGGGAAATTTGGGTAGCAACAAGAATTTAAATGTGGTAAAACTTCTCTTGAGGTAGAAATGTTAAAATGATCCGTAGGTTTATTTCATATTATTTTTACTTCAATTATGTGTTATTCAAGATACCTCAGAATAAGTTGGAGAAGTACATGGTATCTGAAATAATTTGAAAGGAGTGAGGTTATAAAAACAGTTTTGAGTTACTAACGGGAAAATAATTGCATAATAGCAGCTACTACCGTGATAATGTGTCATAGTTG
>TCONS_00069157
GAAACCTATACAATCACAGTTACTAGCAATCAGGAACAGAAGGATGGAAAGGAAATCAAAGTGTACTGTCGTCAAAGGCAATAACATCACCATCAGATTGGAACAAATGTGCACTAATATGAGTGTGAAAGGAAAGTTCTAGTTTTTAAAAAAGCCAAATTTTATCTTTCTTCAAGGGGTTGCTGAAAAAGGAATAATTTTTCCAGGTGAGGAAATTTGAATATGGATTGAATGCTAGATGATATGGCATGAAAGTTCAGTTCATTGTTTGTGGAAAAGGCATGGTGTTTGTGTAAAGGGAATATTCAACTCAAACATCAGTTTGAGATGTTCCAGAAGTATGGGTAGCAAA
>TCONS_00071225
GGGGAGCAGGCGCGGGAGCAGGGGGCCGGGAGGGGGGCGCACGGGTGCGGAGGGCTAGCGCGGGCCAGCGGGACCCTGAAGGCGGGACCCTGAATGCGCGCCGCCGGGCCGAGGAGGGGACTGGCTAAGCTGGTGAAGGAAAGCAGGAAAACGTGGGGGAGGTGCTGGCGAGAGAAAGAGAACTTGCGTGAGGGGGAGGAGGAGAAACCAAATTTAATATTTGGCGTGGAAAGGGGATTTTTTTTTTTTTTTTTTTTTTTGCATCCTCCAAGTAAAGTGAAATCAGTCAGCATTATGCCCCCTCCCCTCGACAAGTGAGGATTACTTTCTCCTTGGGTAAACGAAGAGAACTCATGCAGACGAACCAGAAGCTTAGAGAAGTTAACATTCTTCAAGTTACCCAAACAGTGAATGAGGGAGTCAGGATTTGAATCCTGAAATCTAATGCCAGAGTTTACAAGCCACGCTGGAAATGAGGTATTCTGAATGTATATATAAACTCTATATCAGTGGGGAAGATGGAGGAAGTCAAAAGGCCTGGGGAAGTTTGCCAAGTCCCTCAGGTCCTAATTTTTTTACCTTGCCAAGAGAGAATGATGGCTCCACAGTTGCCTCACCTTGGGAGGGGCAGACCCCAGGGAGTGGGAGTTTCTTCCAAAAATGGTGATGTATCTGAAACTTGCCAAAGGCCTTAAGAAAGGAAAGCTGAGAACCAACACGTTTCTTTAAAACTTCGCTACCGGGTGTCACACAGGCTTGCTTCCCGAGTGCAACTTTTGAGTTTTTAATAGGTTCCATGAAAGAGCCATGGCATCCCAGCAGCCGCTAGAGGGCACAGCAGAGCTGCAACCCTGATCTGCCCTCTAGTGGCGGTGCTGACGAGAGGGCATTGTTGAGCTTGAGGGGTCTTCAAGGGTCAAAGGGTGGTTGGAGGAGTCATCTGAGACTCTTTTAGGTTCTACCAGCAATGAGAGGGGTGGCAAATAATGTCAGACAGCAGAAATCTTATTGCAATAATGAACATCTTTGCAATCGGTCCCCCAATGCTCACTTAACGTCTGGGAGTAGAGTGTGTGTTTTGTTTCTGTCTCAAAGAGGGGACTGAATACGGTTGTGCCAATAGAAACCTGAAAGAAATCTAAAGTTACCCAAAATCTTGATTGGAGACTAAAGACAAACCCAGACACCTTGGGAAAAGGTAGCAATATAGACATGGTGCTTCTGAAATTGTGTGTGTACCTGTCTGGTTATGAAATCCTATACTAAGGTCCCTCAAGGATCCAGAAGCAATGTGGCTTATTTTCTCAGACCTTTAGTTTGACTCATTGGAAAGTAATGGAAAACATTATAGTAAGC
>TCONS_00075352
CAGGATTGAGGAAGTGTGTGTCTGGCCCGGCCCCGCGAGCGGCCAGAGGCGCAGGGGCGGAGGGCAGAGGGGCGGCCCGGCCCGGATCCGCCGTCTTCCTCCCCGCCCGCGCTCAGCGCAGAGTCCAAGGCGCCGGCCGCCTCAGGACGAGACAGCTTTCTATTCAGTCACAAACGTGTGTCTGTGACTTGGTCCATCATGGACTATGAGCCAGGACAGAGGCTACCCCTCCAGCAGCAGTGACCGTGACCACTGCCAGAACTGACTTGGGGGAGCAGCAGCCCCGAGGATTGATGGTTGGAATGTCTCGGCGGCCACCCAGCATGTACTGGTGTGTGGGGCCGGACGGGTCAGCCGTGTGTCCAGGACGCGCCATGGAGCCGCATGACAACGGTAAGCACAGAGCTGGCCAAACCTATCTCACATGTTCTACCAACAAACAAGGGGTTTTCAGTCGGAGGATATATAATGCCAGATACTTGATGCATCATGTGATTTTTTTTCATTATAAAATATATCGTGGGATTCTCATTTTTTTTTTTATTTATTTATTTTTTTAATTTTCCCACTGTACAGCAAGGGGGGGATTCTCATTTAAATTCATAGCATTGAATGAGCCGTGGGACAAAGTTTCTGTGGACTCGAAGATCTTGGGAAACAAGGCATCATTTCATGCTGGTTAAAAAGATTTTTTTAAATGGAAATTTGGTTATGTTTTCTTACAATAATAATGTGTATTTATCAAAAATTGAAGAAAAAATAATCACCTAGAGTTCCACTACCCTAAGCAGAATTAACATCTTGGTATGTTGTCTCCTAGTCAACTTTTGTGGGCTTCAGGGACTTTGTTTTACTTTATTTTCTTATCATAGGGTAGGTACTTCTCTATCCTATTTTTCTCGTATAACTTTATGACAGTCACCTAGCTCATGTGACCCTGTGAACTATCTTCTTACTCGGAAACTCTGTACCACATGATGGACCTAATTCTTACTCTCCTGCTGGACGTGTTGGGACATTTTGGTTGCTTCCAGTTGCTGACTTTGACCAAGAGCATTCCATGCCTGTCTTTCTATATGTGGTTTTGAGATTATTTCCTTAAGGTAGATTTACAGAAGCGGGACTGTTGGGTTTGAATATTTTTAAGCCTCTTTGCACGTCTTGCCGGATTGTTCACCAGAGTTGCACCACTTTTACCCCAATAGGATATCATTGCTACTGTTAACAATAAATATTTGTTAAGCCCTTAGTGCATACCAGGCACTGGGTTTGGTAGGGAATAACCTCATTGAACGCTTACAACAACATATAAATGGTACTTTTATCCCCATTTAATAGTTGAGGAGCGTGAGAGTAAGAGAGGTGTAGAAACTTGGTCAAGGTCAGTAACTTATAATGGGCAGAAGTGTCATTCGAACCCCATCTTGACCCTAGACTCTAGTTTGCTCTGTGAAGCTTGTGAGGGCCCTTATGTTTGTATCTCTGTTGACTTAGTACTTCAGTGTTGTACCTGGCCCAGCAGACATTTTGTTCAGTTGCTTGAGTGTTTTTTTCTCCATCAACAGTGCCCAAAGGCTAACTAGGGTGATGTTTCTGGAAGACGTCTCTGCACATAAATCAAATTATGAAATGAGAAAAGAATTTGCTTCCTCACATTGCCCAGCACTAAGTGTTCCCAAAGTGTTTGACTTGCATCTTTTGAAAATTTTTTTTTTTTTAGATGTCTTTTTTCAGTCGCTCATTAGGAAGGCCATGCCTTGTGAGCCTGAGATCAAGGGGACGTGTGTGGAATGCTGTTCCTGATGTCAGCCAGGACTCCGCACTTTCCAGGGCACTCTCAGCTCTGCCATCCCACCCGCCTCTCCTCAGTAATTCACAGGGATGCTCGGGTGAATTTCATCTGAAAAAGCCCCACAGGGGCCCCCAGGCCCTCAGAAGCACCGGGACGTGTCTAAACTGTCAGT
>TCONS_00077016
AAAAAGCTTATATTGGTAGATTTCTAGTTTTGAGCTGGAAGGGGCTTCAAAAATCCTTTCCCTCATTTCCTCATCTGACAAATAGGAACTGAAATTCAGAGACATCAAATGATTTCCCCACAATAATAGTTGAATTTATACTGGAATAAGATGAAAACCAACTTTTGTTTGTTTTATTCCCTTAGTAAAGCTATAGCAGGTGATCCTGACTTGAGGATGGCCTACTTCAGATAAAGAACATAGTCTTGGAGGCACATGGCCTTGAATCCACATCCAGACTTCACTTCTGGCCTGGGGCGGCCGGGACACCAGACGCTGCCGCGGAGATGATAAGGGATTGGACCCAGCAGCTGGAGAGCTGGCGGCAGAAGCAGGCAGGAAGATACAGGTTTGCACCAAGGCTGGTTAAAAAACAACCACCACCACCAAGAGGCA
>TCONS_00079640
ATAGCCTTCAGCCTGCCCTCCTTAATAGGTGAACTGAGTATGAGCAAAATAGGAACAAGAACGAGCGTTCTTATAGCACTAGATTCTTAGCTCAGCCTCCTGTGGTCTGCCAGTAGGGTCCTGATATTCCGAGGGGTAAACCACATACTCCTCTTTTTTAAAAAGTGGGTGGTATGCAGAAGGGGTGGTAGGGAGGGAAAGCATACAGAGAAAAGCCACAGTTGGTCACTACTCACTTGGGCTGTGCATGGTGCTGATACCCAGGCCCCAGCTGAGATCCTGCTCTCATCTCCACAGCCACAGAACACTGGAGGAAAAGCACAGAGGGGAGATATCAGCCCTTCTCAGTGGTCTACGAGCCCACACGTCTACCTCGATGGATTCAACCAAGGTGCTGCTGTGGAAGACCTTCGTTTTCGACTACGGAAAAGGGGGAGACACCAATGTAACACTTACTCTTGCATCTTAAGAACAGGAAAAATAGCAGATATAGGGAAATAGCATATATACTTCTTCAGAGAATTAATTATTTCGCAGATTAATCTGTTCCTTAAGAATGAGCAGCTGAGAAAATGACAGCCCTCTAAAGAAAGACATTTGATGATTACTCACCCAGTTGGTGATTCTTGTTTTAAAGTCTCAATATCAGTAAACTGGACGGACTGTCCGCCACCCCTTGTTTTATAAACATCACCCTACAGCCAGGAGAGAAGGTCACCATTACATTTTGATACATCCACATGATAAACATACATATATTTCAAATTGAATTTAAGATTGTTCTTCCATGGAGACTCCCATCCACAAAACCAGATGGTGCTTGGACTGCTGGGTCTATACCATAAAAACACTTTAGTGAGAGATATGTATGCAAATCTATACACGAAAATCCAATGCAGTATAATCAGTAGCATTCTTAGTTGTAGAAAATAGCATTCATTTTTGTTCAATCTATAATTTAAAAGCTTAACTAAAGATCAAGAAATCTGTTAGGAATCTCTGAATGTTCTAAGGGGCAGTATAATCGCCTTTCTAGATGTACACCCCCCTCATATTCATATGACAGTAGTCTTATTTGTAACTATAGTTTCTAATAAGAACCATCCCCCAAATTGAATTTGAAATGTAACACTCACATCCCCCCCACCCCCTGCCTTTTTTTTGTCTTCTAACTTTATTAACTGACTCGGATCAAAGAAAAATTCTGGGAGCAGGGATAGGGCTTTGGGTAGTGCAATACTGCACGATTTTGATAGGTCAAATTTTAATGTGGGCTTTTTATCTTCAAGTGGCATAAAGCCAAGGTAGGAGTTCTTTGCTTGGCTTATTTTTTAAGTAGGGGTTAACACAAAATACATATTAATTAAAAGTACATACTGGATCTGGAGTTCCTCTAACAGACTTGAGACTCTAAGCCTCATTCAACAGAAAGTAGCAAATTTAGTCCCAATTTAGCAGATTATATGCAGGTTTAGTCCCAATTTAGCAGATTCATAACGTGGTTACTTTAGTTTTCTAACAAAAAGATTTAGTCAAATACCCATTTATGTTCCAATTGACACTGCCAGTACGTAATTTACCAGAGTAAATAGTTTTTGTTAAGCTGACTTGTATATTTTCTCTTGTGTAAATTTTTTACCTTAATTAGCTTAGTTTCAATCTCCCCATCGGAGGCTAGTTCCTGGTGGGTCAGCATGTACTTCTCACACTTAGCTAGTGCCTTTTCATTTGCAACAGATACAGTGATGGCATGAGGGACATGTGGCTGCATGACTGTCTCAGTTTGCACGTTAGAGGCAGGCTTATGATCTACCCATCTGTCTCCTGCAGAGCGAGATCGTCTGTGTCGCAGACGAATTGGTGGTGCGTTCTGATCAGGTTGAAAGAAGAATCAAGAAACAAGCATAACCCAGAATTAATTTAAGGGTACTATTAGAAGTGCAGCAGGTTTGGCTACATTAGTGAAAATATCAAAACAAATGCATGAATGAACCTTTTCAAAAGCTCAATATGTTACTCGAGCAATTTAAATGTTCTCTTTGTATTTCAACACAAAGGCAACAAACATCCCAACACCAGCTTGTGTGTGGAATATACATTAGAGACAAATAATTCATTTTGCATTCTTGATTAAAAACCACTATTTGTACCTGCTTTTGTGAGGTAATCTATTCAACTATGTTAAAAGCTTCAAAAAGATCAGCAAAAGCCCTAAACATATCATAGGCCTCTAAACAAAAGAGAGAACACTTATTTATGAAAACAGACAACCCTCCTGTTCCATACACAAAAAGCTGACAGAGCAGCATAGTACAAAAGGCTAAAGAATGTAAGGTATCCTAAGAACCCTATGTATAACATGATTGAAAGAATGTAAAAAAAAAAATACCTCAGAGTACTTTTAAACATCTCGAAACAGAACTTCATGAAAAATTCAGGCACAGTAATGGCCAAAACATACCAACTATTTTTTTCTAAAACATTTCATAAAGGTTCCAAGAACCAGAAAAAGAATATACTGTCAAATGAGTCTCTATTGTACAATAAAAAAGCTAGATGCTTCCAGTCAAATGTTATGTAAATCTAGAAAAGTTAAATTTAGCACATTCGGCCTAAGAAAAAATAATTCACATATAAAATATAGTTAATAGTTTCTCTGTAATTTTGCAAACATCTTTTTGCAAAACTGCAAGCAAATGAAAGTCTGTCACAGGCCAAATCCTTCAATGCTTCAAATATGAATGAACATCTGATTTCAAAATGCCTATATGGAGAACTAAAGCATTTTCCCTATACAATTATAAGAAACAAATGAGGCGCCAGTGACAAATTCATGATTATAAAAATAAAACATGGACAATAGAGTTTGCCACTAAGGAAGACGGAGCCTTACAACAAGCAGGAGCCTTACAACAAGCAGGAAGTTTTCCATTCTTATAAAATGGCTTAATTAATGCTGAACAAGGAGAAAAGTAGCTCTTGTGACCTACCATTTAGCAAAGGTGATGGCATCCTGAACACATTTAGCAATAAGCTTTGGAAAGATGACAGTCCTTAACAATCTACCATCATTTATGAAACAAGTGATATTTAAAATTTCTTCCTCACTGAAATATTCCGTCCACTAACAATTTTTGACCAACCAACCTATATATGCATAGATACTAGCCTAAACTTTTCTGCTGCACTTCTAAAGAGATTTTGATTTCAAATTAAAGACTCTATAGTAAGTCCTCTTAAATAGCTCATAGCCAAATTAGATATTACATTAATGTTGACCAAGCCTAAGCAGGCCTTGAATAGTTTTCAGTCCAGCAACTTGCATGAAATAAGGGAATTTATTAGAATTGATCAGAAAGACCAGTCACCATAATTTGCTCCCTAAAAAGGCTTAAAGCAAAAATCGGTAGAGCTTAAGCGACTTTAGAATTCTGTTGCTTTGGTAAATACCTTGTAATTCATCACCATCCCTTAATAATTGGGAATGCATGCCACCTAAATGAAATTTTTCTGCACCCCTAATTTATGCCACAAAGAAAAGCTAAGGCAAATATTTACTATAAAAAACATTTGTTTAGAAGAAAAAAATCCTAAAGTGCTATTAAAATTTAACTAAATGTAAATTACAATATCAACTTAGTTCACTTAGAGTCAGAGGAATTATCTTAATCCTTAAGAAGAAAATATAGACATTAATTTGTTTAAATACCCTTGAATGAGGCAGAGCCCTTGTAAATTGAGAATAAAGGTCTCGAGATTAAAAGCAATTTATTGGACATGCAAACCATCCCTCAGCAGTTATAAAACAATTGGCCTTCAAAAGCAATGTCATGAAAATCAAAAAAGGGATGATGGACTATATTAAAAGAGATTAAAGAGAGATAATAACCATGTGTAATGTATGAAGGACTGAAAAAAGAAAAGCCATTCTTGGGGCCACAGGGGGGGTGTAAACATGAACTGTATTTTGGAGGGTATATATTCAGAGTTAATGCTAACTTTCTTAGGTGTGAAAAAAGACTGTGGTTATGTAGGTGGGTGCCCCATTGTTTAGGAATGAAGTGCCATGAAGTCTACTCCTTACTTCAAAGGTTCAAGAAAAATCATGTTTACAAATCTATTTTCAAAATAAAGTCTGGGAAAGCAATTTTTAAATAGAAGTTTAAAAACAGGCAAAAAATCAAATTAATTAGGAGAAATCAAAAGAAAAAAATGGAAGTGTGCTCTAAGACACTCAGTCACTAATTGCGTGGATGCTCAAAAGCACAGATGAGTCCGGGAGGTGCCCCACTGACCTGTGTTCTCACTGAACACCAGGCAGTATTTGTGTGCCACATGGGTTTAGAAGCCTTTTCAGATGAAGAGCTCGGCCTCAGTTTCAGGGTGATTTGATCCTTCAAATTAACTAACAGAAAAATTAGACCTTGTTATATTAGAGTTCACCCATCTTTCCATTGAACTTTTTGAATCAAGTTAGAAAAAAAACCACAAGATTAAAATCTATTGCTACAATGCTTTAAAACATTACTGGCACTAACCCTGCTGCAATGATCCTCTTCTATTTCTATCTCATTTCTGAATGAAGGAACCACCTCCCTGCCTTCAGTCCAGTACATCCCTC
>TCONS_00081473
CGCTGGGCGCCGACCCACGCTGGCCGGGAACGTGTCTCCCGGTGACGCAGCCCCGGGTGGGGAACGTGGTGCGGCGGCGGCGGCGACGGTACGCGCCTCCGCCGCCCGCGAGAGGACGTGCGGTGCAGCGAAAGGCAGCGGCGGCAGCACAGCTGGACTTGGAGGGCCGGCGGGCGCCGGGAATCAAGACGCAGGCGCCGGCGGGGAAGTAGGTCCTGGGCGCGGCGCTCAACAAAGAGCGGGGCCGCCCCCCTCAGGCGGAGCTGCGGGCAGAGGCTCCATGTTGGGAAGCGGCGCCGCTCGTCCTCGTTAGCGGGAATCGGGGCCCCCCG
>TCONS_00081557
TGAAGAACTCCGCAGACCCTCAGACCCGCAGACCCGTAGGGGGTTCGCTTTCACTGCAGGAAGAGATGCTGTAAACAGAGGTACACAGCCAATCCATCTTCACACCCGGAAATGAGACGGCAGTGAGACAGGCCTAGAAGCAAAGCTGGTGATTGCTGCGAAACTCGATGCTATCAGGCCCAAGAATTGGCCAGGAAAGGGCTCAACACAGACAGGACCACTCAGAAAAACAG
>TCONS_00085583
TTAATCACCATCATCTTCCTAACGTACACTTTGTGCCAAAAACATCTCTGCGTTGTGCAGATTTATCATAGCCTGAGCAAACTTTCTGCTTATCTGACAGGGAAGGCAGGCACAGGTTTCGAGCATATTCCCTGAACACTTGAAAATCAGAATCGGCGGAGGCGAACACTTGGCTTGGCAGGACAGCAGGTCTGGTTACCGGTTTCCACTGAGAAGAGAAAATCATCCCTCCTTGCTTTCTCTCTTCCCCGAAGTAGAGGAAGAGACTGCCCAATTGCACTCAGAGTACGAAGATCAACTCAGTGCGATGGGGCAAGAGAAGTGCCATCAACGAAGCCCAAAGAAAGTTCATAGAAGAGTTCCCTGGTGGCTCAGCAAGTTAAGGATCCAGCGTTGTCACTGCTGTGGCTCAGGTCACTGTGGTTCAGGTCGCTGCAGTGATCATTGACCTGGAATTTCAACCTGCTATGGGTATGCCTTTCCCCCGCAAAAGAGAAGAAGGACTTGTGGGAAATCCAAAGAAATGAGACTGTTCTGGTTCAAGAAATAACTAGGAAGTGGTGTTTGAGATGGGCCTAGAAAGATGCCAACAGGCAGAGGGATTTCCAGGTGGAGGAAAATAAATGTGAGAAGAAAGAATGTGCAGGAAGCAATAAGTATTTATTTGGGATGGGGAAAGGCAGTTAGTACATGGTGAAAGCAGTTGTTCTCAAATCTGGCCACACAACTGAATTAATTGGGGACCTTTTAATAAAAACACAGGTTTCTGGGCTCCTTACCAGACCTTGTGAATGAAAATTTTCAAGAATGAAGGTCTATGTTAGGTTGTGCTTTTTTTAAAAAATATGCATATATTTTAGTTCTCTAAGTGATTCGAATGTGCACCTAGGCTTAGAAATCACTGGAGGAGGTTTTGCTAAATAAACCCTGAAGAATTGTGCCATGATCAGCCACACTGCCGTACTGTGTTTTCTAAACTTTAGTTTTAAAAATCAATTTAGTGAGTCTCGTTACGTATTTTTTTTTTAATATCATAATGCATTGTATGCTGTAAGGGTAGGAAGTTTTTGTGAAAGATTTGTTTCTCCTTAAGTATGTGTTTGCTTATGTATATGTCTTCTTGTTGCTTATGCAATGTAAAAGACATGTCTTACTGATTTCTTTAGTCAAAGCAAAAAATGGAAAGGGCTAAATTACAGGAGAAGATCGTATTTAATTTTGTTGGCAATGGGGAGCCATAGAAGCTTTTGAGCTGGGGAGTGACAGGACCAGATTTATACTGGTGAAAATTAGTAAGGCAGCAATGTACAAGATGGATTGAAATGAGG
>TCONS_00089359
GCCAGGGGTGGGCAGCGAGGTCCTTCAGGGCCTAGAGCGCAGCCCAGCGCAACCCGGCTCAGGGCGAGGAGCAGCCCCGTACCCTCCAGCGTCCTTGGGGCCAGACACTCGCTGCAGCTTTTTTAGGTGAAAGAAGCTCTCGCTCACAGCCCGTTCCTCCCTTGCCGCCTGTTTTCTGGATGCACCCCTGCCTGACACACACTTCTCATCTTTCTCGGTGGATGAGGTCGTCTGTAGCTTCTGGCTGGGCCTTAAAGGCTGCCCGGTTGGAGGTGAGTCTTGTAAGTCACCTGGCGTCCTGCACACACGCCCTTGGCCTTGGTATTTTTTTCTAGAGAGAGAAGAGTCTTCATTTTACAAATAGCAGTACAAGAGACAAATTGGGAGGATATGCAGTGTTCAGAAACAGAATGGTGCCTTGAGATGAGAACAAGGCCATAGCTTTTTGTAGTCTGAATTTGGTGAGTGGTAGGTGAGGCATCCAGTCAGGGACTCCTGTGCTGCTTCTCTGGGCATCCTGCCCCCCCTTTTAGAGCTGTTCTGAAAGGCAGGTTTGTTTTATAAAGGGGAGGAGGAGGGCTGAATGGTTTTTAAAGATCAGTGTAAATTACCTGCTAGGATCCCAGGCAGTTCCAGACAAGCCCCCCTTGCCAGAGGATTTGGTAACAGATTTCAGCTGTGGCAAGAAGGAAACTGCAAGCTGTGTGTGGCTATCTGCTCTTGCTTATTTTTTTATTATTATTATTATTTTTTTTGCAGGCCTTCAAGATGGTAGTTCTGGG
>TCONS_00094865
GGTTTATATTTGGTGAAACCACACTTCTTTATCTTAGTAGAACCAGAGAATTTCTTCATTGGCCATAAAAACTTTGAGGAATTCAAGATTACTATAAAAGCTAGGTCTGTGTGTGGCTGATGTGCTGCAGTTGCAGGTATACAGCGATGATTTCCTGGCTATAAACAATGTTACAAGCATCAATTAAAAGGGACGTCTCCAACATGAAAACCCCAG
>TCONS_00239395
CAGATCAATGTGCCAGTTGAAATTCTGGAGATTTCCTTCTTAGACCTGGCCTTGTCACCAAGCACACATTCTTGGGGATTCTACGGGAATGGCAGCAACGGGATGCTGGAGGCCGGGGCTCTTAGTACTGCACAGGAGAAAAGTGAGTGGCTTTGTTTTTTTGTTTCTTTGTTTAACATATGAACTTCCTGAGCTTTATACAGTTGTGTAACTACTGCTACAGTCAGTGCATAAAACAATTTGTGTAATCTTATCAAAAAGTTTCCTCCTGCCCATTCAAAACTCACTCTGATTCCCAGCTTCAAAC
>TCONS_00244145
GAACAAAGAGCCCCATTCTGTGGAGCATTCCTTGTATCTCCTTCTTGAGAAGCTGATTTCAGGGAATCCTGAGATCTCTGTTCTTGCTCCTGAGTATGCAGAGGATATCAGTAAGCCAGTGCATGACTGTTGGTCTTGATCACTACAGCTGATTTAGGAGGTGCAGGATAAACAATCCATCTTAAAGACCACCATTTGAAGAAGTAAAGATTTTATGCAAGATGAATCCCAGCAAAATTGTCCG
>TCONS_00245655
GGAATTGGTCCAAGATTACACAGCAGGGAGGAGGTGGTGAGGGATAGGAACCTAGGCAGCCTGAGTCCACAGGCTCGGCTGCCCCCATGTAGAAAGTTCTGCCATCCCTGTCTTAGTAGGCTATGGGGCTAGGGGCTCTTACAGGTTTCTATACCTTCACCGGATTCTGCTTTTCTTATAGGTACTCAGTTGACACTGGAGATACTTGAGGACTCAGCGTTTGTCACATTCTGGATAGAGCTGCCCAGTTGGAACAAGCACAGCACCCGGGTTCGGGGCACAGATCCTAGCCAGGCGGCCGCAGGGAAGAGCTGCTTGCTTACCTCAGGGAGAACTCGAGGAGGAAGAAGACAACATCGGCTGGTGATTCCTGCTTAGACGTCACCCACCACTGCTTCTTCATCATCAGCGCAAATGTCTGAACAGCGAAAAAGGGGGCGAATGTCTCAGTGTTACTTACCATGGAGATGCTCTTCGCCTAATGGACCCTCTGACAGCGCCTCAGAAGCTCCTCCACCACGAATCCATGGGCTGCTCTTTGGGAATCACTGTTCTACACCATGAAATTAATCATCCTCCTCTGCTTCTATGAATCTTAACAATTCTTGATCACCATCTCTCTCTCAAACCCTCTGTGGAAGGTAAAAGCCTGTTTATAATTGGAAAGCAGGATATAAACACACATTAGTAAAGTTTCATTACACAACAAACACTAACAACCTGGCTTACCTTAGGAGAAGACATCTTGTAATAGGGGCCACAGAGGTTTTACTGAGTTGAGCTGGATGATTAATAAGTATCTGCATCAAGGTCCACCAGTTGCAGTCTTCTTGCAAGTTCAAAAATCCTCTCGATTTCACTCTGAACTTCTGCTGTAAAAGATTATTCAGACCAGATTGAGATAAAAGTAAAAGGCTACTCCTGGAGGTGAGCCATTAGGTTGATGTCTACAGGTAAGAGAGCTGAGAACAGGCATCAAGGGAAAAAGCCATTTCTTCACAACACCTCTAGAATTTAGAGAATTCCTATCAGCTATAAGATTTAGTTCTAATATAACATACAATCTGAGAGTCAACTTTTTTGGCTCGCTCTCTGCTGACTTGTGTTTGGTGCTATAAAACTTCTATGAAGTCATTCCATGAAAATGTTGTAAAATAGAAACTTGAAGAGCTGTCTGTCTGTCGTGTTGGTTTCTGACCACTCTAGCCCAGCAACCATCACCAGCTTTCCTGTCAGTGCCTGGGCTTATGTGTTTGCATGTCACCTCTTGGTCTGCTCTCTGGATATGACGGTGTCCAGAGATGGATATTATAGCAAGCTGAACTTCAGCACACAACAGGACAGGCTTAAGAGTGTTTACAACAAACTGGTCCAGAAACCCACTTCTCATGTCTTCCACAAACAAAAGAATAATCCTGTAACATTCAGGCTTTAAAAGGGCAATTATAGGAGTTCCTGTTGTGGCTCAGCGGAAATGAACCTAAGTACCATGAGGACGAGGGTTTGCTCCCTGGCCTCGCTCAGTGGGTTAAGGATCTGGTGTTGCCCTGAGGTGTGAAGGACACGGCTTGGACCTGACATTGCTGTGGCTGTGGTGTAGGCTGGCAGCTGTAGCTCTGATTCAACCCCTAGCCTGGGAACTTCCATATGTGGCACCAAAAAAAAGGAGGGGGTGTCATTTTTATATGATTTATAGAAAACTACGTGATTTATAGAAAACATCCAAAAGTCTAGCTGAATGTCCAAAAAAATTTCATGTACTTTTATGATCTGAGTCTAAAAAGGGCTGTCCAAGAAAGTTTTCTGTGATGATGGAAATACTCTATCACCGCCATCTGGTATGGTGGCCACAACCCACACAGGCTTTTGAGAGCCTGAAACGTAGCTAGTATGAATGAGTAACTGTTAGAGATTTCAAGTTAAATAGCCAGAAACTATTTCAGTAGACATCACAGGTCTGTAAAGCATTAATATACATAGCTTGCAGTGCCCACTACAGTCATGAAGGGCCCAATTCCATGAGATTTCCTGGACATTTAATTCCTCTTACGCATTTGGATCCATGCAGAAGATTCCTGTAGATGATTTTAACTAGAATGCTATGCCAGAAAAGGCAAATCCAACTAACTGACTGCTTCACAGATGTTCTGACTAGAGTCCTTTCATTTACCTGGATGGCTTTAAAATCACACCCAACCTACTCGAGATGATGGCTTTGAAATAGTATTTGATCACATTACCACCCATGACACAATTTTGTTAAAAGAAAAACTATTAAGATTCTCAATTTACCAGCTGATAAATACAGTGAACAGGCAAGTATATAAAGTATATTAACACTGTAATGAATGCAGTTAGCAAAATGAAGTCACTGAAAACCCTACAAAGTGACCCAGTTTCCTCAAAAAATTACAAGGAAATGAAAGAGCTATGGAATACTAGATTAAGAGATTTAAGGACCCATGAACCAATCATAGTATATGCACTTATTTGAATCCTG
>TCONS_00246288
CCGTGATTGGTCGGCCGCGGGGCACACATTCTTTTATGGGCGGAGCCTCGCCCTAAGCCACGTCTAGTAAGCTGTTTTCCTAATTAGGGAAGGGTCCCGCGCGGGCGGGGCGTGGAGCTGAGCTCGTCCCGGTGTGCGCTTGCGCCGAGCGCCGGGACAGGGCGTGTTCCTGGTTCGGGTGCCGAATTCGCACCGACCGAGTGCATCGCTCGCCGCCGGAGTGAGCCCTGCGGAATCCTGTCATTTCCACGCCCAACCTGTTAGGTGCTGCCTTTCACAGTCATGTCCAAGTCTCTGAAAAAGTTGGTGGAGGAGAGCAGAGAGAAGAACCAG
>TCONS_00251970
GAGTCACGGAAGATGGGCAGCCTTTGGAAGCTGGTAAAAGCAAGGAAACCTCCTCCCCTGGGACTTGAAGGAGCAACATAGCCTGTTGACATCTTGACTTTAGTCTAACGAGACGTGAGACGTGCGTTAAAGACCTACAGACAGGAAAGGGATCCACAAATCCCACCTGAGCCTCTTGATACCTTCCCATCCTTGAAGAGAGGCTCTTATCAACCTGAAGATTTGACCCATGTTACTGGAGGAAGGAGATGGAGCATGCTTTCTGTGCTGCAGTTGCTGGCCAACAGTTACAACCTTCCTAGAAGATATTGAACAGAGAAGAGTTG
>TCONS_00253971
TGGGGAAGGAACTGCTTGCAAGCTCACGTGGCTGTTGATGGGGTTCAGTTCCTCGTTAGCTTGGGACGACGCCACTCTCCCCATCCCTTGCCCTTTGGGCCTCTTTAACATGGCAGCTTTCTTCATTAAAGCCTGCAAGGGAGAGAGGCTGCTAGAAAGACAGAAGTCATTGTCTTAAGCAACCTAGTCACAGACGGAACCTCCCATCGCCTTTGCTGTTCTCCCTCGGTCACAATTTACTTGAAGTCTAAAGAAACTTAAATATCCCTTATGGGCTCTGGATGAATTTAATAATCGAAGGACATCTACAGATTCCTG
>TCONS_00257974
CCGGGCCGCCGCTGCCGTGCGCTCCGTTCCCGCGGCGGCCGGCGTGGGCGGGGCGCAGCCGGGGCTGGCGGCGGGCGGCCCCGCGACATGTAACCATGGACTGCAGGACCCGGGAAAATCCAGAAAGAACGTTTGACTTGGTATTGAAAGTGAAATGTCACACCTCTGAAAATGAAGGTACGTGTGTTTTGCTAATTCAAAACAAGTGCTCGCGTTGTTGGCTTCCCGAGCCTGATGGCCTTGGGACACTACGGGTATGAAGTGTGTATTTCATGTCTGCTGCCTCATGTTCTGCTAGAAAAACAGGTGCTGTGTCTTTGCCCTGAGATGGTAGGAATCCGGAATGTTACCTACACATTTCAGATGTATGTTAAGGCCACGTGCCTTACAACTCTGCTGCTCGTTGGTAAAGTTATTGTTCATTTTGGTGGAAGGGCACGCCTTCTCATTTTCTTACATCTAGTGAAAAGTGTCTCTCTCATACCCATGGGAGCCTCCCCACTTCCCCCCCCGACGGTTTCCCAGATGCAGACCGCAGGCTGGGAAGGCCCCTCTGTTGGGTTTACCCGGGGAGCCTGGCACTTAC
>TCONS_00310215
CTCTCCGTTCTGCTCATGGTATCATGGTACCCAAAGCCTCTAGGAAACTCATGTGTTAATCTCTTCTAGAAGAAAATGCCGAGGGTTTGAAACCAATAATGGCAATGAGGATGGAGAGGAGGGAACAGATGTCTGTGATGCTTTGAAAAGTGGAAATGACAGAAATCCCTGTCTCCTTTGCCTGAAGTAGGCTTCTCTCCTCCCTCTGACCAGCACTGCCTCTGTCCTCAGTCTTTCAAAATTCAGCACAGGCGTCATTTCCTCCAGAAGACTTTCTTGCTCACTCTGATTGGTTATCCCCCCAGCATCCAGCCTCTCCTTCTCCCAAACCTACTGTCTTGTCGTTGCCTTTCTAGGTGTCTCCCTGCTGGTCTCTGAGTTCTTCAAGGAGAAAGACTTTCTCACTTCACTCCTAGCTCATGGTGCCTAGACCTGGGCTTTGCTCACTGTAGATACGTGATGACTATTTATTGAGCACAGGTCTGAAGGTCTGAAGTGAAGAGTGAGGGATAAAAAGAGCACCTAGACTGATGATTAGTTTCCTGTTTTGGACCCTAGTTGAAATGTTTCCTATTATTATTTTTGTTGTTGTTTTTAGGGCCACACCTGTGGCATATGGAGGTTCCCAGGCTAGGGGTCAAATCAGAGCTGTAGCTGCCGGCCTACACCACAGCTCACAGCAACGCCAGATCCTTAACCCACTGAGCGAGGCCAGGGATCAAACCCAAAACCTCATGGTTCCTAGTCAGATTTGTTTCTACGGAGCCACGATGGGAACTTCAAATATTTCCTATTATTATGTAATAACATTTTGTACATTGAAAAGCATTATCTAAACCTGAGTAATTAATTTCACTTGTTTTGAAATCAGTATTTTTTTTCATTCCGATGCTATTTATTTATTTATTATGGCTGCACCCATGGCATATGGATTCAATAATGCGAGCCACAGCTGCCATCTGTGCCATAGCTATGGTAACACCGTATCCTTTAACCCACTTCCCAGGGCCGGGGGTGGAACCCACACCTCCGCAGCGACCTAAGCCACTGCAGTCAGATTCTTAAACCACTGGGCCGCAGTGCAACCTCCTCAGATGCTTTTTAAAATTAACTTTCATTTTTAGAAAGTTCTTGAACCAGGTATCAGATTTTTGTGTTGGCAGTCTGTCTATATTATTAACTATTTATTAAAAATCTTTCATCTATATATCATCTTTCGTTTCCCTCATGCCATGCCTACCCATGAATTTATGGGTGTGCTCATTCCTCTGCTTAGCAAGTTAGAAATGTGTGTATAACTAAAATGCAATCTGTTAAATCCCCAAAGAAAAGAAAATTTCATTTTGATTTATTGGGATTTATTTTTTTAAAGTCTGTGTTTGTAATTAAAAGAAGTTTCCTTTTCAGCTTAGTTCTTAGCAGCTGATGTTTATTTAGCATATAAAAAAACTGACACACAATGGTGATTGAAAAAATTGAATGTGAAGAAATGGAATATAAATGGAATAAATTGAAAAATATTAAATTGAAATTGAATCTTGTCATTCTCTAAATTTGACAGGAGCTTTCTTAACAAATTAAACATATTAGATGGTTTTCCTTTGCACTTTGAACGTGCCTGGCACAAAACATTATATTTGATGTGAGAGATGTTGAAGAAGAGTTCACCTGGCCCATTTAGTTTAGTCAAATTTTACCGAAGGAATTTTTCATTTTAGCCAGCCTATTTTGACTTAGATTATATATATTTTAAAAGTGAACAGAGAGGAATTCCCTGGTAGCTCAGTGGGTTAAGGATCTGGCAATTGTCACTGCTATGGCTCAGGTCACTGCTGTGATGCGGGTTTGATCCCTGGCCTGGGAACTTCTGCGTACCACACATGTGACCAAAAAATTAAAAAATTAAAATGAGCAGAGAGATGAACTGATTCAGTTGATTTTTCAACCCCAAATGCCATTTCTTTTAAGTCTGGAAGTTAAACATTGCCGCTTGGAGGACTTTCTTTATATGCCTCTGATTGAGGCATAATCAGTCACTGAGATTCTGTGCTTTCACAGAGCTTGGCATGTGTTTCTACTGTAGTAACGATGCCACTGCAATGTGATTGTGTCTTGTCCGAGACGGTTATGAGAGCCTCGTAGACAGAGACGTTGTGTGGTGTTTCATCTTTCGTTTCCCTCATGCCTAGCCTACAGCAGATATTTAGCATATGCTTTAGGAAACGACTTAACTGTACTTCGATTTGGTTTCACTCTGGTGAGGAGGTAGGTGGCTCTCCCTTGGCCAATCAGAAACCACAAATGTCTAGTACAAGTTCACGCCATTAGCCTATTTGGTCTCGTAAAGACAGGGCTTCTTATGTTCTCTTGATGACTTTCTGCTAATTTATTTTGGATCTTGAGCACGTACCTACTGGCTTGCTCACAAGGCTAACAGGAAAGCAGGGCCAGTGTAGACAAGCATCCTGGGAACCTCCTATGTCCTGCATCTTTTTCATCCTGAGTGAAACGCAGTGAAGAACTCATCGGTTGTATTGAAGGGGGAAGAAATTAGAGGACCCTGTGAAAAGGGAAGAGGGTGGTTTGCATGTGATAGGGAAGTGGGTGGGCCGGGACCCTGGGAACCAAGTAAGTGTATGAATCTGAATCCTAGGAGTATTATGAACACCAGGTTACTTCCTTGTTGTTGGTGGCATGTGTTATAGCGAGAGCAAGCGATGGGGAGAGGAGGAAAAATCTGTCCGGGGAGCCAGGAGACAAAAGACAGAATCTGACTTGAAGTGTTTTGAAGACTCTCCTGGCAGGACAGCTGAGACCTGTCTGCTGCCGTGACTATTAACCCAGCATTAAATCTCTGCCAATATGGTTTTCCTCCTAGAATAGCCACTGCTCCAAGCTTTACCTGGGCAGGCTAGCCCGAGGCAGACGAACTTGGCTAAAACATGTCTAGCGTACGAAACAAGGCTGAGGCACTTACTTGAAGAGAATGTCGGCCCTGCTATGGGGTTTTATTTTTACATCTTGGCATCTTCCAACTGTACAAATGGCGAACAGAGGATGCTCATCAGAACAGGAATTCCCTTATGGAATCAGGATTGAGTTTTTGATGGAGAAGAATCTAAGATGTGGCTGCTTCTGAGAATTTTCATCGTGTGTAGAGTTGTCCTAAGTAGTAATGAGAATGTGGAAGGGTAATGTTGGATATTTTTGATCAGGAAGTGTATTTGCATTCTTTCCTGGGGACTGTGAATAATCCCGGATGCAAATCATGACATCGCATTTAGGACATAGGCAAGCATGAAGAGACACATCATGGAAGCATTGTACTGGTGACAGAAACATCAAGATAGTGCATGAATCTTGGCCCAGTTCAAGAAACAAGCCAGAGATTTTTCTTTTTTTCAGAAACTACTCAGTACTAGATGATCTGTCTGAAGCCAAGGGCTAAGCCCAGTCCCCGCTGCCCTCACCAGCTCACTGTGGACTCAAATGGTGAAGGCCAGGCAGAAATGCATGATTACTCTACAGCAGCTATAAAGGGAACTGTTTAATGTTCTCTGTCTGTTATGGAAAGATGGAAGGATACGTAAGAGGAATAAATTAAGGAGTAAAGAATTTTCAGAAAGGCAGTAGGAGAAAAGTGATAAAGGAATATCAGAAGTGCAGAGGCTTGCACAGATCTACTAATACTCCTCAATAAATGTGCATTATGGAAGGTACTAATGATTTGGTTTTCTGGAGGTTAGTGGAAAAGACAGCAGTTGGGTTGGGTGCCATCTCAAGAATTTCAAGGATGGTAGTGCTTGAAAAAAGACCTTCATGACATTGAGTGACAGGAATATGGAAGCAGGAGGGAGGAGTATTGTATTAACATGACAGGCAAGGGAAGTCCTATACCCTGTGGACATGGAGACACCCTTCAAAAGTGCAGGTTGATGAATGTTGGAAATAGCTGGGCGGAGGCTCAGTGATAAGGAACCCGACGAGTATCAATGAGGTTGTGGGTTCTACCCCTGACGTCAAGCAGAGGGTTAAGGATCCGGCGTTGCCATGAGCTGTGGTATAGGTCACAGACCAGCTCAGATCCCGCGTTGCTGTGGCTGTGGCTGTGGCTGTGGTGTAGCCTGGCGGTTACAGCTCTCATTGGACCCCTAGCCTGGGAACCTCCATATGCTGCACTTGCAGCCCTAAAAAGAAAAAAGAAAAAAAGAAAAGAAAAGAAAATAGCTGGGAGGAGATTCATTTACTCATTCAACAATGTGAGTAGAATGCTTTCCATATGTCAAAACACCAGGAATGGAAATACATATAAGACATGGTGTCCAAACTCAGGAAAGGTAGGATCTAGGAGAAAGATAGGAATCATAGAGGGATGAGGGCAGTTAAGGGAAGAGGTTCTTTGCATTGGAGACACAAAGAGACGGTGAGAGATAGACCCAGGTTCCTTCTGTAAATAGAATCAAAGTGGCTCTAGCTCTTCATCTGGATTTCATTTTATCCACACTCACCTTTTGTTCTTTTAGTATGACAGACCCTATGTTGTCTCCATCATTTTGTCCCAAATAATAAAGATCAGTTTATAAAAAGTAATGTAGGGGAGTTCCCTGGTGACCTAGTGGATTAAGGATTTGGCGTTGTCACTGCTGTGGCACAGGTTTGATCCTTGGCCTGGTAACTTCCACATGCGGTGGGCATGGCCAAAATAAGACAAAATAAAAAATTTTAAAGTGGTGTAAGATTACAGAATGAAACAAATAAATGAATTAAGATAGTGCAGCATTTCTCTTTTTTCCTTTGTATATTTAATAGATGTTTCCTTAAAAATTACTTAGAAACACCTATGAACAAATGACAAAGATCATTTATTCTGTAGCATCATCGTAGGATAACTGCTTCAGGGGCTTGGTCAGAAAACATGTTTGCTGATGGACCGTGGAGGCTTATCATTTATTATTTATTTTACAAGAGAGGCGAGTAAAAAGCGAGAGCTTTAATTACTTTGGTTAAATGCTCTCAAATGAGAAGATTCCAAATGACTGAGGGTCGCACAGTTTGTCATTGACTGAGTCTCATCTCAGCCCAGGCCATCTGATTCCAAAGCCCTGGCTCCCAACTGCTTATTTGATGAGTTCCCTAAATAAGCACCTTTCAAGGGAGGAAAAAACCCTCTGTCTCTCATTCCTCTGTGAACTCTGTCAAGTCAGGCGCTAGGAATTAATCCTGCTTGTAAGGTGCTTCAAGTCTTCTGTGTAAGACCGGAAAGTATAAATGCAGAGAAATGCCCACCCCTGCTTTTCTCATGGCGGTTCTGGGCACGTGCTTGGTGTGTAATCAGCATTTACCAACTTGAATTTACGCTGATAGCAGGCAGAGGTGAGTCTGAATCAGATCTTCCTCTTTCCCCCTCTTCGTCTGTCTTTGGAATTGCATTTTTCTCCATCTGGGAGTGTCTAGAATTATGTTGGCAATATTTAGAGAACCTTAGGAAAAAATAAATCACTCAAATGCACAAGCATGGATACAGATATTTTATCTGAACATAGTAAGACTCCCTAAACAAGCCTCATTCCCTGGTGAAAGGGGCAGAGCTTAGGAATGGAGGGAGATGGCCTTTTTCTACTAAAGAGAGCCCCCTTTGTTTGAAAGGTTGGCATTTAAGAGGGCAATGCTTTTTCAAAGAGCATGGAGGGCAGTGCTCTGGGGAAGGGCATGTATTTTTTCTGCCCAGCAGCACCAAACTGTGATCACAGTCATGAACTTGAGCAGAAGCCATCAGAGAGCATGGCACTTTTCTGAGCTGTCTTCCAAACTCACACCTGCCTCTGCTGGACCATTTTTCAGTGAAAGCAGCTTGTTTCTTTCCTCTTGATGCTGATTCAAACCAACATCCTTACAAAGGGCTGCCTCTCCTCTTTGAGGCCGCCCAGAAATTCTGCCTCTTCGACACCGGGTAGTGTAGGTTTGACCTTTACTTTTTTGGCCACAGGCGAACCTTTCACATATCTTCAGACAAGGATTTTGACTTGACTTTCCAGGTTGTCTTTTCTAGAGCATCCTTACAGACATGAGTACTTGGCTTCTGACCATTCCTTCTGGAACTGGATGTTGGGGAGAAGGGCTGCAAGATGGGGAATATGATCTGAAAACAGTGGGACCCTGATTTTCTTTAACCTAAAGTTGCAATGATTGGCTCTTGGCCCCTTGAAGACGAATATGTTGGGAAAGTAGTTCTTAAATAAGGAGAGTGAGCTCTTTAGGGGTCACAGAGACAGAAAGACCCTCGAATTTTTGATTTCTCACCCATGCACTGCCCAGGAATCTCCTCACTGAATGTGTCTGTTCTCAGTGAGAGACTGGGGTACCACTAGTTGTCTCGGGTTACCCTAAAAGTTAGTATTGGGAAAGCCCTCTAAATGCTTCAGAAAGGAAGTGATTGGAAAGTGTCATTTTATGGCTGTAGTCAGTAACCTAGCGGGCATTTTCTCTTTGTGGTTTTTGATTTCTTTGAAATCCCGTAAGAATAGGGAATCTCTCAGTTGATGGGGTCTTCCACAACCCTTCCTTTATTGCCATAGCAACCAGATCTGTCTTTACTACTCAAATTAGTTAATCAATCGTGGTCCCTGATTTATGCTGTTTGACAGCAACTGTCTCTGAAGATCACTGGCTCTTTGTTCTTCTTTAGCTAATAATTGCTCGTATTGGAAGACAGTCTTCTCAGATATAATATACACTGAATTATCTGAAGGACTCCTCCAGAATGTGAGCTGAGACCTCATTCCAGGATAATTAGCTCGAATAACAGTTAGGGCCATGCTTTTCCCCATCGTGTGCTATGATTAAGGGGAGAAACAAGTTCACTATTTCCAGTTCTTTGGCAGTAGGTCCTATACTTTATTTCTGTAGTGACCAAATATTTAAAACCCAAATCAAGACATTAGATCTGATAAAAGACAGTTTTTTTTTTCCAGTGTTTAAATTTATATACATTCAGCCATGCAAATGTTACAGAAATAAAATTAAAGAACTGCAGATTGGGGCTTCTTTACATTTTCTAGAGCAGTTTGGTATTAGAACATTTTTTTTTTTTTAACGTCCATTCTTTCACATGGAGTCACTTACCACAGTTCATCCAAAATTAATATGAACTAATGAGGGTTAGGAGTTTATCTTCAATTTCCTTTGACTTCCATCTCTGTTTAGTTAGCTGTTTTCACTTTATTTGTCTGGGCCTAATGTCAAATGATGTTTATCCTTCGCTCTTTTATACAGTGTATGGTTGCCAGCCTTCGTTCCTCAGTCCACTGATTTACATAAAAATTACTACTGGAAAGATCTAATTGGCCCCAAAATATCCTTTCTAGTTTGAGGTAATCCACATGTTCTCACTGGTGTCTCCATGCTGTCCTGGAGATTTTTTTGTAATGCGTTACTCCGTTGAGTCCTCCTTCACTAACTGCTTCATCACCAAGCTTATGAAAAAGAAACGTGCATCACTGACCTACTTGTAAACTCACCTTTTTTTGAACATCTCCGTAATTGGTGATTCCCTTTGTGCCTGGCATACTTTACCTGTAGAGATGGTGCCCATATGAGTTATGACTCCAATGGCAATTCTGGAGGTGGCTTTGTCAACTGCGACACTTGAGTGCTACCTCATGACAGTGACACCTCCGTGTCCAGGCAGCACCCGTGTATTAGGGGTGCTCAATTTGCATATCTAGAGAGCCTGTGGCCAGATGGGGGGAGTAGCAGACTGCTTGCAGTGTATACACTCGGCCTATCTGGGACCCATGGATCAGGATTTGTTCATTGGCCCAGTGGCCATGGGTGTGCTACATACAGGACCCCTCAGGAAACCAGTTCCTGCAAGCGAGTCCCCCACTTTAAAGAATAAGAACTCTGAGGTTCCACACTTCCCTGCCCTCCTCTCCTAATTTGCTTCAGTAAAAGTCTCTGGCTGAAATCTTCAGACCTTTCTCATCCAATGGTAGTGTTTCTCCATCTACACAGCAGCTCATGCACTGTCCTGGACACTCACCTAGAGATGAAAATACGATGACTTTGACTCGTACCCTAAATCCATATTTGTATGCAAGGTATGTGTTAATAGGAAGGTTTGGGTCAATTAGATTATTTTATATTGGGTGCTTTTTGTTAGGTTGAGTGGTTTTATAATCGATATAAGTAACCTGACAAGACTACAGCAGCTCCGTTTCCACGGATTACATCAATCCCAGTGAAATAAACGTAGCGGGATACACTATAGATCTTGCATCTCCTTCCCCCAGCCCCCAGCTATGACAGTATGTAAATTACCAGTGACCAACATCCTTTTGTGGTTGGGGAGAAGTTGTTGGGTTGATAGCAGGGCGCTTGAAGTCATATGAAGTTGAAATCGTTAGGCCAGACTCATGCCAGGAGCACCCATGGAAGAAGGGCAGTGAGGCTTGGCTAATTGATTCTGTAGTCCTGTCATAGCCCAGAATCTCTTCAATCCATCACTCTTGATAGCATCTCTCAATTTGAGTTGACAATAGTGATGACACCGATTTCCTGTCACTGCTTCAGATGGCTCCATGGGTGGGGTAGAGGAAGAGTGCATTTGTGGAGGCTGTAAAGCCCTCTTGGGAGTAACTTTCCCTTCCCGAACATGCTCCTGGGCCTTTCTTAGAGAACCAGGGGGCTTTAGCCACTAATGGCTCACATTATTGCAGCCTGATTTAGCATAGTGCTTCCTTTAGGACAAGTAACCTTGATCACACCCCCAGCCCTAACCTGAAGAATGATTCCCAAACTTTCACACTGTAAACCCAATATAATAGGAAAAAAAAAAAATCAGTTTAAAAGAAGCCAAAAACCTTTCAGAGGTGACTGCCACCCTGTCCTCAGAAAACCTCAATTTCTCAGGCTTTTCGAGGGTCACAGCATGCATTGGAAAGGACACTGCTGGAACTTGAGAATCACATAGACTCTGGTTTGATTCTTGCCTCTGCCTTTCACCACTTATGAGACTTACCTGAGTTTGTATACTTACCTCTACTGTGGTGACAGTGACATCCACCCCTGCTTCCTAGAGGGAGACAGAAATGTAAAGGTGTTGCCTCGTGTGTGGCATCTATTTGCCACTTAATACAGGTTTGTTCCCTTTCTCTAAAAGCCCTTGAGTGATGTGCATCTTGATAGGGACAGGACAGTCGATTTCAGAAATATCTGTCGAGGGGAAGGATTTTAAACATATTGACAATTATGTGAGTGAGAGCAAAGGACAGATATTTTCAATTCACTCAACTTTCCCAATGACACGATGTGTAAGATAGACTAGGACACATGTAAGGGGGGAAAAGGACAAAAATAAAGGCAACCAAAGCAAAGGGACTTTTGCTGGAATCCCAAAGGAGCTCCACCCAGGGAGCGCTGTTTTGCTGCGATGTTTTGGTCATGAATGAATCCCTGGGGGAGTGTCTCTGAGCATCATCTCCTTCCTCTGGCTGGGGCCCCATCACCCCCAGGCTTTCTGAAGAGGGAGGTAATGAGGAAAAAGGGATTGGCCGCTGAGGATCTGCCCCAACCATGGAGAATACAGGATGCATGTTCACAGAGAGAAACTGGCCTCAGGGTCCCTGAGCCTCTAAGGCAGGAAACCAACCCAAAGCATCAGCTTCCCCTCTGCTGATCACACACCTGACAGGGAGACTGACTTCTCATAATCCTCAGATGACAGACTCAGCCACAGGTTTTCTTCCTGCAAATTCTGGTCTGCTCTTCTGTCTGTTGTAAGATGTTTCTAACTAAACTCTTTAAAGAATTCAAGACTTGAAAAAAAAAAAATGAATAGTTGATGACATGACCACTAGTAAGCTTTTCTTAAGAGAAGAAGGGATTCCAGCTGGATGTACCATTGCCTGCTGGTTTGAGACTTTTAAAATACTCATCTTTCAGCAGGCAGGTTTGTTTTGTTTTGTTTTTGTCTCTTTAGGGCCTCACCTGTGGCATGTGGAGATTCCCAGGCTAGGGGTCAAATCAGTGCTGCAGCTGCCAGCCTACACCACAGCCACAGCAATGCGGGATCCAAGCCGCATCTGTGAGCTACACCACAGCTCACGGCAACATTGGGTCTTTAACCCACTGAGCAAGGCCAGGGATTGAACCTGCATCCTCATGTATACTAGTCAGATTCATTTCCACTGAGCCACAATAGGAACTCCAAGATTTTTATCTTGGCTTTTGCAGTGATTCCTCTGTCTCTACTCTTCTCTGGTTCTTTCCTTCAGTGTAACTGGCAAAGGATCTGTTTTTATTTGCCTTCTGGGCATAGACTAGAGCCTTATCATCTCCAAATACAAACCTCAACTATAAGGAAGAACTTGCCCGAAGGACAGTGACTTGTCATGATGTTCAAGTTCTCCAAATGGGCTGTTGACTGTGAGGCTCTGCTCCCTGCAACTGGTCTTTGTACATGTAGCCATAAACACATGCAGATGAGGACATTTGATTTTAAAGCATTGGCAGGACCATAAAGGGAGTCTCCCCAACCTCCATTAATATTTCCAAAGAGCAAACTAAATGTCTCTTCTAAGGGGACTGACTCCTATGTAGAGCATCTGTTAGGAGTTTAAATCACTTAAGAGCATGAGTCTCAAAATAACAAACACTGTTTGCATTTGTTTTGCCATCAAATACTGTTAAATGCCTGCAAACGTTGTCCTCAGCTCCATCCCTAGGAACTTAAAAGAATCAGCTATGGTTCTTTGAGAAATCATCATTTAGAACTGCTGAGAGATGCTGGGACTCTGTTGCTTTCTCTTCTGCAAGGTGAACCCAGCATGCATGATATTTTGCGATGCTGCACTTTTTATATTTGCACCAGGGTTCTTGTTCAAGCATCTCCTATTGACCCATCACTGGAAAGCCTGAGGAGAAGCTAGAAAAATAATGAGGCAAGCAGGAATGTGGTTTCTCCCAAAGGAAGGGGTGGAAGGTGCTTGTCAAGTCGATTGGAGACCTTTTCATAATCTGACTTTAGATAATCAACCATTGGATTCTTGAGCCTTGACTTGTGTGAAGGTGGCTGTGAGCCTTGCTCTTTCTCTTCTTTCTTTTCTTTTTGGTTGCACCTGGAGCACATGGAAATTCTCCAGCCGGGGATTGAATCTGAGCCACAGCTGCAACCACAGTGCAACAGCTGTGGCAGTGCCCGATCCTTGACCCACTGCATTGGGTCAGAGATGGAACCTGCACCTTAGCAGCCACATGAACCAGTGAGACACTGCCAGATCCTTAATCTGCTATGGCACAGCAGGAACTCCTGCTCTATCTTGAGTCTACCATGTCTTCCAGGGTTTTTTTTTTGTGTGTGTGTAGGCTACCAGGCATCCCTGTGGGATTTTGAGTTGAAATGCCTGGTTCTGAAATGTTTGCAGAAATCAATTAGTCATAGTATGAAAAGAGAAATTTCAGTAGATGCTCAAGGGATTCATTGAATAGCATAAAAGAAGTTAAGAAGAGGAGGGATTAAGACATACAAAGGCATATTATCTTTTTTAAAAAAGATTCTGTTATACTGCCTTCTTTCTGATAATTGTAGGAATCTGAAAGCGTGGAAAGGTATGCTGGTGTGCCTGTACCAGTTAGCGTGTTTTCAGCCCGCCTTTGAATGAGTCCTTGCACATCAAATTCAGTGCTTAGGAGGCACATTTTTCTGAAAGTATTTCTGTTTGGGGTTGTTGGAACTTTTGTTGTTGCCACAAATGATTATCCTTACATTCACAGGATCACTGTCTGCAGCCTCTGCTCTGAAGGAGCCTCGGGCTGTCTTGTCAGGCTGAGTCTTTAAATTCCAAACTGAATAGTGAAGACATGACATTTAGGAAATGGGGAGATAAATAATTGCATAGAACTAGAAAAATGCTGTATCCAGAGAGACTTAATTCCAAAGGGAAATCTTGTTTTTATACTTCAAAAGATGAATCTGGGAGGACGGGACGGTCAATAGTTGTTTCTCCTTAATGTTCAACCATTGAAAGTGACGGATGAATTTACTGTCTGCAAGCCCATCCAAACCCTGAGCAGAATTGAACCCCTCATGGGTTTGTGTGCCCAGAAGCTGGCTCAGTGGTCAGCACAGCATCTGTTCCCAATATTTGTTGGAAGGGAGCATAAATGGAGAAGGAGAGAGGGAGGAAGAAAAAACCAGGAGGAAAAGATTGAGGGAAAAAAGGAATAAAGGAAGGGGTAAGGAAGAAAGAGAGTAATAAATGGAACTGCAAGGAGATTGCTCTCTGTGAACACACACAGACACATATGCACACACATGCACACATATACACACACATGCACGCAGTAAAGTTAAGGGACTGGTCCAAATCAAACAATTGCTGACAATTCTGGAACCAGAATACAGGTCTGTCTTTATAATTTGTTTTCTTCTTGTCCTTCTGCTTCACAGTGGGAAATCACTTCATAAGCACTTTGAAATGAAGTATAAATAAAATAATGGATACCGTAAAATGTCCTTGGAAGAGAAATCTTGTCTCACATTGAGTTATTTAAGTTTAAAGAGCCAAAGGTTTGTGAAAGGCCTCAGGAAGGTTACATTCCATAGAAGAAGGGGGAGAAAATAGTCTGGGGAGAACATCTGGAAAGAAATTCTTCAAGTGATTTCTCTGGCATTTCCTTAACATATTTTTAATTTTACTCCAGAATAATTCAGCGGCAGACTCCTATGTGGCAGTGGTATCCAGAGCCGGACTGCTCCACCCTTCTTCACTTCATTTCTCTCCTTCCTTCGGGTTAGTTTCTGTATCTTCTTTCTTTATGCATTCGAGTGGGTTTCCAACTCTGCTCACTTTTTGTTTACCTCGATATGCATCGTCGTAGCCCGTAGTTTCTTTTGTTCTGTTCCCTTGACACCATTCAGCTCTTCCTCTGCTTTTCCCTTCACCTCTTTCCACCTGGTACTTTTGGCTGCTCAATTCCTCATCTGTTCTCTCTCCTCTTGGCACTGCTCTCTCCCCTCCATCCTGTCCCCCTCCCACCCTCTGCTCCCCACTTCTCCAAGGTTTGCTAATGCAGACTGTCCATGGAAGTCTGTCATAGGGCTGGGCTCTTTCTCTATCATATAATGTAATGTACCCAGAAATGGCTGTTCCTCCTGGGTTCTCCCCACCCCCATGAATGTTTTTTTTTTTTCCTTTAAAACGTAATGCTACTGGATAATATTCATAGTGCTGGAAGGTAGTTTGCTTGGGCTGGGCTTGACATCTTAGGACCTGGATTCCTGATTACCCTCTTCTCAAAATGTGAACTTCACCATGTTCTTCTGCAGTAGTTTTTCCTGGGACTGTGTCCTTTTCTTTACTGAAAGACAATGGATAAAGACAAGTATTTATTTAATTTTTAAACGCTATTTATTAATGTATTTCATACAGTCAAATTCACCCATTTTGAGGGTACGGCGTGGTGAATTTTGGAAACATACAACATGGATGTAGATGTTCACCTCCCTCCCCAATTCTTTACGTCTGTGAGCACATTCTGAAGTCTTTGGCCAGATAATGTCATGTGTGGGAATACACTGATCCCTTGATGTCCCCAAGTTATCAAAAATGAAAATTTGTATTTTTCCTCTCCAAGATCAACTTTCTGTAGATTTGGGGGTCAGGTCAATTGCTTTAGTAATCATTTTCTAAACAGCCCTCTGAACTTTGGAACGTTAAGTTTTCTCCAAAAGGGCACAGTTTTTAGCCACTCTGAAAGTTACCCACAGGAAGATTTGGCCCAGGCTGAATAATAAGAACTTTGAAAGAAGCTGACACTTGTGTAGAGGTGAATCCAACTCTGTTAGCTGTGGCTTTTGCCCTCGAGAAGCTTGTACCTCTTGCTAGCTAATGGGCTGTTCTCATCTCGTTGTTAACCATCTGAGCAGTAATGCATTACAGCTTTTACCACATTTAGCCTCTGGTGATCAAAACTCTAAGCATCCACCATCAGTTACCTTGAATATATGTGGGTTTTTTGGTAGAGAGTCTAGGAGATGATCTCGACCCTATCCCTGTTTTTTAGAGGCGTGAGTGGGTGCACACCCACATCTCATGGCTGCTCATAAGTGTAATCCACTGTCTAAGATTATTTTGGTTTTCAGATGTGTTTTGTTCATTTAAGCAACCACATTGGTTGTGTGGTTTTAATGAGGTTAGGAAAAAGCCACTTCTGTTTTCTACTCTCTCACATGGTAATCTTATTTGCCACTGATGACTAGAGCTGAGGAAGTAAATGCTTCATAACATTTGATAAATACATTACATCTACCATGAGAAGTAATGAGAGACTTGAAAGCCGTGTTCCCTAGTGAAATAAAATCAGGTTATTGTTCTCATAAACCATTTCTCTTCCTTAGGCTTCTGAGCAGGAGTCATTGCTGCTGTGACTAGCCTGGCTACCCTGTCTGGAACGAATGAAACTCTTGGAATTATTTAAAATAATGGTTATTATTTTTAACAAAATAGAAAATGGGCTTTGTCGTCCAAATGATTTAATTAATTCCGCAGTGAAACTGTCAGTGGTATATGTGACAACAAAGGCTCACTTTTTCTTCCTTGATGAGAACAGAGGATGTCTTTAGATTCAGTTTTTTCAGAGTATGCTATGGAAATTTCAACTTCTCCATTTCCTGTATTCTTTAATGACTCACCCAGGTTGTGGCCACTGTAGGTGGAGAATTGGGTGTCCTCTGGCAGCTCAGTGAAGTTTATGAAATGATTTAGATATTAAAAACAAGCTCATGGTTACCAAAGGGGAGGGTATGGATTGAGAGGCTGGAATTGGCATATCCATACATACACATATGCAAAAATTGGTATCGATAACAAGGACCTACCATATACCTCTGGGGAACCTATTCAGTGCTCTGATAGCCTATGTGGGGAAAGAATCTGAAAAAGAATGGATATATATGTATATATATGGTTGATTCACTTTGCTGTACACCTGAAATGAACACAACAGTGTTAAGTCACCTATACTCCAATAAAATTTATAGAACAAACAAACCCTTAAGACTGCTTGACTTTTACCAACAGACTCTCCAAAATGACCACAATGAGAAGAAAAAAGTGAAGGGCACTCTCTAGTAATCCAATGATAACATTTATTTTTCCAAATGAGTTAAAATGCCAGCAATTATATGCTTTGTGACCTTTGGATGAAAACATTGTATCTCCAGTCTTTAAACAGTATCACTAGGAAGCCAAAGTGATGAATATGTATAATAATACATTCACTCTTGCTACAAAAAGCGACTCTTTAAAAGATCAGTGTTAATCAGGTGCTCACGTGGAATTTCAGAAAGAAGAACTGAAATCTTATCCATAAAGTGAACTTGACTCTTAGCCAAGCACCCGTAGATTACAACTCTTAAGAACATGTTATCGAGAGAAGAAATGGAGTGTCACCAATCCAGAAGACCACAGGGTATTGGATTATGTCTTGGTATAAAGCTGTAGGTTTCAGGAACCTTGGTTTCATTTTTCTGGGTGCAGAGGTATAATAATTTACAGCAGAGCCTCATTAGAAGGCTCCAGTAGTTTGAGATCTCATGTTCTTCAAATTCTCAATTTTACATCAGGCTTTAATTATCCACAGGGATGGAGGGAAACTGGGGTGGGCCATTCAAAGCAGCGGATAATTCCAAAATCAATTGCATTTGCCTGGGAGAAGTAGTAACAGAGCTCAATTAGAATACATCTAGGCAAACACTCACAGACACTCCAAACCTCTGGCTCAGGTCTTTGGCCTTTTTCCATTCCTCACTGGTGATTGACAGTCCAGTGCATTTAAAAGAAGTTTAGGTTCTCCTTTTCTTTAGATATATCATGCACGTGACTTTGTTGTGTTCTTTCTCCACTTATGGTGAAGGCTTTACAGTCATCCATCCATCGCCATCTATTGAATTAAAGAATCAGTGAATAGACAGCATCCCCAGGGAAGGCAAGGGACTCATTTCAGATCAGGTAACTAGTGATGAAAGTGGCGTAGAAACTCTCCATCACTAACCGTATGCCTTGATTTTCATTTAACGTCTTTCTACATCAGTTTGTACTTGCCTTGCCAATGC
>TCONS_00311264
AAAAAAAGTTTTTACTGAGGTATACTTGATTTACAATGCTGTATTAGTTTCAGTTATACAGCAAAGTGATCCAGTTATACATATATATCAGCGATACTGTAATAATAAGAAAGAGCAATATCACATGTAAGAGTGTTGTTAACCCATAAGACGTTATGAAAATGTTAGACTTGACAATGAACAGTGTAGCTGTTTGCTCAAGGGGATCTCGTGTTTGGAGGCAGAGCATGGGTTTTTTTTTACTTCCTGGCTGCCTGCATGTTCCATGACTCCTTGTTACAGACAGTGACTAAACTCCTGGGAGCCTTGAACTTGGAAACTCAGCTGCCCTTTGTGGAGGAAACGAGGGTGAATCACCATGTGCTCAAGAGTACCTCCCCCAAGACTCTAGCAAGTCTCCCCCACGTTCAAGTGAGGTGACCAGGGGTCAAGATGCAGGCATCAGGAGGGCTGAGCCAGCAACATATAGACGTCCCCCAGCTAGGAGTCAAATCGGAGCTGGAGCTACCCGCCTACACCACAGCCACGGCAACACCAGATCCAAGCGGCATCTTTCACCTACACCACAGCTTGTGGCAACGCCAGATCCTTAACCCACTGAGGGAGGCCAGGGATTGAACCCACATCTTCATGGATACTAGTTGGGCTCTTTACTCAGTAAGTCACAACAGGAACTCCAGTATACACTTTTAGCAGTGTAGCTGGGTCCTTCCTCAAGAGGTACCCCTCCTTTTACTGTGATCTTGGCAGAGTTAGAACAAGGACTACCTGGCACCAATGATGTGCTCAACAAGGCTGGTTCCTTTTTTCTTGGCTGGGAGGTACGGGAGGGGATTAATCACTGGGGAAGGTGGTACGGGCTGGGAATGCTACAATGAGGTAGAACTGACTTGGAGTCTTGGCTTTGCCACTTCTTAGTGACTGAAGAGGGTTGACTTGGGTCCTCCCCCAAAAGATATGTCTAAGTCCTAACTAACTCCTGATACATGGGAATGTGACCTTATTCGGAAATAAGGTCTTCGCAGAAGTCATGAAATTAAGGATCTAGAGATGAGGTCATCCTGGCCTTCAAGTGGCAAATCCAATGGCTGGTGTCCTTCTAAGAGAAAGGAGAGAGAGATCTAACATACACGGAGGCACATGGAGGGGAAGGCCTTGGGGGGAGGGAGGTGGGCATTGGGGTGCTGCATCTGCAAACTGAGCAAGGCCAAGGTCGGCTGCTGCCAACGGGAGGGGGGCGGGGGAGGAGTCTTTCCTGGATGCTCCCAAAGCAGCCACCCCCCCGCCCCCCGAATTTTTCACTCCTGGCTTCAAATACCGTGAGAGGATGCATTTCTGTTGTTTCAGACCGAGTCGGGGGCAATTTTTTAATGGAGCCCAAGGAAACTAATAGAGCAAACTTGTACCATTTTCTGAATTTATCTAGTCCAATGTGCTCATCTGTGAGATGGTAACACCCACTTCCTGAGAGGATGTTTCTTTTAGAAAAATTTAAATGCTTCCTCAAGATACTGCCTTCAGGGATTCTGGGGTATGGTTTTGTGTTTTATCCACATGGTGACCATGAACTCAATGGAGAATGAATTTCAGAGAGATTCTATGAAATCTTGCATGATTTCGGTGCAAAAGGTTAAGAAAAGAGGAGTGTGAATTAGTAGAACAAGCGAGCTGCCTGAGCACTCCTGTATGAGATACGTGTCTCCCACCTAAGTCAGCCATTGCGAAATGACTTCGTTCCCTCCTGGAAAGCTGAGTCCCAGGGGCTGGGGTGGGGTGGGGGGTCCCACAGTGGGCGGCTGTGTCAAGCTGCCCTCACCTCGGATAAACACAAGCACCGTTGCTCTCCTCTGGGTCCTTTGTGTTGATGCTGTGCTTTGACACGAAATGCCAGACTGCATGGAGGGTCTTTAACTGTAAACAGTATTTTCCAGTGGAGCAAGAAGATCTGCTGCTGCAGGAGCCCAGAATTTCCCTAACTTACCATCACGGTTCTGCCTGTCCCTCATGATGGCAGGCGAGCATGTCACTGCTTAACCTGCAAGTCTGCAAGAGCAGTTGCTGGTACAGGTGCAGGAGCCACCTGATGCTGTGGCCCCAGATCACTTGTCCTTGTCACTAGGAGGATGCCTATTAAAGAAGCCCTGGACTCTCCAGGATAATCAAATCTTATGCTTATCGGAAAGGAGGTGGGGTAGAAACTTAATTTATTAGAAACTACTCTGTGCCAGGAACAATGTTAGTTGCATTTACATACATTTTCTCATTTAATCCTCATTTGATTAACTTGGAAAGATCCCAGCTCAAACTGGATCTGAGGGACGTGGCCTCAAGATGCGCTGACCAGGAACACAGCCTTCACCGGCTCTGCCCTAAGATGCCTTTTATTCAGGAATCACAGTTTTGCCTCAACAGAATCATTCATTCATTTCCACTTACTCACTCAGCAGGTATTTACTAAGTTCTTTCTGCGTGTCAGCTTTCAGGGACCCAACAGCCAGAAATCTCCATTCTGAGGGGCTTATATTCTAGCCTGGGGAGAAGACACACTAGATTGGGAAACTGTATGATTTGTGCAAGGGTGCTGTGCAAGATGGAAAAAAACAGAGCAGGATACTGAGGTGGGGGAGTGTAGGGATTGGTAGATACAATTTTTTTTTTGTTTTTTGTTTTTGTTTTTTTGTCTTTTTGCCTTTTCTAGGGCTGCTCCCACAGCATATGGAGGTTCCCAGGCTAGGGGTGGAATCGGAGCTGTAGGGGCCAGCCTACACCACAGCCGCAGCAACACGGATCTGAGCCGAGTCTGTGACCTACACCACAGCTCACGGTAATGCCGGACCCTTAACCCACTGAGCGAGGCCAGGGATCGAACACGCAACCTCATGGTTCCTAGTCGGATTTGTTAACCACTGGGCCACGACGGGAACTTCTGGTAGATTACAATTTTGACTGGTGGCCAAGGTGCGCCTCATTGAGAAAATGACACTTTTGAAAAGACTTGAGGCGGGTGAGGGAGGAGCCTTTCAATGCAGAGGCAGAGCACGTCGGCTTGGCCAAGAAATAGCAAGAGGCCCTGCAGACAGTGTGGACGAGGGGAGAGGTGGAGGCCAGAAGAGGAGATGGTGCAGGACCTTGTCAGCAGCCGTGAGGACTCTGACGGGGAGGGCCCTGGGGGGTTCTGACTGGGGGAGGGAAATGATGGAATCACGCTGAACAGGCTCACTCTCGGGTCTATGCTGACGCGGATTGTAGAGGGCAGCAGTCATTTCTTCGGGCTGCCACAGCAGAGTGCCACAACCTGGGTGCTTTAAAACAATAGAAGTCTTTTCTCTCACGGTTCTGGAGCCTAGAAGTCTGAAATCAAAGTGTCAGTAGGGCCATGCTCCCTCTGAAGGCGCTAGGAAAGAATCCTTCTTGGCCTCTTCTAGCTCTGCTGGTTCCTGGCATTCCTTGATGTTCCTTGGCTTGTGGTAGCAAAATTCCAGTCTCTGCCCCTGTGTCCACTTGGCCTTCTTCCCTCAATCTCTGGGTCTCTAGATCTCCCTCTGCTTATTAAGGACAGCAGCCATCGGATGCAGGCATGGGAACTGACCTCATTGTAACTTGATCACAGCTGCAAAATCCCTCTTTCCACATAATGTCATCTTCACAGGTACTGGATGTTAGGACGTCAACCTATCTTAACAGGATTCCAAGCCTCATCAAGGGTCAAGGCTGGAAACAGGGAGTCCAGCTGAGAAGGAATGGCAGCAATCAGGTGAGAGAGATTAGTGGCTTGGATCTGAGGTGCAATAGAAGAGTAGCGAGAAGTGGCCCAACCCTGGATATTTAAAAAAAATCAGAGTCCAAAGTATTTTCTGACATGTTGGAAATCAAAAAGAGAGGCATCAAAGATATCTCAGGGTGTTTCACCTGAGCACTTGGAAGGCTGTCATTAATTGACATGGGGAGGCTGTGGGAAGAGCAGGTTTGGGATGTGAAGGTTAGATGTTTGACTTTGAACATGTTTAATTTAAGATGTCTCTCAGACATCTCACTGAAGATGTTGAGTAGAAAATTGAATATAGAAATCTGGGGTAAGGGGAAAGAAGCTGAAAAAGAAAATATATATTCTGTACACCTGAAAGTCACATGACATTGTAAATCAAATATACTTCAATTAAACAAACAAAAACAAAACAAGAAAGCTATCTAAATTTCAAAAAAGTAAAGAGAGGAAATCCAGGGTAGTTTAGAGAGAGGTCTGAGCTAGAAACGTAATTGAGAGCCATGGGCACAGACAGTCAGTTCCCTGTCTTGGCCATTGTGTGGGCACTATAGCAGAAAAACAGGGGCTTGAACACTACAACTGGATATGTGGAAGTCATTCTGATGTCAAAGAGTAAAGTGTTTGCTAGGCTTCTTATTAGCACAGTCCCCAAAGTCACTCACCCTATCATAGGAAGTGAATCTGACAAGGAAACAAAGTCACTTAAGACAACAGGTAAAATGAACTGAGCTCCTATTATCTGCCAGATTTATTCCATAAACTTTTCCTTCTCTTTCTTTTTTTTCCTCCTGGTCATACCCACAGCAGATGCAAGTTCCTGGGCCAGGGACTGAATCAGAGCCACTGATGTGGCAACTCCAGATCCTTTACTGTGCTGGGGGTCCAACCCACACCTCTGCAGTGATCCGAGCTGCTGCAGAGACAGTGCTGGATCCTTGACTCGCTGTGCCACATCAGGAATTCCCATAAGCTTTTTTATTTAACACCTACAGTAACCTTCTGAGATTGGTACTATTTTTTATCCCAACTTGCAGAGAAAAGGACCTAATTTTAGCGTGGTGACTCACCCAGGGACATCCAGTTTCCATGTGGCACAGTGGAGACTTAAAGCCACGCCTGTCTGAGGGTAGGAATGCAGATATTGGGCCTTGTGTTATTTAACCTCACAAGCATCTGTACTCATTTCGCAGAACTGTCCCTAGGAAAGGACCTCCCACTTGGGGTACATTTCTCAAACTACCTCCAATTTCCTCTAGCTTTATGTCAGGCCCAACAACTCTGCTTGTTATTCTTTCTGTTGTTTGCTTGTTTGTTTGTTTTTTAAGGACCACACCTGCGGTATATGGAAGTTCCCAGGCTAGTAGTTGAAACAGACCCATAGCCACAGCAACACCAGATCCAAGCCGCATCTGCAAACTACACTGCAGCTCGTGGCAACACTGGACCAGGGCTCGAACCCGCATCCTCACGGATACTAGTCAGATTCTTAACCCACTGAGCCTCAACAGGAATTCCGACTACTTGTTATTCTTAACCAGCGATGACCCTCAACCCCTCATCTCTGACAAGAGGCAAGGATTTCCTATAGGTGGGTTTAAAGGTTTGTGTTCAGGAAGGAAGGCTTTCCAGCCTTCAGGCAGGTGACATCAGGCCTGTCAGCCTCCAGCTGAAGCACAGGACTGTGCCTGGCCGCCGTACCTGTCTGTACCCTTGCGGCAGGGGTCAGAACTGCAGCTCCATGTTCTTTGGAGCCAGGGCAATTCAGCTGCAAGTGTCCACCAAGCAGCTCCTGGTCTCCTTGCTCCGGACCCCTAGTCATGCTGGACACTGCCTTGGTCCTCTGGCAACACCAGGACCTCTAGAGGAGGACATAGTCGAGTGTCTTAGTCTGACTTTGGCTATTTTTTTCTCTTCTTTTTTAGGTCCGCACCTGCAGCATATGGATATTCCCAGGCTGGAGGTCAAATCGGAGCTGCAGTTGCCGGCCTACACCACAGCCACGGCAACATGATCCGAGCTGCATCTGTGACTTACACCACAGCTTGTAGCAACACTAGATCCTTAAGCCACTGAGTGAGGCCAGGGGTTGAATCTGAATCTGCATGTATACTAGTTGGGTTCTTAACCTGCTGAGCCACAATGGGAACTCCCCTTATTTGTTTATTTATTTGCTTTTTAGGGGGCTGCTGGTTTATCTTCACTCACCTCTCAGTATTGGCTGATCACTTAGTGCTGACAGCAGCCAGCTCCTCCTTACCCTCTGCTCTCACGCCCACTGGCTCTCTGTGCCCCTAGGCTTTTCATTATTTTATTTACTTATTTATTTTTGCTTTTTAGGCATATGGAAGTTCCCAGGCTAGGGGTCAAATTGGAGCTACACCTGCCGGCCTACGCCACAGCCACAAGTGGGGATCTAAGCCACGTCTGCAACCTACATCACAGCTCACAGCAATGCCAGATCCCTGACCCACTGAGCAAGCCCACAGATCGAACCCGCATCCTCATGGATACTAGTCAGTTTCGTTTCCACTGCACCACGATGGGAACTCCAGACACTACCTTTTTACAAGGAAGTTGAAGCATAGAGAGACATAACTTTCCCAAAGTCATACAGCTAACGGGTGAGACTGATGGAGCTTGAACCCAGACCCTCTCCCTCCAGGACCCAGGCTGCCGATCCGACTGGACTTCACCATGGACACTCCATCCCCCATCCCACTTGGTGTTTTCTTTGTAACGATAAGTACAATGGCAATTATCACTGCAACCAGAGCCCTCACTACTTGTGCCTATCACCCCATCCCAATTTAGATAAGGAGGCCCAAGGCAAATCAGAGCACATTCCCACTGTTGCTGGATATAGTCCACCCCTCCTTCCCTCCCTCCGCCCCCTCCCCCCTTCCTTGCTTCCAAATAACAGACTTGGAACAAGATGGCAGCCTCACAGAAGTGGGTCATGGGGATTGTGTCACACAGCAAGCACAAGGTCAGCTTTGGCTTCTGCTCGCTGAACAACTACTCCTGGTCTGGGTGACTTAGCAGTGACAGACCCTGGTAAACACACTGTCAGAGGACACCCAGTGATGATTTTCTAACTTCATTCCTTTGCAATTTCTTAGGAAAAGTTGGCTAGAAGGGTCCTTGGCTAGAAGTTGACTTCACTCCTGTGGAATTTCTTAGGAAAGTTGGCTAGAACGACCCATCACAGTGTCCAGAAGGGTCCTTGGCACTTCTGCGCTGGCTGGTCAACACAGGACGGAGGTGGCAAAAGGGAAGGGATGTGAGGTACATCCAGATGGCTTATGATTCAAGACCGTTGTTTTATCCATTTTAGTTTCTATATATAACCAATTTATACGGGAGTCTAAAATCATGTGTCTAAAACATAATATAGTCTTATTTTTCCTAGTAATTTTGCCCAGCTGGCGTTTTCCCAACACCAGCTTCTGTGCACTTGGCTTTCCTAGGTGAGGAAGGGGCTCTATGTGCTCCGCTGAAGCCATGCAGGGTTCTTCGAGATGAGAGGCAGTCATAATGTTCCCTTTCCTTTCTTCTGAAATTCTGAGTGAGAGAAGCAGGTACCCTCAGTGGCTTCACACCTGTGTAGGTGTTAGATGTGGTTTAGTGCATCCTCTGCAGAGTAATCCCTCCCTCTCTGCACCAGGGTCTCCCCAAGAGCAGCAGGGTGACCCTGGGGTGCAAGGTGTCAGTAGCTTCATCTATGGGTTGCCATGGGGCCCAGGAGAGTGCCTCCCACTCAGTGTGTCTTCAGCTGCCTTTACAGACTAGCTACCATGCAGCAGGTGTCAG
>TCONS_00312433
ATACAGGGCGCGTAGCCTTGTACAAGGGCTCTGCAGAGTGCCGCGGCCGGACACGTCCCACCAACCCAATTAGGCCCCTCTTGAAAAGCTGGAGGATGGGACCGATCGAGAGAAGCCATCAGAAAAGAGGGACTTCAGAAGCTGCGGACACTAATACCAATACCCAGCAGGAGCTGCGAGGCTGGAGGACGGCAGGACGGCAGCGATGGGAAGACAAAAGGCAGACGGAAATTGCTGTCACAAGGGTGGACGAGGCAATCCAGAATTGGAGTCACTGGATCAAAGGGAATTAGGAAATCTGCTTTTCAATAATCCAAGGATCAAATAAGAAATTACAATGGAAATGAGAATATATTTTGAATACTAAAAACATGTCAAAGTTCATGGGTTGCAGTTAAAGCCTTGTTTTAGAAGGAAATTTATCACTTAAGAAGTTAATAAAGACTGAAAATCAATTCACCTGAGCAACCATCTCAAGAAGTTAAAAAAGCCACAAATTAACAAGAAAGAAGAAAATAATAAATGCAAGAAATTAAACTTCAAACAGTGCTGTATCTATTAAAGGAATAAATCCAGAGTTCCCACCATGGCGCAGTGGAAATGAATCCAACTAGGAACATGAGGTTACCGGTTCGATCCCTGGCCTCGTTCACTGGATTAAGGATCTGGCATTGCCATGAGCTGTGGTGTAGGTCACAGATGCAGCTTGGATCTGGCGTTGCTGTGGCTCTGGCGTAGCCTGGAGGCTACAGCTCCGATTAGACCCCTGGCCTGGGAACCTCCACTTGCGGTGGGTGCGGCCCTAAAAAGACAAAACAAAGGGAAAAAATCCCTATCACAAGTCTCCCCTCAATGAAAATCTTAGATCCAGAATTCACCAGTCACTTCCACCAAATATCTGCCAAATAAAAACTGTCACTTGCCATCTCCCTCTACAAGGATATCACTAGCCACTGACCTTCAGCGCCCTCTGAAAGGAGTTCAGGACAGAGATTAGGACTGAGGCACTCTGTGCTTTGGGCAAAACTGGCAGAAGAAGCCTTCAGGTACATAATTTTCAGAGAAGATTTTATGAAATAGAAGTGAGCTCTCACCAGACACCGAATCTGCTGGCATCTTGATCTTGGACTTTCTAGCCTCAAGAACAATGAGAAATAAACATT
>TCONS_00320067
GCCGTCCTCCCAGCCCGGGCCCCGCAGTCGCGTCCTCCAGGCGCCTCCAGGAGGGAGCAGAGCTCGCCTGGAATTCCCGAAGGCGTTTTGAGGCACCAAGAATCGAAAATGGACAGAGAATCCGCAACACGTCTCAGGGCCACTCCGCCTGTGACCGCTCCCGCCGGCCGCGGGCTGTGCCCTCAGCCCCCGACGGCCCCAAGGCCCCTTCTGCCAAGTGACCTCAGGACACCACTGGCTGGGGCTTCAAAGGAAGGCCTCCCTGCCTGAAACTCTGAGGGTGTTTCTGGGTTGCAACCAAGGAGCGAAGTATTGTCTATTCAGGGCAAAGCCTTCAGCGAGCTGGTAGGAGGAAGCGCTGGCCTTGGCACCCGTGCCTGTCTGTTTATGGTCTCTAGGGGAGCCGGGCTCCTGGCAGGAGTTTCCTCTCGAAGGCGGTGCTTTGGGCGAAAGGAAGCTCTGAATCATGATGGAGTCGGGAAAGAAGCAGGACTGGGCCATCTCACATGGGATTGTCCAGAGGGAACAATGGCCAGCATTGCCTTAGAGACGGACCCCTACTGACCAGGAGGTGTAAGGCCGTGGGGTGACCACAGTCAGATGCCCCCCACCCTTAGGGCGTCAGACCGGCATCCCCGCACACTCCGCCCCACCCCCCAACCCTGCCGTCTTCTCCCACCTGCCGCCTGGAAACCCTTTCCACCTGTAAGTTCATCAGGAACCCTGTCAGCTCGGGGCCAGCCCCGAGGGATGTGGGTGTGCGACGGAGCTCAGAGAATGCCAGGTTATTCGATGCACAGTCCCCACTGGTTTTCAGAAAGGACTGGGAACACGCTTTAAATCAGGAAGGCAAGTGCATCAAACAATGCAGATAAGCAATCAGAATTCAGGGTAAAGCCCAGTGACTCGGGTAATTGGGGCCCACCTGCTGCCTTGCACATAATCCTGTCACAGCAGGACTGTGTGGTTAGGTGATTATTCATTTACTGGTTGGGGGTGGAGCAGAGAAGGGTCACTGTAGACCATCCAAGGACACAGGTGGCTCATGGCAGCTCCCCACCCCACCCCCGCAAAACTCCCCGAGGGGTTTCCGAGAAGGATTTTTAAAGGCCAGGTTGGGGGTAGGGAGTCGTCGCAGGTGTGTGATCAGCTTGTGCACATTTCTCTGATTGGCTGATGGTTGGTCACTGGGTGTTGTCATGGGATTTAAGACGGTCAATCCTGAGGCTCTAGGAGGCCCCAGGCTGCATGGTCATGGTCATCAGCTAGTTAACGTGGTCCATTTAGAGGTCGTTTTAGCATCTGTTAAACAGGTTGGCAAGAGTGCATCAGATGCTGTCCTCCAGGTCCTCAGGGAGGAGCTCCAGCAGAGGCTGGGGGAGCAGCTGTCCCAGGAAGGCCCTGGGGTCCTGCTGGGTCTCAGTTCCCCCTTTTCATTGATACTCCTCCAACTTGAGGAGAACAGGGGTTGAACAAGAAATGAGAATAAAGGTTCAGATAAAGAGGTTAACCATAAACTTGACGGAGGCACCACAGGGTCCTGCTGGGTTTCACCGGCAGACACGGCTTTGAGAAAGCTTGACGGCATCTCTTTACTGCTAAGGGCTGGTGTCTCAGGGCAGGGGGCTTGTCTGCTCCCTCCAGGCCCCTGGTCCTTGGCGTGTGACAGGTGGCAGGCTCTCAGAGGTGGTTCTAGAAGACATTTGGGGGGAGAGTCTGTCTGTGGACGATACCCACATGGTACTTTGCTTTCCAGGGAGCAGAGCAGGAGGTTGAGGCTGCGTAGCGGGCTGCAGGTGCCAGGTTGCCAGCCTGACAGCTGCATCACAGTGGAGGCCTCTCTTCTCGGTCTGGAGGCGCTTGGCCTCCAGCCTCCCCTACTCCCAGGTCCGTCCCGTTGCCCAAGCACCGACGTTTCCTGGCTTTTGTTGTGCTGGGGCACACGCTCTGTTTTGAAAGGACAGGAGCATAATAAAAACGACATGAGAGAAGGGCCAGATGACGTCACTGAAAATGCTGGAGGAAGTCCACTCTCTTGGATGTTTATCGTCTCAGCGTGTTAGTTGTTTGTGATGTGATAAGAACACTTTTGATACTTGGGGGAATTGCGGGCCTTGCTGCTCAGACAGTATTCATGAATTTTTATCTTAGGCTCATAGTGACGGAAAGAGAATAGGAGGTCTTGGCTTGAGTCCCAGATGACCTTGACCCACTGGTTGACCTTGGGTACAACGTTCAGCATAGTTGAACCACTTAAATTGTGCCCGTGCCAGCTATTCACTGAATTTAAAAAAAAAGAAGAAGAAGAATTCCATTATTAAAGATGAATTAGCAGAGTAAGTTTTCCCTCTCAAAAATCTTAACTCGGAAAAATCGGTCGTTCATGGAATTGAAAACTAAAACGTCCCCTTTCCAAGGTCCGTTTTGTGAGCTGGCTGGAGATTCGGCCTTCTGCGCATATGCCTTTAGAATGAAAATCTCAATACGTTCAAATGTCTCCATGAGCAGCCAGGTCCCTAAGAAGGGAAAGTGGTGCCACTTCCTGCATTCCCGGGTCTGGACTGTGAGTGTGGAGAGGGGCCGGCATCCTCCCCTTGTCGGGGGGACGGAGCGAAGGTTGAGGACATGAGCAGCTTAGCCTTCCTGCTGAGCTCCTCCACGGTGCGTCTCCTTTCCTCCCGACAACAACCCACGAGGTGGGGCCGGCGGATTCCACCCCCTCTGCAGATGAGGAGACCAAAGGCCGCAAGGGACGAAGGCGGTCCTCCCTCCAGACACGGCGCCACTGAGAGCAAACCCACGTCCCCACGTCACAGTGGGCATCGCACTCCCGCCTGGAGCCCAGGAAGCAGGCACACAGCGCTCCGGGGCCCGGGAAGACCGCTCAGGTTCAGGATTAAATGGCTGGATCAACCATTCCAGGCATCAGCAGAGGAGAATGTGACAGAACTGGCTCCCAGCATCTAAAACGTGCGTGCGCTGGTTCTGACTTGGCCTTTATGATGGAGGGCGGCCCCCAAACTTGATCGGAAATGGACTGTTTGGTGGGTCAGTAACTGCGTTTGCTGTGATATGTGGTCTCTGATGGCAGCACAGAACTGCCAGAATAAAAAGCCCGGAAGCCTGCTGGGGAGCAAGGAGAAGTGGGGGATTGAAAATTCCCTGTTGAAACATCTAGGCAGACAGATAGCCCAGCGGATAATCCAACACTAATAACAGCCCTGCCTGCACGGAGCAGGACTCCGAGACAGAGCTGCTGGCCCCAGGAATGTGCTTTTGCTGTGAGCTGGAGTCGGTTTCTTCACAGCCCTTCTGCCGGCGCAGGGCGAAGCCTGCTAAGCTCACAGCCGAGGAATCCTTACTGGCTGGTGCTTTGCAAAGGCGTTCGGATGGCTTCTGGGAGCTGCCAGGCATGATTGCCATGGCTGGGTATGTAGAGGAGAAAGCGGGAGGCGGAAATTCAGGAATTCCACCCCAGAAGCCAGGCCAGCAGGTGTTAGAGTGGTTGTGGTTTTAGTTTGGACCCCATGGCCTGGAGCCCCATGACCTTGAACCAGGCCTCCGTCGCGGTCGCAGAGAAGCAGCAGCGCGGATGTAGACGTGAGCCTGCCCGGGCAGCTGCTGGTATTCCTGGCCTGCCAGTGCAGACCGGCACCTGCCTTGCCTGGGCCGCTCCCGCCCACCCAGAACAGAAATCCTATTGTATTCTGAGCAAGCAGAGCGCCGTCCCTTTCCCCCGTTCTTCTCAGACTTTCCCCCCAGTTTGGCACGGAGGGAGGGGGTTGGCCAAAGCTCTCAGACTGGGCGTGCTTCTCCAAATAAATAGCTTCAAGAGATGCACCCACTTCATCTCCGCAGAACAATGTTAAATATTCACTTCAGACCCGTACGCCCGCTCTCACAACGCACACGTTTGTCCTCGTCGCCAGAGGACGCCACGAGCGGCCGCGCTGCCGAGGCCGAGGGTTCAGTGTGGGTCGCGGGCGAGGCGAGGCCCGCGCGAGGTGATGTCTGCTTAGACCATCTCGTGGCTGGAGAGGGCGTGAGCAATTAATTACTCCTAAATATGTAAGGGCATCCTAAATATAACATATGACATGCTTTACTGCGTGTGCCCAGAATACTCACTTCCAGCTGTAATTATACGGGTGGCTTCTTGTTTTCCTCTCTCTGAGTCAGAACTCCGTCCCCCAGGCTAGAAACATGACTGAATGGCAACAGTCTCTGTTAAAAAGAGTCATTAACGTGGCCGATTTTCCTACGGTGGATCTCGCGCGAGCTCTGCCCCTTGAGTGAGCAGCGAGGAAGAGACTGCAGCCCAGGCTGCTTCGTTAGCTGTGTTTTCTCCAACTCACATCTGCCGATGGACAGGGGCTGGTGGGTGGGAGGATGACGTCAGGCTCAAGTGGCATCGGTCGGTCGTGGTCTGTGCAGGTGATGTGCGCCGTGGGTTATGTGCATGGCACGTAGCAGAGTAGCTGGAGGCTAGCGAATGGGGCGGGGGGCACAGAGCCCTCCGAGATCCCAGCTCCATCCGCGACGCCTGAGGGCCAGCCTCCCCTCTGGACACAGGTCCCACCCCTCCCTGGCCGAGGCAGTCACTGGGTTCTTCCCCGTCTGGGGCCACGTGACCCCGTTCTCTCTGCTGTCCTCCCCCCTTCCTGACGTCCCCTTCCATCCGAGCCCCGCCCTCCCTGCTCTTTGAGATAAAGCGCCGCATTTACCCTCAAAGGTCCTCGCTGGCTGGGAACCTGACGGGTCTCTGCAGCTGCGCTCTCACTTCTGCTGGGATTCTGACCCTCGGTGTCAGGACCCTGGTTCCAAAACCACAGATTGGCCTTGAACACCGTGTCCCCTGCGCTCCCTGTTGGTTTGTGTCATTTTGCAGAACGTGAGGGTTTCTCGGCCATAACCCCATGTTACGAGGCAGCAGAAGCACCCTTACTTAGAGAGAGTGAGCAGGGCCGAGATGTGAGGTCAACATGAGCTTGGCTCCTTGTCCCCGAGGGCAAGCGGCTGGTGTGTTGGGGTGTCTGTGTGAGCAGGGCACAGCTCCACAGAGGTGGAGCAGAGGCTGGAGCAAGAACATTCCAGGCTGATGGCAGGCTTGTACAAAGGCAGGTTCTCCAGGAGGAGGGGACCGGAGGCGTTAACCCTCCTGGCTTTAAATGCTTAACATCCCAACATTGTGTGAAGATATGTAAGCTCGGTTGGAGCTGAAAGTGGACGGAAAGGAACAGAACTCAGGTGGCAGGTCTCAGGAGAGGCAAAGCCTGCTGATCCGG
>TCONS_00323713
CGAGTTGGGAACCCAAAACCTCAGTTCTGATTTTCTGTTACTTGGGTCTCTGCTGCCTTTTCGTTCTCGAACCCCGCGCATCCAGGGAAAGGGGTTTGGAGCTAGGAACTCGGGAAGCGACTAAGTGCGTGGACTTGAGGCTGTCCGGTGGCCCCCAGCCGCCTGCCAATCCTTTTCCCTCACCAGACTTCCCGTCTGGTCATGGCGAGATTCTGGGTCTGCGTAGCCGGCGCTGGCTTCTTTCTTGCATATCTGGTTTTACATTCGCATATTTGTGGCTCTTCGCTCCCACTACGTCTTCATTTTGCTTTTTAAATTTTCCTGGAGAGCTGAGGAAATCCT
>TCONS_00323785
CTCTCGGAGCAAGAGGGGACGAGACTAACGCGCGACTTTGCAAAATAGATTAAACTTCAGGGCAAATTTATAGAGTTTGGAGATTCCAGTTTACGGGATTAAAAGGGCATGTGGAATCCTGAATCTTTGAAAGTTCGTGCTAGGCAGAAGTGAAACACACGGAGCCCTGTGTCTCACAAATACGTTCGGTAAAAGTTATTTCCAGTTAAGATCACTTTAGAATACTATGCAACTGTTATCTGCTGTGAAGGAGATTTAAATGAGGCTGTGGAAAGAATTCCAAAATCTAGTATGTGAAAAAAGCAAGGATGGCATTCCTGTGGAAAGGAGGTTTCCATTTTTCATTTGGTACCTTTCCAAGCGGCCTGAAATTTTCTAATCTTCGTGTGTTGCTGAATATGTGAACAGGTTAATAAGGTAGGCCCGCAACCTTAAATTATTC
>TCONS_00324974
GCCAGATCTCGTGACGTAAAGCGGGTGCGACAGGGCGCAGACTCAAAGCCGGGCCGGGTGCCCTAAAGCCGTGGTACCTGACGTCAAACCAGAGCACCCGACCTCAAGCTGCGGGATGTGACGTAAGGCCGCGACCACGAGTGAGGGTCGAGCGGCCCCGGCACCGGGCCTGGAACTGAGCCCAGGGCCCCACGGAGCCCAGACTCCCGGCGCGGCGTATTTCCTCCGTCGCAGAGCTGACTTGAAGCTTGAAGGGAGGGCGGCGGGGCCCCGGACCCCGTCCGCGGTCGCACGGCCTGAACCCTCGGGACCGACTCCGCCGGCCAGGGCCCCCGTCTGCCCACGGGCCAGGAGCCAGGCCGTCGAATGTTCTCAAGATACTGATGTGACTCCTCAGCATACATCGGATGAGAAATGACCCAGAGCAGGAGGAAGAAGAGGGGGAAAAGGCCGCTTTTCAGGAAACTGTCCTGTCCCAGGGACACCAGATGCATGGTGTGACCACGGAGGGGCCACATGGAAACCATCACAATGCAGTGGACTCTGCCTGGCCCCTGAGTGGTCCTGGAAGTGGATTCTCCCCTGGAAGCTGCGGATAAGAACCTGTGCCGCATGAGACCTGATTTTTGACCTTGTAGGACCCTCAAGAGGAAGCCCAGCCAAGACCACTGGGATTTCTGACCTATGAACTGTTTTTTAAAATGCTCAGTGTGTGGTCATACGTTATGGCACGTTACTATGCAGAGGAACAAATTATGAAATATTTAAATAAAAGGAAGTAA
>TCONS_00326025
CGGATGTTCTCTGCTGGAACACACCTCGGGCAGGGCGCAGTCTGGACCCAACAGGCAGGGGAGTCGCGGAAACTGATCTTGGGAAACTGACCTTGGATTGACCCTCACAGTAAGCTCGGAGGAATGTGCTGGGAGTTTCCCATTACTTGCACCTGCTCAGGAGGAGTGCCCGAGCCTGGAGTCTTCAGTGCAGCGGGGCTGAGCCAGCAAGACAGACGTCATAGGAAGGGCCGAGGGAGCTTCTCGAATGAAATTGGAGGGAGCCCTGACCCTGTCCGTTGCTATCTCTGACATCTGAAAGCCAAGAGCAACCTGAATGATCAACCTCTTAGCACTGCACCTTGTACACAAGAGACAGACCTATGAGCAGCATTTGGCCGGTCATTTACGATGATGGAATCTCAGCAGGAAACACCATTTGTTTTCCTTCTTATTATTCTAAAGCTAGAAACTGATGGGCCATGCTGTTCTGGCCTGGAAGCCACAGACCTGGAGCAATTTCCGACTCAAGACTCTTAGTAGCATGGTATGTTAGAAGCTGCCAAGGAGCGTTACGAGGCAGTGTGGTCTGTTGGACAGAGCACGCATTGACCATCTGGACGCCTTCTCTTTCGCATGGGATATGCATGGTCTCCTGTGCTGCCCAGTCCCAACAGATAAGGCCACAAGCTGGTGGGGGAGGGGACACTGTGGGAAGCCAGCTCCTCCTAAGATATCCTTCTGGCGCCTGACCCATCTGCCCAGCTACTGACCACTGCAACCAGCATCAGGTTCGGTTAAATACGGACCTTCAAAAAATGACACCTGGGTCTTTTGAAATGTGTGGGGATAATTATGACTCACGTGCTTCAGAACATTAAACGCCTG
>TCONS_00326026
CGGATGTTCTCTGCTGGAACACACCTCGGGCAGGGCGCAGTCTGGACCCAACAGGCAGGGGAGTCGCGGAAACTGATCTTGGGAAACTGACCTTGGATTGACCCTCACAGTAAGCTCGGAGGAATGTGCTGGGAGTTTCCCATTACTTGCACCTGCTCAGGAGGAGTGCCCGAGCCTGGAGTCTTCAGTGCAGCGGGGCTGAGCCAGCAAGACAGACGTCATAGGAAGGGCCGAGGGAGCTTCTCGAATGAAATTGGAGGGAGCCCTGACCCTGTCCGTTGCTATCTCTGGTAGGAGAGCCCTCGCTGGGAATTGACTCTCAGCCTGGGAAGCTTGACTCTCTAATGGGGTGGGGGTAGGGGTGGGGACAGTCATGGAGCCTCCCACCCTATGCAGCTCTGCAAATTCTTGCCTCCTGTGCTTACGTGACACAGCCCTTTCCAACCACGGTCACCCTGCCGACAGCCACATCCTCCCTAAGAGAAGGGCTCCCTGACCCTGCTTAAGATATTAGTCATAAGAACAGAGTAACTTTCAGAAAATTCCAGAAGGGTGGTAAAACTGTGCTCAGGGGCTTGGAAAACATGCTTTGCACATAAACACGAGGATGAAGAATGTGCACCACGGCAGTCAGGAGCGCGCTCTCTGATCCACTGGCTTTCCTTTCCCACTGGGGGTGCACACGGCCCTCCAGCCCAACTCATCCTCATAGAGGGCCGCACCCCTCCCCGATTCTCTGGGCAGCCTTCCTCTGGCTCACATCCAGGCCCACCTTCTTGGTGAAACCTTACAAGATCGACTCTTTAAGACTGTTTGTTGCCTCCAACTCCAGAGTTCCTGCACAGTGGTATGCTCGGGGATTTAATACATCTGAAAGCCAAGAGCAACCTGAATGATCAACCTCTTAGCACTGCACCTTGTACACAAGAGACAGACCTATGAGCAGCATTTGGCCGGTCATTTACGATGATGGAATCTCAGCAGGAAACACCATTTGTTTTCCTTCTTATTATTCTAAAGCTAGAAACTGATGGGCCATGCTGTTCTGGCCTGGAAGCCACAGACCTGGAGCAATTTCCGACTCAAGACTCTTAGTAGCATGGTATGTTAGAAGCTGCCAAGGAGCGTTACGAGGCAGTGTGGTCTGTTGGACAGAGCACGCATTGACCATCTGGACGCCTTCTCTTTCGCATGGGATATGCATGGTCTCCTGTGCTGCCCAGTCCCAACAGATAAGGCCACAAGCTGGTGGGGGAGGGGACACTGTGGGAAGCCAGCTCCTCCTAAGATATCCTTCTGGCGCCTGACCCATCTGCCCAGCTACTGACCACTGCAACCAGCATCAGGTTCGGTTAAATACGGACCTTCAAAAAATGACACCTGGGTCTTTTGAAATGTGTGGGGATAATTATGACTCACGTGCTTCAGAACATTAAACGCCTG
>TCONS_00329903
TGAGAAGTATCACCTGTTCTTGTCCTTGGATCTTATATGGATGACAGTCACCTGGACTTCAAGACAATGCTACTGGCAGGGCTAGGACTAATGTCCCAGGAGGGCCATTCTGGACCTACAGCACCTGCACTGATTAGCTTATGCTTCATGGGACTCCATCAGTCTCCGGGCTACATCGAAGAGCCTTATACACACTGAATTTACTGATGGAGGGAGGACTCTCACAGGACCACAGGGCCCTCGCTTCAAACAGTAAGTTAAACATCGTATGTGGACATCTTTTGCACTCTAGTCTGTGTGCTCTGTTGTGTTTATATTGCGATAGCATCTGGATATAACTATTTGTTTCTGGAGCAATTTTTTTTTCCTCTTAGAGAACATTTTACATTTTGAAATTACTATACAGCTAATTCTAAGTATGCCTTTTCATTTTTAATTATTGAGTAGACTGAGCTGGCTAATAATAGACAATAATGTTATTTTTTTCACCAAGGTTTGGAAGAGTAGGTATATATGCTCTTGTTCTAACAAGTTATCTCAGAATCAACTTCTCACTGATTTTGCGACTCTGTTCTGTTTTGGGGCATGAGAGAGAGAGAGTTATTTGGAATTCTTCTTCCTGAGCTACAAATCCCAGATCAATAATTTAAATTTATGAGAATTCCTAGGCTATTAGATAAGACTGTCATGAACTGTTTGTATATGCTTCTTGTATCCCTTACCAAATAATTGCTCTTAGAGTGTCTTTTTGTATGCTATGTTTACTTAAATTTGAATTCATATTCATATTTACAAAGTTGGATGCCTAGATCTTAAAATAATTGAAGCTAAAAAAATACCATTTGAGAGATGGTAAATGGTTTTGGAATTTCAGAGCAGAAGAGGGAATTTAGGCGGGGGTTTAAACCTCCGTTATTATGGGAGAGACCAGTTCTGTGACCAGTTTTAACCAACTAGATAAAAAGTAAATATCTAATTCATGGTATTCGGGAAACTCAGAACTGGAGAAGTAATTCAAATATAGATGCTTCAGACTGAAATGTTATGTTGGATGTATACTTATTAAGGGTATGGCCTCGAAGAGCCAAATATGGCTTTTGGCTAAATTTTCTCTAAAAATTAATGTCCCCCCGCTCCACTTTCTCTCTTTTTTCCCCTTCACATTATTTGTTCACTGATGATCTAGAGCCTGGAAAGATATCAAATATCATCTCCTTAACAGTACCTGCAGAGGAACTGGTTATGATGTTTCGTAAACTTTAGAAAATGTGCCCTTGACTATTATGATCATTTTTTCTAGATGCCCCCCCGCCCTTGACTATATTTGGGTGGCAGGGGGCAGGTCTTGGGTTGAGATTGTAGACTGAGGGGGGCAGGCATGGTTCTCTTCTTTCCACGGCCGGGAGCACAGGTACCTGGGTTCTTAGTAGGAAGGACATGGTCTAAACGAACTTCAGTTGAGAAGAGATAAGGCTACTTCCGTGGGGTTTTGGGAGGTAAAATTCTGAGAACTATTT
>TCONS_00331905
ATGAAACTGACCTGTAAAATCTTCAGGATATTGCAGAAATGACAGGGTGGGACTTTGGAGGCTGGCTCATAAAAGACACTGAGACTTCAGCTTTGCTCTCCGATGGCTTGTGCTAAGGGAAACCAGCCACAACGTGGTAGGAAAACTCAAGCCACTGTGACAAGAAACCAAGGCCTCCTGCAAACAGCCACCTTAATACAGTGTCATGTCATGAACTGAACTACGGCTCGGACATTTACAATTTTAAAAACATTGCTGGCAAGAACTTGGAGTTCCAGACCTAGTGAAAATATTCTTCAAAAGTGAAGATACAAACAATAGCTGAGAGAATTCATCACTGTATAAACAATGAAAGATGTACTACAGCTAAGGCAAAATGATTCTAGATGAACACATGGAACTGAAAGAAACAGTACCAGAAAGAAAACAATATGTGAGTAATTATCGGTAAATATTGACTATTTTAAAACAACAGTTGCAATGATGTCTTGGGGTGTTAAAATGTTGGTAGAAGTAAGATATTGGTTGGTAAAAATAGCATAAAAGGTAGAAAGAGAGTAATGGAGTGAAACTGCTTTGAGGTACTTTTATTGTTCAATGAAGTGGTAAAACTTTTAAAGGAGACTGTAAAAATTAAAAATGCATATG
>TCONS_00374548
CAAACGCGAGTGGGGGCTGCACTTCGCAAAGTGCCGAGTGCCCGCGGCGGGCTCTTGGGCGTCGCTGCCCCGAAGGCGGCCGAAGGCGCAGGGGTCGGGGGCTCGCGCTGAGGAGAGTAGGGTCCCTGGGTGTTTGGCCGCCTGCTGCGCGGGCTTGGCGAAGGATGGTGAGAGGCCGGCGCGCTGCCCGGGGGACCCGGCGGGGTCCCGGCACTTTTGGAGCATCACCAGCATCCCATCCCTGGACCGTCATGCCTTCAGCTTCGGACACCCAAGACGGCCGGAGGACCCCACAGATAGTTGGGGGCTGACAGTTTGCTCCGCAGGGCTGTCGACCTGAACCGGCCACACGCTACCTCACAAGGATTCGAAAAAAATGGAAGCAGTGTTCTAGAAGCGGTTGTCTCCCTTAACCTCGAGCTTTCGTTTCTACAGACGCTCTCATTTTAACTTTCTTTCCACCGTCAGCCCGGCTTCCTCCACCCTGTTGCTGGTGGTGTTTTAAGGTAGATCCCAGGGTATGTAATTTCCGAGATTCTTTTGGTTGCAAGGGACGGAGAGTCAGCTCAAACTGGCTCTTACAACGAGGGCGTGGTTGGCTCACATGACGGAAGTCAGACCAGTCTTCCTTCTTCAGCGCCTTTTTCAGGCCAGCCAGCGGCAGCACACGCTTCGTCCCTCCGGCCCTGGGACTGAGGTCCACTGGCCTGAATGGGGTCAGGGGCCAGCGTGGAGCTGGGTGGGACCAGGGAAGAGCTGCTGCTTACCAGAGGGAGGTGGAGGCTGGCGACGTGGGCGTCATCACTGTGGGGGAGTCAGCGGTCTCGGGGCTGGGCTGTCCGCTGCCTCAGCCGGGACACAGCAGAGAGGGGAGGGGCCTCTCCATGAGAGCTGCGGGGCCCTGAGCCCCCGCCCCGCAAGATCCTGC
>TCONS_00376617
TTTAATTCCTAGCTGCTCCGTGTTATATCACATTTCATCTTGTCAGCTGCTTCAGATCCTTTTGGGGAATGGCCTAACACAAATTATAAAAATCAAAATGATAGCTTAAAATTTAACAGATAGAAACAAGTCCTGCTTTTAAGTTATATTCATTTAGACGAAGCGAGATAGTCTACCTATAGTCCGGGGGGCCTTGGCCATTTCTGTATCATTTCTTCGCCCACCATATAAAGGGATTGGATTCCATCACCTTGAAGTTCCACCGAGGTGCACAAATTGCAAGGAGACCTGCCTGTTAGCTGAGTCTCTGGGGAGGAAGAAACTAAAGTCTACATATCTCAGCAAAAGGAGAAAGAGAGGGAGAGAGACTGAAGCTCTTCCAGGAAAACACACAAGCGGCATCAGCCTGAGAAAACGGATGAATTGATGAGTGCACACAGCATTCGTTGGCAAAATCACCAAGCCTGCACAAAAAGAAAATAATGATTCTGTGCATTCCCAGGCTTGATTAAAC
>TCONS_00377559
CTTGACGCCCTCATCCCCCCACCCCCAGTCACATTGTGCTCCAGGAATTCTGTTCTGATTCCTTCCTTGTCCCCATAAGACCGAAGGTGTCAGCAGAGGTGGCTCAAACCTCCACCTGAGCCCCCATCCTCCACAGCTAAGGTATTGATGGAAGCAGGGGCCCAGTTGGGAGACAGGGAATACTGCAGAAAAGTGTCTGGGGAGTTCCCTTGGTGGCTCAGCGGTTAACGAACCCGACTAGGATCCGTGAGGACATGGGTTCGATCCCTGGCCTCACTCAGTGGGTTAAGGAGCCATGAGCTGTGGTGTAGGTCGCAGATGTGGCTTGGATCCTGCATTGCTGTGGCTGTGGCGTTAGGCCAGCGACTACAGTTCTTATTAGACCCCTAGCCTGGGAACCTCCATATGCCACGGGTACCGTCCTAAAATAGCAAAAAAAAGAAAAGTGTGTGGGACGCCCTGTCACAGTGGCAGCCTCGTGCAGGGAAAGATCGTGGGTCTGAAGCTTACTAATCATGACTACAGGGCGCAGCTCAGGTTCTCACCAGCTGTGTGACGTCTGGCAAGTTAGGTCACCTCTCTGAGCCTCGATTTCCCCATCTGGAAGGACTGCAGTGAGGAACAAGTGAGATGAGACACTGCATAGTTATCTAGAAAATGTGAGCTTCTTTCCTAGGCTTCAGCGTCCCTCAGACCAGGTGACTTGCTGGCCGGCCCGCCTCGGGGCCGCTACGCCCTTAGGAGACAAGGCTGGGGGCCTCGGCCAGCTCCCGCCTCTGCCCTGGCCAGCTGCTGGGCAAGGAGAGGGAGGACCCATGGGAGCCGCTGAGCCGGGTCCGGGGAGGGGCTTCGCCACGCTCGCTGGACTCCCCGCCCCTCTTCCCTGGGCTCTCGCATCTGACCAGGGAGGGGCTGCTCAGGCCAGTGATTCCTGAAGAATTTTTCCTGTGCTCTCGCTATTCGGTGAGGTTCTGAGGTGTCCAACTTTGCCTCCTCCTCACCTCCTGCAAAGAGCCTGCAGCCTGCGCATTCCTCTTGCTTTAAGGAGAGAAATAATCAGGAAGACGAATGAATCATTCCAGGAGTTCCTAGCTATCGAGTGATAACACATTATCACAAATATTTATTACAGGAGTTCCCATTGTGGCTCAGTGGGTTAAGAACCCAACTAGTATCCATGAGGATGTGGGTTTGATCCTTGGCCTCGCTCCGTGGCTTAAAGATCCAGCATTGCCACAAGCCATGGTGTAGGTTGCAGATGCAGCTGGGATCTGGCGTTGCTGTCGCTGTGGCATAGGCTGGCAGCTGCGGCTCTGATTGGACCCCTAACCTGGGCACTTTCATATGCCACGGGTGTGGCCCTAAAAAGAAAAAAAACATTGTAATGACCCTAAGAGGAAAATTCCCATGCCCATATTACAGGTGAGGAAACTCAATCTCAGAGATGTGAGATGCCTTGCCCAAAGTCACGGTGAGCCTTGTAAATTGGACCTAAGGACTCTGACTCCATAGGCCCCGCCCCCCTATGTCCCCCCTCCCACTCCGCTTGCAGGCCATCCCTGCTGCCAGGAACAGGCTGCTCTGACTGGGTCTGTGTTTCAGCCGCTGGAGAGCAGCTGGGTCCCGGAGTACACCGCGATCAACCCTGCAGGGCCCACTGGGCCTCCTGCCAGCCCCAACACGGAGATCCGGTGCCTGAGCCAGGCTTCAGAGGAAGACGGAGCCTGTTTGCGGGACCCTGAGGGAGACGTGACCCCAGGCCCTCCTCTCCCCGTGTCCAGGGAGGGGCCGGGCCTTTCAGAATTCATCTCAGGGTAGCCGAAGAAGGTCGTCTGCCCACCGTGAATCTGAAGGGTTGAATTTGCACTAATTCCGATAAGCTTTCTGCTACAGCTTCACGGTTCACCTGCCAGCCTCCAGGCCTCTCCCCCACCTCCCCAAACTCTCCTCCTGCAGGTCCCCAGCCTGACCTGGGAGACCGTTAGCCCTGGAGCCTGGAGGGGTGGCCTCACAGTTCCGGCTGGAGGCTGGGACCGCCCAGAGATGGTCACAGCCCTGGGCAGGGCACGCAGCCACTGGACCCTTCCCGGGGCCAGGCAGGGCTCAGGGAATCTGGTCTGAGTTTGCATCTGCTATGGGAACTCCCCCGGGCCGGGGTGCTTGGGAACAGTCCCCACCTCCCCACCTGGCCCCCAGACCCCATTTTCTCCCCCCTTCCTTCCATCCTCAGACTCAGGGCTAAGTTCTACATAAGCCAGTGGGGAGGAGGGAGTTTGCTGCATTAGACCCGATTCTGATCTCTCGAAGCTGGGCTCTGAGCTACCTGCATCCCAGTCCTTCAGGAAGCTGGGCTCCACGAGAACTACTAAAACCGGAGTCCCTCTTGTGGCTCCGTGGCTTAAGATCCCCACATAGTGTCCGTGAGGATCGATCCCTGGCCTCCCTTAAGGATCCAGCTTTGCCACAAGCTGTGGCTGAGGTCGCAGATACAGCTTGGATCTGGGGTGGCTGTGGCTGTGGTGGAGGCCAGCAGCTGCAGTTTGCCCCCTAGCCAGGAAACTTCCATATGCCACAGGTGAGGCCCTAAAAAAGAAAAAAAAAAAAGAAAAAAAAAAAACAAACCACTTACCAAAATCATCTCTGAGGCTGGGCCCAAGACTCTGCATTTCTAACAAGTGCCCCGGCGATCCTGACCCTAACACTGGAATTCGAGCACCAGAGGGTCTGTCGAGCATCCAGGTCTCTCCAGCTTAGAGAGTTTGGTGTGTGGCATCTCCCTGGGGCCCCCGGTAGGGCCTGCTCTGCCCATGACACAGGGACCCAGCTGGGGCCATTCCTTGGCCTGAGTCCAGGCCCAGGTCAAGTGCACTTTGGAAGGGGTGAGCCAGGACTGGCAGGGAGCAGGTTGTCTTTCTTTTTTTTTTTTAATTAAGATTTTTATTTTTTTTTTCTTTTGTGGTTGATTTACAATGTTCTGTCAATTTCTGCTGTACAGCAAAGTGACCCAGTCACATATATATATTCTCACATTATCTTCCATCATGTTCCATCACAAGTGACCAGATACGGTTCCCTGTGCTCTACAGCAGGATGATCAGCCTTTCTGATCTCCCTACCAGCCATGCATTCCAGGCTTTGTGTTTCCTTTTGTTTTCTCACTGCACTCACGGCCTGTGGAAGTTCCCAGGCCTGGGATCAAACCCATGTCACAGCAGTGACCTGAGCTGCAGTAGGGACAATGCCAGACCCTTAATCCTCTGCACCACAAGAAAACTCCGCATTCCAGGCTTTGGAAGGAGGATGGGGAAAACCTTGGCTCCTTCCTTGTCAAGAAAGGGTTGATTGCCTGTGGGTTGTGGCAGTGGGGGGGGGGGGGGGTGCGAAAACACAGGGTGCAGATAGAGGTGGGTGTCTAAAAGGGAGGTGAGAGGGGATAGGGCAGGACCCTCAGGGGAACCTGCAGGTGACCCAGCGTTTGGGGATGGGAGCGGTAGAATAACAATAGAACTTCTGTGGGTTTTTTTTTTTTTTCTTTTTCCGTTGTTTTTGAAAAATGCACTAGGGGCTGCTCAGTATAAAAAACCTAGCAAGATGGGATAAAAAGAGAAAACAGATACCCTCTAGTCTCACCACTACCCAGAGACAATGGTTACTGCATTTTGTTGTATTTCTTTCCAGTCTCTTTGTCTCCACATCACTTGCTGATGTTCTTTTCTGACTTTTTTGTACCTACAACTTATACATCTTCCTTTTCCTACTTAATTTCTCTATCTTTAGCATTTATGCTTTTATGTAATGTTTTTATAAACCTCTTGTAAATTAAATGTTTATCAGCTGCATAATATTTCATGCTGGTGTGCTTCCATTTATCTCACTTCTCTCACTAGAGATTTAATTTGTTCCTAAGAGTTGAAAGTTTTGCTGGGTATACAATTCTAGGTTGACAGCCATTCTCAGCATTCTGGGGGTACAGTTATTTTGTCTTCTGGCTGTAAGTGTTGCTATTGAGAAGTCTGCTGTCAGACTGAATGATGTGATCTTTTTTCTCAGACTGCTCTTCTGCTTGTGTTGGTGTGCTGCGGTTTCACTCCTGGTCATGAACTTTTAATTTTTCTTGTTTGGGATAAATTTTTTTATTATTTAAAAATTTTTTTTCATTGCATTTTATGGCTGCACCTGTGACATATGGAAGTTCCCAGGGTAGGGGTGGAATTGGAGCTTCTTCTGCCAGCCTATACCACAGCCACAGCAATGCTGAATCTGAGCCGCGTCTGTGACCTACATCACAGCTCATAGCAATGCTGGATCCCGAACCCAATGAGCAGAGCCAGGGATCAAACCAGCATCCTCATGGATACTAGTTGGGTTCATTACCACTGAGACACAATGGAAACTCCTGGGGTAAATTCTTATATGTGTAGATTCATACGTATCATCAGCTCTAGAATATTCTCTTCAAATATTTATCTGTACTGTATTCTTCTTACTGTTTCCATTGACCAGGATTAAATTTTTTAGACCTCCTCTTTATATTGGCCATATATCTTATCCTCTTTTTCATATTTCCCTTCCCCTTACCTCTCTGTTCTTCATTCTGCATAATTTCTTCAGCTCTATCTTCTAGTTTCATACTTCTTAAACTTGCAAATGTCTATGAATTAAGAAGGAATCTTGCCAAACTGCATATTTGACTCAGTAGTTCTGGATGGATGCGATCTGAGAGTCTGCATTTCTTTTCTTTCTCTCTTTTTTTTTTTTTTTTTCTTTTTTGTCTTTTGTCATTTTAGGGCCTCATCCAGGGCACATGGAGGTTCCCAGGCTAGAGGTCTAATCGGAGCTACAGCTGCCAGCCTATGCCAGAACCACAGCAACACTAGATCCGAACCATGTTTGTGACACACACCACAGCTCACGGCAACGCCAGATCCTTAACGCACTGAGCAAGGCCAGGGATTGAATCTACAACCTCATGGTTCCTAGTCAGATTCGTTTTGGCTGTGCCACAACGGAACTCTGAGTCTGCATTTCTAACAAGCTTCCAGGCTGATGATGCTGCTAATCCAAGGACCACTCTTAGGAACCTACCTAAGGCCACACAGCCAGTTCCAGGTGAAGCTGAGTGGATTAGCCATGGAGTCTCTGAGTCCCCTGGTCCCCGTGGATGCTCACAGATGCCTGGATACAAGCATTTAGAAAAAAGAAAGAAAGAAAGAGAAAAAGAAAGGGAGGGAGGAAGGGTATCCTTTTCGGGTGGGGAGTACAGAATGGCGGGATGGGAAATTTCAGAAGACGTCACAGAACACAAGACATGTCATTCCAGCTTCCATTCTAGAATCATCTATACTGTGCTCCCCACCCTCAGCCTTTCCTGAAGCCATCCACCTGACCCTAATAAAAGACAAGCAGAACCCAGAAACTTTGCGTTCACATTTAATCAAAGGAAAAGAAAACCAGTCAGAGAGAAAGCTAAAGTGGACATATGCGGGGGGTGGGGGGCAGCAGGGCTGGGCCTGGGTGTGGACGGAGGGGCAGCATCCCCCTTATCCAGGTCCCTCACACAGGCGTCCACAGGGGGAGGAGGGACGAGGGAGGAGGAAGAGCTAATGCGC
>TCONS_00380910
GCCACTCGGGGGGGCGGAAGCGGCCGCCTTCCTTGTGGTGCGTGGGTCTCCAGGCCGGCTTACACAGCCCTTTACTGGGGGCCGCCAAGACCACCAGGAACACGTGAGGTATAAGGGCAGGGACAGCCAAGGCGCTTGTCTGCCGCGAAAAGGGCTCTTTTATTTGAAGGCCAGCCGGTTCTGATCGTTTTTTTTTTTCCTCCGGTGCTATTGTTGCCGAGACGGGCCATCACGCATGCAAGCATTCTTTTATTCAGTGTGGTTCTTGTTTGGTCAACAAACGTGTTCTTCCTGTGTGCCATTTTTCAGACACTGATATGTGGCAGAGAGGTTTTATTTCCATTTAAAACAACTAACACTCCTCCATCATTAGCGTCCATTCTACCTATCGACACCTTAACCTGTAAATAAGGAAGAAAAAATGTCTCAAAAGCAGATGAAGGAAGCTTTTGTCAGTAATCACAAT
>TCONS_00383821
GGACAGGCGGCCTGGCCGTTTCTGGTTCAGTTGGCCAGGGTTTTGGTGTCACATTTTAAACGTTTAGGTTAATTTAAAAAATCAAAATAATATACGTGTTACTGAAAAGTAGTGTACTACCTGAAAGTTGAGAATTGTGTGTTACTTGGCGGACCAAACTGAGGACTGGAGCCCAGCGAGAGACCGCTTGGAAGAGAAAAAGTTTGCCCGGCTTTTCCTTGGAGGATGGTGATGACACAAGACGGAGGGAACCAGGGTCCCTTATGTGGAGGAAATTTGTCTGCCAGCCAGGAACACCTGCTTACATTGGAC
>TCONS_00384099
GCCCGGCGCATGCGTGAGGCGGGGACTTTCCGGGACCAAGTCAGCGGACCCCGCGTGACCCAGGAGCCTACGAGGAGGCTCCTTCGGTCTCCTGTCTACCTAGCGGGCTAATTCGACCAGATTTCAGCACGGAGACGTGCACGAAACCTACAGGTCACGGAGACCAAAAATAACTGGGGAGAGGAAGTGCAGCTCTGAGCTCACTGGAGCCCCACCAAGCACCCTTCTTCAGTGGGGCTGGAAACTTTTCCTCTGCACTCTAGTAACAAGCACTTCCTGACCACAATTTTTGATCTCATGGTGGGATAGACTAAAGAGACAAGCTGTGACCACCACTGGAGCAATAAGCCCCTTCTACCCCACCAGCACCCAATTTCTCCAGTCTTACACAGCGCTATAGGGCTCGGCTTCAAGATCTTTAGGACACTGACCTTGAAATGTGAGCTCAAGTGTTCATACCG
>TCONS_00387443
CGCCGCGAGGCGCAGGGAACCTTGACCCGGACTGTGACCGCCCGGAAGAGAGGCCTCGGCCGCAGAACAGACTCCACCTCCCACACCTGGATCTCTGAGAGAAGAAGGGACGTCTGGCGTCTGTCCCCCTCTAGCAGCCAATCTGTCAGTTCACTAGCCTCTAAAAGCGCTAGCAGCGGCCGGCCTCGCCTCCCTCGTGCCACCACTGCCCACCGTCCTCACAGACACTATGGTGCTTGATTTGAGAAGTAACCAGAAGCCCGGGGATCTGGAGACTGCTGTTAAGAGACAGATTCTGAGAGCTGTTTTCACTTCTCTTTCCACCTCTTTCGTCCGTGGGGCCGGGACAGATTCCAGACCAAAAGAAGGCTTCGGGTTCTTGGGCGCGACCCTTCGTAGCCCTAGGGTGAGCCCAGGGCGAGGGGCCGGATCCAGGAGGGGGCCCGGGCGGGCGCGCGCTTAGGGGGCG
>TCONS_00388554
GTCTACCTTTCCTATTGGTTTGGCTTCGCTGGTAGAACCCTGATGGGTACACCATGGGAGTGGCAGCACCCAAGGGAGGCCACAGTGGAACCTTTTTGTGGAAATGGCAGTGCCTGTGTGACACTGTCTTGACTGTGGGTATCAGACAGAATCGCAAGAGGAGACCCCACTCCCTCTGCACAGGCAGTGGGTATCAGTGGAAGCAGCCCCGCTGGAGGAAACAGCAGACGCCTCGAGAAGTCAGAGCTTGCTGGTGAGCACGCGTGCACAGGGCCAGGAGCTGCTCAGGAACATCTGAGGGAGGCTCTGAGGCCGCTGGCGGTCCGTCCTCATCAGCAGGTGTCAGCCTCCAGGCACAGAGCGGGATAGAGAATGATGAGGAATTATCTGGAAGGCGGAGAAATGCTGTCTGGCCCACCCAGATTACATTGGAATACCGAACCTGGAAGCACTCAGGAAGAGTCCTAAAGAATGAGAAGAACTTGTTGAAAGCTCTGGAGGGCAGGATGGGCTCAACACTGAGGCTAGAACTGGAGCATCTGGAAGAAAGCTGGTGGTGCCCCAGGTCCTGTTATTCTAGGCAACAACCCAGAAGACCACCGTCACGACCCCAGCTTTGATGACCAAGGCCCCCCAAAGAAAGAAGAATGCATGTTTGTCCCGATCCTGATGGCTATCTGAAAACCTGTTTTTCTCCTTTTTACTATAAAACTCCTCGCAATTCTTCCCAAGGGG
>TCONS_00392681
GCCTGGGATTGGATAGTAAGGAGGGCGGGAGAGCTGAAATGCCTTGTGAAAACCCAGGCGCCCACGTGAAAACATCGTGGGATGTTTCCACTGTGAACACTGTCCTTCGTTGTGTAATCCTACTTTCATCATCAGGATCAGACTTATAAAGTGGCCTCCCTGAGGACATTTTCTGACTTTATGGTGTGAAGTTCCCTCAGGCTCTTAACTCTGGACAAACCTGAATGGTTGACCAGAGCAAAAGAACATAGTGTTCTGATAAGGCCTTTGTGTCTTCTTTGTCTCTTATCTCACAACTGGGGCCTCCATTCTGGTCAAGGCACTGACTTTCTTGAAGTCTGTCCATCTGTGAAACATCTGCGAAGTTTTGCTCCGTGGGTTAAGTATCCTGCTGGAAGTTTTGCCTCCCAGAATCAAGGTGAAGACGGACAAGCCGACGTCAGGAGCGGAGTTGCCTCTCAGGTCCATCAGTGACTTTGCTACTTAAGGGACTTGGAGCCATGGCCAGACAGCCACCAGGACTGGGTGCTCTTCCTGGGTCCATTTTCTAGTAAGGCATTCTCTTTCCTTCCTTGGTTCAACTTTGGTCTGATGTGATAGACTTTCCTGTCTAGGAAGCGCAGGTGTAGGAGGCATTGCTATTTAACAGAGACATTTTATAAATCTTAAACTTCAGGGTGAAACTTTACTGTTTAAAAAAAAAGTCTGCATTGGGTCTGGGGATCTGTATTTTTAAGAAGCACCTACTGATTCTGTTTCAGGTGGTCAGTGGAACATACTCTGAGAAACACTACCATAAACCAAAGTAGAATTGATAATGGAAGTGCCAAAATGTACTGGACAGTGACACATATACTGTTTATGTGTTTCTTGGCTTCCTCAGCTTTGAGAACTTAACCTCTATCTATGGCTCTTATGAAATTTACATGGTTATCACTTAAGGAGTAAGATCTCGACACTGTTTTGCTGTTCAGTTTTGACTTCCCAACATAGATTGCGATCACCTTAAAGACAGAGATGCACCATTGAGAACTTTGTCTAGATACTAGAACAAAGGGTGGGGGAAAAATGTAATTGTAATGTATACATGTAAGGATAACTTGATCCCCTTGCTGTACAGTGGGAAAATTAAAAAAAAAAAATTGAGGACCTGGATTTAAAGGAAAAAAAAAAAAAGACAGAGATGCCCTCAGGCTTTTCTTATTTTCTCCATAGTAGGTAAGGGACCATCTTTAAGGTTGGAAGGTAGCTAAAAGGCTCACCTTTATCAAGCCTTCCTAAAAAACCTGGAAGCCATTTACTATTTGGGAACTTGTAGTAGTTTTCTAGGGCTGCCATAATAGAGTATCAGACTGGGTGGCTTAAATAATACATGTTTATTTCTTCACAGTTCTAGAGGCTGCAAATCTAAGATTAAGGTGTCAGCAGGGTTGGTTTCTTCTGAAGCATCTCTCTTTGGCTTGTAGATGCCCATCTTCTTCAGAAGAGCAGCCACAATTCTGGGAAGTGCTTCATCAATTGTGACTCACAGATGGTCTTCCTTCTACGTGTGTCTGTATCCTAAACTCCTCTTCTTGTAAGGACACCCATCATTTGGAATCAGGGCCCATCTAATGACCTCATTTTCACTTAATTTCCTCTTTAAAGAGTCTATCTCCAAATTTACTCACATTCTGAGGTACTGGGGGTTGGGACTGCACATTTCAGCCCATTACAGCCATCTAGTTTCAGCGTCTAGAAAGGTGCCACTCTCTTCTCATACACCTGTTAGTCTTGTAGAGTAAGTTCTCTCCACCCTTTAGCTCTCCTCCTCCACTTCTTAGAGACATGCACCTGAGTGGCCAGAACGCTCTCAGGAGCCTGTACTAGAAATTGGCAGGTTGTGGCGTGCACCAAACAACACAACACTGAGGAGTTGAAATTCCAGGTGTATTGTCTTAAAGACATAGCTCTCTGCCCACTCTCTGCCCAGCTGTCTTTACATGTGATGATAATAATTAGATTATTATACACTGTGTAAGTGGTCTTGGCGTATCCTAACTCAGCCTTCATTTTCTTTCACTCTAGCTCTTTTACTAGGCTTTTCCTTGGCTAGATCTTTAGAAAGCTCAGTTATGTCAAATGTGCAGTGAGATTGAAAGCAGAACATATAAGGGCTTGCTGAAGTTTTATGTAAGGACAGTTTTTTTTTTTTTTTCTTTTTTTGCCTTTTTTGTTGTTGTTGCTATTTCTTGGGCCGCTCCCGCGGCATATGGAGGTTCCCAGGCTAGGGGTTGAATTGGAGCTGTAGCCACCGGCCTACGCCAGACCCACAGCAACGCGGGATCCGAGCCGCGTCTGCAACCTACACCACAGCTCACAGCAGCGCCGGATCGTTAACCCACTGAGCAAGGGCAGGGATCGAACCTGCAACCTCATGGTTCCTAGTCAGATTCGTTAACGACGGGAACTCCCTATGTAAGGACAGTTTTGAACATAACCCCTCAGTTTTGCAGTGCTTTTAAGGCTGATAAACTGCAATATCACTAAGGAAGAACCTATTATAAGTAATAGGAACTATGAAAGGTAGATGAAAAATAAAGCAGGCTACCTCAAGATTTTTAATTCTTCCCAAAGTCACTTCCTTCATGCAGCTTCATAGAGCACTATTAGGGAGAGGCAAAGCTTCCTTCTTCACAGGCCTTCCCCCCCCTTCAATCAATCAAGTCAAACATCTTGTTAAACCATGAGTTTGTGCTCAGTTATCTTTACATTCTGATTTTCCTCTCTGTTCAGCTGACAGGTGCATCTAATGACAGACAGTTATCATGAAACATGGGTCACTGCTTTGTGAAGTTCACGTCTTTCTAAATTTCTGTTTCTAGCCCCTTTATGAAAATTTTTTTTTTCGGAGTTCCTGTCGTGGCGCAGTGGTTAACGAATCTGACTAGGAACCATGAGGTTGCAGGTTTGATCCCTGGCCTTGCTCAGTGGGTTAAGGATCTGGCGTTGCCGTGAGCTGTGGTGTAGGTCGCAGACACGGCTTGGATCCCACGTTGCTGTGGCTGTAGCATAGGCCGGTGGCTACAGCTTCAATTGGACCCCTGACCTGGGAACCTCCATATGCCGTGGGAGCGGCCCTAGAAAAGGCAAAAAAAAAAAAAAAAAAAAAATTTTTTTTTTCATTTTAGGGCCACACCTGTGGCATATGGAAGTTCAAAGAACTAGGGGTTGCATCAGAGCTGCAGCTAAGGCCTATGCCACAGCCACAGAACACAGGATCCTTAACCCACTGAGTTCAGGGATGCAACCTGCTTCCTCAAGGATACTAGTTGGGTTCTTGACCTGCTGAGCCACAACAGGAACTCTGTCTTCGGTCTTGACTAATATTCCCATCTTCCCCACTTCTACTTCTGCCCAAGAACTTCTCAGGTGTGTATCTCTACCCTACTCATTTTTTGCCCCCTGGCACAGAACTTCTTCGCACCAAACTGCCATCCTTTATACTTCTCTTGGCCTTTAATACAAGCTTGTGTAAGGATCAAAAAAGTATTCTGGGCAGGATTGGAAGGGGTTAAACTCACTCATTCTTCTAAAGTGTAGTTTATTCTCCAATTTTCCTTTTTTTCTCTCCCAATAGTTGTATTATATGTTGGGACTCTTTCTAGTTACTCTTAGTTTCCAACACGCAGCTACCTCGAAAGACCTGCTATCAAATAACTGGCAAAACTAGAGAAATTGGTTGGCTACTTCTCAAAAGCTGCCCTCTGTTTTTCCGGGCTCAGGGCAGGCAGGGAACCCTGTCCTTTGGCTTAGTGCCCTCTTTACTGAGCTTCCCTCATTGAGGCTTCCGTTCAGTGCTCCAGGAGCCAGCACCGCAGACTCCTTGGGGGTGGGCCAGCCCGACGAGGCCGGTTATGTTGGCCCAGAACAGGGGTTAGTTTGCCTGCACTAACTTGGAAACCAACCTGTGTGGTCCTGGGCAATTCATGGATGCAATGCCCACTTCTTCGGGGCGTTGGGATTGAACACCGCCAGGTCCTCACGGGGCTCGCTCACC
>TCONS_00393427
TGGGGAAGCCCGGGGCGTTGGAGCAAGGGCGCGGGATTGAGAGGGAACGCCTGCCAGGGGGAAAAGGCTGTGCTTCCTCTGGGGCCGAGGAGCAGGAGGGAGGCGGCCCTTCGCCCTTGAACGTGAGCAGCATCCCCCCACTCCTTGCTCTCCTGTGACAGGGAGCCAGACACCCACGGCACCTCTGGGGATCCTGACGCCTCGGGGGGCGTCTCCTCTCTCCCTGACCACGTTCGTGGCAAACGCTGGCCAGACACTGCTAGTGAACTGAGCTTCGAGGAAGAACGCGGACCCAGCGTGAGTCGGGCTCAGGACAGGCTCAGCCCTGCCATCGAGTCTGTGTGACCCAAGGCCCCTCAACTCACACGCCGCACCTCGATTTCCTTGTGTGTCCAAGGCAGCTGGGCCCACGCCACCAAGCTGCTGGGAGCCTGAAACGGGATCGTGTTCGAGGAAGTGCTCGTTAAGCCGAAAATCTCTCTACAGAGAGCAGGGGCTTTTCTAAGGCTTCTGGGGGAACTCCTGCAAACGAGGTTCAAGAGAGCCATTGCCTCGCTCCAAAAATTCTTCAGCCCTTCGGGCCCGTGGGGAGCGGAGGCTGAGCAAAGGGCAGGCCTGGAGGCCTCTCTTTTGGAAATGACAAGATCCATTTAGCAATCAATTAGCGCCGTCCCCAGGCTCCGGGCCTGCACGCTCGCTCGGCAGAAAGAATGCACCGCACGGCGCTGATTCGAAACAGATGCGCTGGCGAACAGACCCGGCGGCGCGAGCAGAGCAGCCGCGGGCCGGAATTCCTGGGCACCCAGCTCCTGGCTGGCAGACGGGGCTGCGTTATGACCTTCTGGGCTCCATCGCGGGGAGGGAGGCCAAGGAAACCAAGCTACAAGGTAACCTGGGGTTATGTCCAGGTCCCAGATGAGAAAACGGACATACACTGAGGTTCGGTACCTCACCCAAGATCACATAGGTAAGTAGGAGATCCAGGGTTTGAACCCACTTGGGAAGCCCCTCTCCTGATCTTGATGGCAATTATTTCTCTTGGGGACTTCAAGATCCTCCGCCACCCTAGGCTCCCAGCACTGTAGGAAAGGGCACCGCAGTGGCCCCGGTGGTGGGTCACAGCCTTTATCCACCTGCCCAGAGATGAAGGGTGCACCACCTCTCAAGGCTGTTGGCTCTAAGCTTGGTCAATTCACAAAGCCGGCTGTTGGGAGTTCTATTAAGCCAAAAGCTGGGTCCCTGCAGGCTTGGGGCTCCCCCGAGGCGTGCTGCTTCTGCCCTCTGCATCCCCTCAGACAGCATCTAATTCCTTTCCCCGAGGATTGTTTCAGAGCAGCACCAAGACCCTGTCCTTATTTTTCTAATTTCTCTAAGCAACACGGCCTCTGTCTGACAGCTGCCCCCCGCAGTCAGCTGGGCAGCTCCCCCATCATCACCAACACCCTTCCCCGAATACCCTCCAACCTGCTGATGTCTCTGGTGGGTCCAGATGTGGACATGGGGTCACCCAGGCCTCCCATCTCACTACGGCACAAAACGGAGTGCTCTTTAAAATGTTATTTCAGTACAGTTCATTTACCATTATAGTGATACAGTCTCACTGTAGGAAACGTAAAAAAAATGCCATGAGCAGAGCAAAACTGCTTCCCCAAAGAGGGAAATCACCCTTGCTCTACTTCCAGCCTTTCTGGCTTCATTTGTTCCAGATCTATACTTGTGCCCCATGTTTTCATTTACCCTTAGAGCCTAAGCAGGTGGCTGTTACTAGAAAGTCTCTGGGAGTTCCCACTGTGGCTCAGCAGGTTAGGAACCTGACATAATGTCCACAAGGATGCAGGTTCCACCCCTGGCCTTGCTCAGTGGGCTAAGGATCCAGTGTTGCTGCAAGCTTGCGGCGTAGGTTGCAGAGGCAGCTTGGATCCTGCATTGAGTGGCTGTGGAGTAGGCTGGAAGCTGCAACTCCAATTCAACCCCTAGCTCCCATATGCCCCTGGTGAGCCCATTAAAGAGAAAAAGTCTTTCAAACTGTTGTTCGTTATGGTGTCTTCATGGTCTGTGAGATGGACAGGCGGAATTCACTGTTTCTGCCATTTGGGACAGTGCTGTGAACCCCCAGCTCCAGTTCTTCCTAACTACAGAACCCAGTGTTATTTGAGGTCTCCACAAGATGTCACCTACATCCTAGGGGAGAGAGCCCTTGACTCTAAACCCCCCTGCAAGAGTGTCATACCCCCTTCCCCCAGGTTTGCTTCATCAGGCAACTTTGTTATCAAGCCTGAGCAGTGGGTGCCACTCATGTACAGACCTAAGAAATTCTAGCACCTAAGCCCTTTTTCGTACCTTGCTTGATTTTGCAACCTCGGGATGTCACAGCTGGAAAGAGGCCCTTAAAGATCACCCTCTCACATTTCAG
>TCONS_00395682
CTGTCTGAGCTGTGTTGGCGAGTGTCTTGAGCATTACATCCAAGATCATGAATTCCTGGAGGTCCTCATTAGAAGTGAACTTGGACTTCCTCCCACATCTTTGGAAGGAGCCTTGACAGTGGCGCCCAGAGAACTGGCTGCCAACCCTTGACGAGGGCTTGAATCGGAGCTGCAGCTGCCGGCCGACACTGCAGCCATAGCAACATGGGATCCGAGCCACGTCTGGGCTCCACGTGGCGGCTCACGGCAATGCCAGATCCTTAACCCACCAAATGAAGCCAGGAATCAACCCAAGTCCTCATGGATGCTAGTCGGATTCGTTTCTGCTGCACCACGTCGGGAACTCTGCAGATGCATTCTCTTTCTTTAGTTCCGTTTACCTCTGTTTTGGGTCTCCACTCTATCTGCCTGCAGAAAACATTCTCTTAGTCATTTCCAGGTGAACTGGGTCTCCCCATCCCTCCTCTTCTCCTGCCTCCAGCACTCATCAAAAT
>TCONS_00395714
CTCACCGCTGCAGAGCCGGGAGAGGTTCTCAGATCCCCGCTCCAGAGTTTCAGCGTCGCGGCGGGTGGTCCCTTAGTACGCACTAGGACCAGGCCAAGGTGAATCACCGCCCTAAGACAGCAGAAAGCCTAGGACGACCTCTAAAGGCGTCCGAGGGACTCGTGCTCTAGAACATGCATAGCATCTCTTAATGGATGGAAGGACGCAGTCGACCGGAACATCGCAATTAGCTCCCGGAAAAGGTGACAATATCAGATCAAGGGTTTGGAGCAAAAGCTAGACAGCTCAGTCCTCGTTAGTATAGTGGTGAGTATCCCCGCCTGTCACGCGGGAGACCGGGGTTCGATTCCCCGACGGGGAGGAGCACAATTAATGTTTTCTTTTCATAAAATCCTAATTGATAAATTAGGAACTACTCACCCTAGGCCTAGGATGCAAATAAAAAGAGGATAGAAAGAAAAAAGAATGCAGGAGAGGAATATTGCATGTTGACCCTCCAGTTAAAATTCCAAATTTCAAATTTATGTTTTGTTTCAAGTAACTTGCTATTTATTTAGTTATTTATGTTACCAAATTACACATTTTAAAATAAAAGTATGTAACTCAGGAATAGTCACACGGAAGAGATGCATAGGGCAATGTATGGAGAAAGGCCGCAGAGCTTCCATGCCCTCTCCAAGTGCCCTCCTCAGGAAAATAACTTGAATTTTACATGTGTGGCTAAATTGGCCATTATTCTGTCGGTTCAATAGCTTTGTTCTCCAGGGAAGTAACTTGAATTTTAAATGTGTGGCTAAATTAGCCATTATTCTGTCGGTTCAATAGCTTTATTAGCCATTATTCTCATCGTTCGTCAATATGCTTTTTAGACGCCCTCGTTGATGATAATTTAAAAAACTGATGTGGGCATAGAGCAGTGAACTGTCGCTAGCTTAATCCCACCTCCAGATTTAACCTCCTGGCGCAGGTGCTCTTTTCCTTGATAACGAGTGTAGAA
>TCONS_00397099
GGATCACCCCGCGGGGCCCGTCTTTTTCCAGGATGGGCAGCTCTGTTCGCAGAGAACGAGAGACGGTTCCCGCTGTGCTAGTCCGAGCACAGGGACCTTCCCGGAGGTGACACAGGCACACGCTGTGGCCGGGACAGCAGCACTGGCTGGTGCCGGAGGGATCTCGAGAACGGCCGTCCCCAGGAGACCCAGGCGGGGTCTCCAGCACGTCCGGAAAACGCCAGGGACGGCAGGGCCGCACCCAGCACTCGGCTCGCCACTGGCCGCTCCCAAAAATGACCCAAGAGGCGGCCCTGCTTTAGACTCGCAAGCGAAACCGAGGTTCCGCGCTGCGCCCTGTTCCCGCCACCGACGCACGGAAGAAAGTCTAAAGATGAGCGCCGACGGCTGCTCAGGGCCGAGGGTCCAGCCTGGCGTCCTGGGCACTTGCCGTGTCCGCAGGTCAGTCCGGGGGAGGCGGACAGGACCTGCCCGCCCTCTGTCCATCCCCAGGCCCCTCTCCTCGGGGATCCCGCCCCCAGCCGCTCACCCCAGACCCCGACCAGCTAACAGGGCGCTCGGGGCCCAGACGCCGAGGGTCCCCCCCGGGCCTCTGCCCGCAGGTCGGTCCCGCGTCCCTCCCACGGGGCAGGGGCCGCTCGCCCTGCTTACAGGGAACCACCGACCACGGGGTTTTCTCAGGAGGCCTAATCCGGACGACAGAGCAGGAGAAACAGGACACACCGCTATTCGCCCAGGGCGACGACACCGCGGTTTTTTT
>TCONS_00428463
GGAGATTGTTATTTTGGTGGCGCACAATGAACCCTGCCTCCCCCGTAGCCATGCTCTTGTGTAATCCTCTCCCCTTGATGCTAGGCTGGACCTGTCCCTGCTTTAAACAATAGAATGTGGGGGAAAAAAAGAACTTTAAGAAGCCTTTGCAGTGAGAACATTGGAATTACCAGAGACTGAGACTGGACACATGGAAAATGGAGACTATTAAGAAATCCCCCACCTGTTTGTGTTCTGGGAAACGGCTTCCAACAAAGAAGTGCTCTTGCCCAGCAACCTCCATTTTTGTCCTGTAGGAGAAACACCATGTAAGAAATCCAACTACTCCGACACCACCAAGCTGTAAGAAGTCTCACCTAG
>TCONS_00435243
TGATGCTCCCGGCCCACCACTTCCCACTGGCCTCTACACTGCCCTGAGTTTATTTATAGCCTTTCTCTTGTTACTCCTGTAAGTGAAGACTTGTCTCCACTTCTATGGAAGATTCTAAAGCTGCATGTTATAAAGTTGGCCTTTTCAGGCTTGTACATTGAGAAACAGGACCAAGGAGCAGAGAATTCTCACAGCTGCTGACTGAAATTGGAAGCAGACTCCTCTGGAAGCAGACGTCAGTGGAAGTGGTTTCCATGGAGACCCAATTACATCCAGCCAAGCTGTGATCACATGTAGCCTCAGTGATGGGAAGCTGCCATCATTAA
>TCONS_00439567
GACAAGAGGGAGCTTTGCCTTTGCTAGCAGAGGAAATGCCGAAATTCCTTTTTGTGCTTTGGGGGAAACGGTGGCACAGAGCAGAGGAGGATTTTACTCGAGGTCAGGGGTCCTGCCTTAGGACAAAGGCAGGACTAAAGGCCTTGACATCTGTGAACCAGAAAGAGATTTTTAAGACTCAGCCCCACCCACAAGAAGTTCACCTTTAAAATAACAGCATCACAACCCACCTTGCGGAAACCCTGTGGAGATGCTGAGAGAGAGAGAGAGAAGAGTGAGGAGCCCATTGGAATTGAAGAAAGTACGGGAGTTGTGAGTGACGAGCTGTAAAGAAGTAATAGAAGATTCACCAGGAGGGAAAGGTATGGGGAGGAGGAGAGGGAGGGGGCAACCAGAGAAATAAGACATTAAATGCAATAAACCAAAGAGGAATTCCCGAGGTGGCACAACAGGATCCACACCCAGCACAGGGGGTTAAGGATCCTACATTGCCGAGGGTTCGGCTCAAATCTGATCCCTGGCCTCCCGGGAACTCCTTTTGCCACAGAGCAGCCAAAAATGGGGCGTGGGTGGGGGAGGCAAAGAATTGGGTTCCATCCGGTAGTTATAGCAATAGAAAAGTTATTTTCTATTACTTGTTTGCTAAGAGCACTGTAACTTTCAGTTCTTCTTTAGCAATAGTGAAAGACTACAAATCAAAATCCCTCAAGAGAGGAATGGCTAAGTCAGTTGTAGCACATACACATGCAGCCATTAACCGAAGACTGTATAGATCTACATGTGCAAATGTGAATCAATCTCCAGACTATACAAAATCAAAAAAACAAAGTGAAGGACAGTGTGACTAGAATATGTGTATTATGTGCCTGTTATTTATATATATTTATTATATTTACATACTTCTGCATTTCTGAAAGGGTGTACACAAATGAGATGGTGGTTGCTTCTGGAAAGGAAT
>TCONS_00443431
CCAGTCTGGAAAATCAATGTGGTCAATCTAGGCCTTGGGGATGTTGGGTGTGAGAGATTGAAATTTTACCTGAAGTGCCTCACAGAGAAAATGACATTTAAGTAAGGCTGGAAAGAGATGGAGAGGGGCGTAATGCAAACATCTCAGGATGGTTTCCAGGCAGAGGCTAAAGCAGATGCAAACGCCCTGCAGTACATTCATTCATATCTGATACATTCAAGGAAGAAGAAGGCAGCACAGCTGAAGGGGAGGATTGAGGATGACAGTATACATAGATGGGAAGCAAAAGCTTGACTGAGACCCTGATATCGCCTCTGAGAAATTTCATTTCCAACCTCCTGAAACCAAAGCAATGTTTACCAGTGGGACAATGGCGGACACGTGCAAGTTCCTGGCACAGAAGAGGAAGATTAGACACCCATCTCCCAGTTTTCCTCTGAAAGAGCTCTATTTGCATACTTTAAAAGCTGTTATCTAAGTATCCCACTTCCAGTTGGTCTGCATCTAAATGATGAATGAGATCCTCTCTTTTGGGACACTGACAGGTCTTGGCACACTTGCAAGGACTGGGAGCCCTAAGACAAAGAAGGCTGCTTAGACAAACATAGATGTTTAAGAAAAAACAAACATCTAGGACCTACCAAAACAATAATAAGCTTCATTTCCTGAAGGACACTCCTTCAGGACTAG
>TCONS_00443862
GAAATTAAAGAATTGCCAGCTTTTCCACTTTGGAACAAAAAACATTTGTGCTAAACAGCCGTTAGATTAACCAATGAATAGAAGCCAGTATTTTAGTCGATCAACTTTATACACAACTTGAAAATTCAGAGCATACCGGTAAGTAAAAGTTTAATTTTGAACCTCCTTACATCTTGGTTGTAATGCAGGATTTTGCAAATCTTTGATTATATGTGTGCGTTGTGTATGTATTTATGGTATGTGTTTCTGTATAAAATATATTTTATCATTATAATTACACTTTTTAATTAAAATATAGTGGCATTGTACTGCTTTTTT
>TCONS_00445567
CGGCTGCACGCGGCGTAGCGTGAGAGGCGCCGGGGCAGCCGGCGCGCCCACCCCGAAGCCTTCGTGCGGACGCGCGCGGCCGCCCCTCTGAGGCCAGCGGTGCAGAAAGCTCAGCTGCTTGTCACCACCCCGCCGTCTTCAGGCTGCGAGAAACCGGCCTCCGGACGTCAGCTAATAACCTGACCTCCCAAGCGGTGGCCTTCGTCCCTTCCGGCCTCGGCATGCTCTGCCCCTCATCGCCCCCTGACGCACAGCTGCCACCACCCCCAGCCCTCCTCCAGAGTCGGGAGGACGCAGGGTCGCTGGGGTCAGTCGCCCAGCAACGCCGCTCGCCTCCTTGCGCCCGCGCGCGCCGGATTCCCGGCAGGCGGGACATCCCCCCCTGCGCGCGCCCCTTCCCCGCGCCTCCCTCCGCGTAACACCGCAGTGGCTTCCGACCGAACGCCCGAGCAGAGCAGGCTGCGGTCAAGCGCCGGGACCGCGCGAGAAGCCGAGAATGGTCCGCGAGGCAAGACCGATTCTTTGCCCCGCCGCCCGAGCTCTTTGCTGTTACAGCAGGGGAGCTGGGCACTTTTCGGCGTTAAAATGAGGGCGTCAGCCTTGAGGCTCAACTCGGCGGCTGGGGCTGGGCGGAATCAAGGATTCCTCTCGGGATTAAGCAGCCGGGTCGGCACGCGAGGCGGAAGCCCGGAACAGTCCATTGGGACATTCATCACTGAAGAACTACATCATCATTTTTAACAGCTGCACAGTCCTCTTGTTTGATAAGTCAATTTATTTCATTTTGGTATTTCCAATTTTTAAACATTATAAACAAGACTGTGATGAACACTAAGTATATGTGCTAATAAGAAAGAACTTTCCCAGAAGCTTCTGGCAGCCTTCTCTTGGAGTATGTTTGGTCAAAATTGGGTCATAGGCTCATTCCTGATTTAAATCACTGGAAAGGGAAAGTGGTCAAGAGAATTGACCTAATCTGAGCTCATCCCTGGAGTTGGAATGATTCACGTGTGCTTAGGGGTGGAAGGAGGGGAGAGAAGGGTGGTAAGGTCTGGATTCCTGAAAAAAAAGGAAAAAGGGGGATCAGGTGTCCACCACTAGTAGTTTTGAACCTTTCAAGGTATTTAAAACATGATGAATGTATTAATTTTTTCACCCTAAAAGCAGTGTTTAAGAGTGCTAGTTGTGAAGCAGGGCTACTATAATTTTTTTTTCATCTGTTTGATAGATCTGATAATAATGTTTGATTTTTTTTTATCAGTAGTTCATAAGAAACTATCTTTAGGATGATTCACAACTCTTTAATAACACTAAAATATTCTATTAATAGAGATATAACAAAATGACAGGAAAATTGCTCTAATTTGATTCATATAAATTCCATAGCCACCTAAAATTATAGGTTCATCTCTATAAATGCAGAACAAAATCACTCCTGCCAATCACTTATCAAGACAAATGTTAGACTCTTAGATGCTTCATTAGAATCATGGAAATCTCAGAAATAAGCAGTAATTTCATTAAACAAGTTCTTTAAAAAGTTGTTTTTTTAAATACATAAGGCAGTTACCAATTTTCAGTCTTTGAATTCATTAATAATTGTTATAGGATAGATATTGGATGTTAAGAGGGTTTTTTTTTTGTTGTTGTTTTTGTTTGTTTTTCTGGCAGCACCCTTGGCATGTGGAGATTCCTGGATCAGGGATCAAACTCATGTCATAGCAGTGACAACGCCAGATCCTTAACCTGCTGCACCACAAGTGAACTCCTTGATGCTAAGTTTTAAAGATCAATCAGTGCCATATTTTTGGGTATCAAATTCATTACGAGTTTTAAGTCAGTGCCACGAGAGCTTTATTCTTCTTGTGTTTTTAAATATATTTATGAGAATAAATAAGTTCAGGGATGTAATGTACAGCATGGTGACTATAGTAATAATAGTATACTGCATGTTTGAAAGATGCCAAGAGAATAGATCTTAAAAGCTCTCATCACAAGAAAAAAATTTGGTATTTACATGTGATGATGGATGTCAATTAGACTTGTGGTTATTATTTTACAATATAAAAAAATACTGAATCATTCTGATACCTGGAACTAATGTTTTATGTCAGTTATATCTCAATTAAAAATAAACAGATTCATACGACAAATATTTGGCACATAGTACATTTTTGGGTAAAGCTCTTATGAGTAGTGAACAGGCCACAAGAGAATGCATTTACAATCATCAAAGGTTTCATTATAGTGCTTGACTTTTAGTATTTAAGAGTAGGTATTTATTGCTTTAAGACCTAACTTGTCTTATTGGAAATTTTGTTCAATAATCATATTCTTAGGGCTAAAAAGAGTTCAGTACACAGAGTTCCCTGGTGGCTCAGTGGGTTAAGGATCTGGCATTATCACTGCTGTAGATCAGGTCACTGCTGTGACGTGGGTTCCATCCTTGGCCCAGGAACTTCTGCATGCCATGGGGTGCAGCCAAGAAAAAAAAAAAAGAGTTCAGTACACAATATGTTCTTGCACACATTTCAGAACATTTGAATTCCTAAAGAGAAATGCTATTTATTGTAACCTTCATTTTATTAGGTAATCAGGTTTACACTGCACATGTGATGGATTCAAAAATATACAGAGTATAAGTCTAC
>TCONS_00447942
GAGAGCGGGGATGCGTGCCCAGCTCCGCGAGCAGGGGAGGTGCTGCCAAACCTCAGCCCCACCAGGGACCTCCTGGTAGGACATGAGCGCAGGAACATGAGTCTGACAATTCCAGAGCGGTGACCGCTCGCCTGCTTGCCAGAAAGCGAGGACCTCTCCAGCCAGCTCTTCTGTACCAGCAGCACAGCCAATCCAGGCGCGCCAGGCTGGGGGAAAGGGTGGAGCCCGAGTAAGGCCAGATGCACAAAAAGAACAAAGAAGGCGGCTGCGAAGAACGGGCCAGTAGAATATTCTGTGAGAATGGCCCCAAGACAGTGAAATTTCAGATCCCAACGAAAGGAAGAAAGGAAGCTAGTAAACGTAAGGAAAATGAATTTCCAGAAAATTGACTTAAAATAGCTTCAAAGGACAGTAGTCAGGGTCCACAGGTACAGGCTGAGAAAATAGAGGCATCTAACAGAATGGAAGCTGCTGATGGATATGGTCTTCAGAAAGTGCTGCCTCTGGGTAGGGATGAGAAGAAAATAGACCACCATAGAATCTGTTGACACTGGACTGCTTTTGTAGAATGCATGTCTCTAGAGACCATTATTTTTGTGAAATAATCTATCAACAGGTCTTGGTACATGGAATTTTTTTAATGGCCTACTAAGCTTCCTTGCACCTCTAGTATTTGCTACTTCCTTGTACCAGAGCATTCCATTTCTTCCTTATGGAACTTTCCCCCCCAGTGTTTCCTAAAAATACTTTATTTATGGACTGTCAAAAAGACCTAAAAGTGTGGAAGTGTTGGGAGGCAAGTGAAGAAGATGGCAAAAAATACCACATGAGCTGGAAGTAAAAGACCAAATCAGTGAGAAAACATTTATCTTTCTTGTAGGATGGTGGCATACCTCTTGCTTGTTCTGGGACTTTTAAGTCTGGTTAAGAGTTTCTTTACTCTCCTAGGAATTTCACAGACCTTTCACTAAACAAGTATGGTTTGTGAATTACACTGGTAGCTTCTAAACTCTTATGAAATGGGTTTGGCCATTTCCAAAAGTTCCTCTTCAGAGATGGAACTAAGCTTTTTAAAAGGGGTTATGGAAAGAAACTGCCAGAAAATTCATAGTTGAGGTACCAGTAAAGCCCTTTGGTATCTACTTACAGATCTATAACAGCTAAAATAAAGACATTAAAGCTCCGTGAGTACTAGTCCAAGGAAAAACATGACCTGGTTAATGTTTGGCTTATTCTGTTGTTAAGGGAGACGCGATCGCCAATACCCACTGGAATGACCAGCTAAGAACAGACTTATCACATATCAGATGCTGTTTCTT
>TCONS_00448343
GGGGGCTTTATTTTCGTGTGTCCAGTTCGTGCGCTGCAGCAAAATGGCCCTTCAGTCTCATTTTGAGGGGTTCTCGGCAGGGTTCAATTGCTTTAGCGCTGAAAAAAAAAAATCCAGAAGGGAAAAAAGAAAAGAGCGATGCCCTCCCTCCCCCATTAATTATTTGTGGGGTTGGAGTAGCGCGGGCTGGTGCAACCGGTGCATATAAGGACTTGTGTGGAGGGAAGAGGATCCGCCTCCAGCCGCGGAACAAATCGGGGAGACGCGCACTCTCGCAGGGCGCCCAGCCCCGGGCTTCTCCAAATTGCAACTGCCGCTGGGTCGAGACCGCCAGGGCCCCCGGGATCCCGGAGGGCAGTTATCGAGGGCAGGTCACTCGCCGCCTCAGGGTTAGGAAGGTTTGCCAGAAGCGGGAAAGCTAGCAGATCTGAGCTTCCTTTGGGCCTCGCCACACCCAGAACCTACCCATGCCGCAATTCCCGCACGGAAACGACCGAATTGAAACGAGAATTTTTCTCCGGGTGCAGTGACTTGACTGCTTCAGATTAATGTGTTGTCTCAGTGTGGAAAGAAAATAATTAAGATCCAGGTATTGAGATCTGTGAACAGAACTATTTTTAAAACTCCAAGCATGAAAAATGAGGAAACATAAGTCACTGCTGTGGATGGAAAGCTAACCACACTTGCTTAAAAAAGAAAAAAGAAAAAGAAAGAAATCATTAAAAGAAATACAATGACATAAGCATATCATACAACATTAACTAAGGAAGAGTGAAGAGCAGTCTGGTGGGGGTTACAAGAATGGTTTCCCCCTCAAACTACAACAAAGAAAAGAAGGAAGCAAGAAAAGAGAAGAGAGCCAGGAAAAGCTTCCTGCCTGAGGTAGCCCTCCTTCAAGACAGCTCCCAATGAGCTTCATCTTTTGGTATTTATAACCTTGTGTAGTTCCTTCCAACAG
>TCONS_00450958
CTGGCACGTGGAGGGGCTGGGCAGTGTCTGCGGCTCCCCGCGTCCGGCCGGGGGCGGCTACCGAGGTCGGCGCTCAGTAGGACCTGGGGCTGCAGGCTGCTGAACCGTCTAAAGCCGACTTTCGGGCCCAATCTCTCTCGAGAGAGCGGTGCCCTCACTTGCTTTGCTGAAGGAGCCAACGGCTCAGACCGGCCTGGCAAGGCCCCTCTGCTCCGTGGGGGGGCTGAAGAAGAAACCCGAGTAGCTGCTGACGTCTAGCTGCCAAGGGGGAACAGCCTGCTGGGGCTCTGCGTTCTCTATCAGGCTCCGGAGAAGAAAAGTGCAAAGGGTGGGGTGAACAAGTGTGGGGTGAACACAGTCAGAGATAGAGTCAGGGGACAGGCCAGTGCCCAGGAAAACAGGCATTGTGCAGGAGGAGGCAGTACCAGGGTGAAGGGGCAGGTGGGAGGCAGAGGGGGTTCCCAGGAGGGAGTGCCCAGGAAGGGGACAGTGTGAGAACCAGCACCCTAGAGGAACGGGCAGTGTAAAGGAAGAGGTGGTATCCATAGGAGAGGACAATGCCGGGATGAAGGAGCACTTAGGAGAACGTGTCCAGAAGGTGAGCGCAGTGGTGGAGGAAAGGCCAGAACCGAGCCGAAGGGGCAGTACTGAGGAGAGCAGTGTGATGGGGTTAATACCATGCTGAAGGGGCGGTGCGAGGTAAGAAATCAGGGGTGGGGAGGGTGCAGTACCAGAGGAGGAGACAGTGCAGACTTCCCTCTTCCCCATGGTGACATCATGGCAAATTCCCAAAGTGGATATCACCGGGTCGGGTGACATCCAGCTGGGCCCAGCCGGCCTGGGCCAGCCCGGGATTCCTCAGTGCCAGCTAGAAGGACTGGGTACGGCACCCTACTTGGCCATCGCCCTGGGGGCGTGGTTCTGCTCCGCTAGCCCTTTGCGCGGACTGTGCCCTCGGCAGACCCGCGGACCGACAGGGTAGGGCTAGGGCCAGGATTC
>TCONS_00454132
GTGAAATATCACCCAAAGAAAAGCTGAGTAACTTGCCATTATTTTGGAGACAGCAAGGAAAGAACATCTCAGAAGTGGGGCCTCATCTTTCTAGTTTTAAGACGAGAGAAAAGGAGGAATTATTCTTCAGCAAGTTGTGAAAATAAATCTACAATCTTTTATAATCAAGAGTTCAGACACCCAGATACACCATCCTCCCTCTCCCTGGTGTGTTTTTGCAACCATCACGGAAGAACCCTCGGTGTGTGGCAATTGAATCATCTTCTGCCCCTGCCTGGTATAAGCTGTGAGGTGCCCTGTCTCATTTGGCTTGAAATTGGTTACTTCTGTTTTCATCCTCATCAAGCAGAAGCCATGTGCCACACACTGAAGTGGGGAACACCATTACCCAAGCTCTTTCAGCTCTTGGTGCTGG
>TCONS_00456215
CCTTTTTTCTGCCCATCTTTTTCTGGGAGACACAGAACTCCCACTCAGGAAAGTAAACAGGAAAGAGTGTCCTGTTTCCATCAAGATAGAATCTAACTAATTCAGAGGAAACTGCTGCGAGTGAATATCCAGGATGTCTCCAAAACAAATGTTGGCTTTGGGAGGACTCTGCCCCTGTCCCAGAGGTCTGATATCAACAGGCATTTTGGAAAAGCCCCGTCACCCTGACATCACAGTTTCACTCCAGCAAAGGAGATCCTAACCCCGGGGCTGTTGAAAGAAGAGGATCTACAGGGACGAGTTTCACATTTCTGTCTCTTGGGTTCTCCGGGGCCCACTTGACTGCTCAGACATGGACGACCAGATAGGTACAGCCCTAAAAAGCAAAAAAAAAAGTCTAGACGAATGGATGCAAAAAAAATGGAATACCTGCGGTGACTGACAGGTAGTTTTGATTGATTTTATTAATTTTTTATTAATTCATTTTTCTAAATGTCCTATAATAAACTTAAAGTACATTTATAACATGAGAAAAAAAATAAAGAGAGATATATTGAATTAGGTTCCAAAGTCTACTAGGCAGGCTCTTTAATTAGTACGAAAGAGACTTATATAAGTTACTGTCAGTGATGAGAGTTTTTTTTCTCCACAAAAAGAGGGACATTCCATCACGTTGTCTCATCAGTTGGACTGTTATTAATCTG
>TCONS_00458571
CGGAGGGGTGAGTTCCGCAAAGCTTGCCCTGGTACAAGCGAGCTGGCGACCGCGGGTGGTGTTGGTGGGCTTTTAGCATCTGATCCTAAGCTCCTTGTGTTCAGAGAGACTCTCTTGCCATACTCTTCAGTCATTTCCTACTGGAATGAACAGAGAAACGGATACCCCAGAGGGTGATGGTATTTGGAGTAACACACTCTGATTTCAAAGAAATGCTGACATGTGGAAGATTAGCATGAAGGTGAGAGGGAAGAAAGAAATCAAGTCAGTAATCCCTAAACTTATGTATGTGTTGAATATTTCATGGGTAACTGCATATGGGATTGTATTTTTTCTAAGTATGTGTAACATCTGTTTCTTTTTTTCTCTGAAATAATGTGCAGTGCTTTTTTTTTTCTTAAGAGCAGATTTTCTGTTGTTTCATAAATAATTTCGCTTTTGTACCAAAGGCATTTGTATTAATTCAGTATGGTACAATAAAAGTACTCTGTG
>TCONS_00461085
GAAAGAAAGAAAGAAAAAAAGCTGCTTTTTCCTCTTTTTCCTTCTTTCGTTAAGATAAATTCTCCAGCAGGCAACTTCTCCCACTAATTGTGTATTAGCCATGTATTTTATCTTGAGAACTGACGCACTGGGCTCTCAACATGGTGTGGAAGGCAGCCTGTTACAGTGCTGGATTCATAAAAGGGCCTTTATGGTTTGTGAAAGAATATCTGTGTGCTTAGGCAGGAAACTTTTTGATCTGCAGAAAAGCCAGAAGACATCTAGGATATCCTTGAAGATTAACCAGAGAACTTTTCATATACTTCTAAAGGGAAAAACTTAAAATGGATATGAGAAGTGAAGAAAGTGATCATAGGAGCAAGTCATCTCAGGTAAAAATAAAAAGCAAAAGAGCAATAATATTTAATATTTGTTAAGAAAAAATAATATTGACTGTGTTTAGTTATAAGCATTTGTTTCATACTCTATTGATCTAGCTGTTGGATTTGCCACTGATGGTTTGAAGGTTTATAATATTACTTACCTTTGTGAAAAATTTTTGTCTGAGTTTGTGATCGGTGTACAGTTCGAGTCCCTTTGAATATAGATCCATTCATACAACATAGGTGAAATATGGTTGAATAGAAAGTAGTTTAGGAAAAAGACAAAAAATGTAATTTTTTATTTGTCATATATAAAAGGAAATGAAATCTGGGGGGAGGTAATGAAGTCATGCCTTTTTTTAATGCTTTCTTAAGAGAATGAAACAAAAATATAAAACCCTCATAGGTAGGATGAAACCCAAAACAAATTTTTCTTTTTATTTGATGTTGAAATTTATGAATATATGTTAAAATATTTTAATACATTTGAATGCAGGATTGTGGATTTTTCCTATAGTTTTTAATAAGCATGGGAATAGTTAGAAAATAAATAATAGTAAAAAATTATGTGGACCACATTATCTATATATAGTCTATAAAACACATTTTATTGGCTTCAATACACACAAAAACACTAATTAATTTTTATGTAGTATTTTTCCACAATGAAGATATAATTAAAAATGCTAAATATTGTGGATATGACTGAAATGATTAATAAAATACAACTTATAATTTTGTTGCTGTTGAGCTTAGGATCTTAAAAAATGTGTACATGCCTGGATTTATGTTTACTCTTTGTGCGGTTGCTTATTGTCTGGTGGTTTAAAGTATTTTTGAATAACAACTTATTTTTACTCAACCTGTTGACCAGATGAGAGTTGTATGCAGCCATATATTATGTTTTAAGTACATTTGAAAAAAATAAATTTAAGTATATGTGTTTCAGAGACAAGATACCCTCTTTTATGCAGATCTGGAGTATAAATGTTAAGCGCGCAGTAGTAGTAATAATGCTATCAATTAATTTTTGTTTTTTGACATTTATCCATAATTGTTCATTGGAGTATTATCCCAACTACAGACACATATGTATATTTAAGAATTTAAATAACTTCCTGTGTTCTCTGCCTAATCAACAAAATCTTACTTGTTTTATAAGAAAGTTATAATATTACCAATTCCTTGAAACCACTAACTGAGGTTTTATAAGAGTTAAAACAAGCAGTCTAACTCTTACACAGTTAGCTTAATAGTTAATTTGGTCTTAATTATAGGCTCATAATACTACATTTATGTCTCACAATTACATAATTCATACATGCATGTATAGATTCTTTTTTATTTTCTTTTAAAATTTGTCATTGATTAGAATAGTCTTTTTCCAAAATATTCATTCTTAAAACAAAAGGAGTCTGTGAAAATGCTTTCGCTATACTATTTTGAAAATTCTCATGTATTTAGTTTAGAATATTTATGAAGGCCTTTAACTGGGAATATGCATACTTAGACATTTCAGCATATCAATATTGATGCTAAAGGATTGATGTTATTTCAGCCTCCTAATTTCATCAGATATTTACAAGAAATTCTGTACTATTAGGGAGCCCATGAGAGACGTTGCCCATTGGCATAAACCCGTAGATCCGATCTTGTGGTGAAGTGGACCGCACAAGCTCGCTTCTATGGGTCTGTGTCAGTGTGGTAATCTGACAAAATGCTATACACAATGCTGTTAAGTAGTATTTCAAACTCCTGTTAAACTCTAGTTGGTTACTTTCGAAGTGATTATATATACCTTTGGTTTTCGTGTATATATTTCATGTATATATTATCCTGTCTTACAAGGCAGGCTTCAATTGTTGAACACTTAGAAGGGCTTATCGAACAGCCATTAAAGTTTAAGTCCAAGCATAGTAAGTGACTTAAGAAGCTTGAATTTTTTATAGCAAAGGTTGAACCAAGATCTGAATAGATCCTATTCAGAAACTTCTGTTCACATTCCAGCAGTTAATGCACTTCAACAATATCAGTAAGAAAATTAAAGGCTATAACTGGCTTTATGTGTTACTTTTGAGCTTGTTTCTCTTGAAAAATAAAGCTAAATGCTATTGACTTTTAATATTATTGCTAGTAGAACTATGCCATGAAAGATGTCAGAGGACATTTTATATGACCTATGCCAGAAACCCAAAATATGAGGGTAGTCCTAGTAGGCACATGTTAAATTTATCGGTAAAGTGTTAGAATATTATCTACGTCCTTGCCAAGTCCTTAGGTGTATGGCCGCCGCCATATTTGGAGGAGCTGACTGAAGATATGATAAGGAGTTTGAAGCAACAGTGGAAGCTGTGTGCATCCGGGTTGAGGTAGTAGGTTGTATGGTTTAGAGTTACACCGTGGGAGTTAACTGTACAACCTTCTAGCTTTCCTTGGAGCACACTTGAGCCATCGAGGAATTCTTCATCATTTTAATCTGATCAAGCCTATTTCTGTGCAAGAAGGTAATGTGTCATGAGTATTGCGGATAATTAAAATTATTCTTTATCCCTAAATATTGTATTATTCTATTTGTATCTGCTTATGAACTCTGGAAAGATGGTATCCTGATAGGCTATTACTCTAGATTGAACATTTTAAAGAACTGACGAGTAATGACTTAAACTGCACTAGTATTGCAGCTCTCATCATCCATAGATACTCCGAATTGGGCACTTAATTTTGCAAACTGATCATTGATCTATTTTTATTGGCTACTTAGACCCTACAGGTAAAAAACTTTCCCAGTGCATTTATCTGAGTCTTTCTTATGACACATCACTTTCTCTCTTATGTTATCGCTATCTGTGTGCTTGTTTATTTTTTCCATTCTAGACTGTAAGCCCCTTGAGGGCAAAGTCTGTGCTTTATGTTTCATTGTATCCCCTGCAATGCCTTACACATAATAAGAACTATTTATTTATTGGATGAATGAATGGTGTAGGAGAACTCACTCTGTAATAAGTTTCTGTTGAATATTTGGATGAAGTACAACAGTGGTCATAAATCTGAGTTTTGTTTATTTGTCCTAAAATATACCTAAATTTAATTCAGACTGCTATGCATCAGTAATATACTTGACTTGTTTTTTAACTGTGCTGAGTATGTCTGCTCTTTCTAGACATACAGTTTAATTTAGGTCTGCTTTTTCTCTAGAATAAAAAGAATAGACCGAGTTCATTTGATTAAGTTTATTACAATTTATAATCCTAAATTTCAATTATGTTATTTTTTTTCAGCTTTTTAAAATTCCTTGATTTCCAAATGAATGGTTTTCCTTTCAGCATCAGTTTTATGAATCAGCTTTTTGCATTCTGTAGATTTTCCTTATTTTCTATCCTATATTTTTGTATATCTGTTGAATAAAACAGAAACAACTAAACCAGAAACTTATTAAGAAATTAATAAGTATGTAAAGTATAACTTGAGGATTACATTTTCATTTGAAGGAAAGATACCTACAATATTCTCTCTATACAAAGCAAACTGGTCTCTTTGGAGTCTAGTATCTTTGTGCCAACTTTAGTAGCAGTGAGTGGTGACATTTATAGAGATGCTAGTTTATCTAGATCCTTTTTTACTCACAGAATTAAATAGTTCCAGATATTATAACTTATTTAAACTCCAAGCATGAAACACTGACTACATAAGAAAGGATTTTTAGATACAAATGTGGGTTACAGCTATACATCCTGGCTCTGTGATGTCGAGCTTTCTATACAACGCTGGTATCCAGATATCTCAGAATCTAGAATTTACCCATAATGGTGATGAAGAAGGAACTTTTGCATCACCAATAGGAAGAACACTTGAGCCTTAGAAGTCTTGAATACTGGCGATTTCAAGAAAAATTATTTTACTGGTATGCAGAAGCTAAAAATGAGTAGTCTCTAAGAAGGAAAAGTCTTTTCAAGGACTAATTGAAAGAAAATGAGCAAGGTGCAGGAGACATAACCAAAAGAGTGGGAGAGAGAGGGTGGAAGAGACCATTGAGTGGTAAAAAATCGCATCCTTGTAAATAGTTTGGCCCTCAAGAACTAGCTCCCCTTTTGTGTGCATGTGTGTATGCAGAGTACCTCCCAATACTCTGTGTACAGACTTGGAGACCAAGTCATGTACACATCGATGAGCCAAATAGAATACTATTGCCAATAAATGCCTATTTCCATGCTGTGCAATAGAGTGAGGTATATTACAGAAGTCAGCTATGATGTACAATTTAAAGATAATCTTATAAAAATACTATGACAGCTGCATAAAATTGTGGTCTCTTATCTACCTTATCTAAAGTGAACTGGCATTCTAAAAGAATAGCTGAAAGTGAGAAAGATGTCGCTATGATCCATTGTATTAGCCTTGTAGAAATCCCATGATAATTTCAAAGGGCAGAGGATATAATTAGCATCAATGAAGAAAACAAAGACCTTCTTTGTAAGGGTGGGAACACTACATAGGAGAATTATGCTTTCACTAGCAATTAATAGTAAATTTTCCTCCTCCAGCCATGGGGTTATTTAAGTTCTTATATTTCTGTGGAAAAAAAAAATGGCGAATGACACATATGCAAACGGACAAGGTTATTTTTAAAGAAACTAGGATTCAGGACCACTGCTGGTGTCTAAACCTAGAAATAGTTAAGTTATGTCTAAGAAACCATGGGGAAGCGTTGTACATTTAGAAAGTCAGCATTCAACTGGGGAACAACTATGCAGATTGAATAATCTCTTTAAGAATTTTAAGTGGTCAACTTTTACTCTATTCCAAGATTTCCACACTTGATCACAAAGGTAGTGTGAAAATTCAGGGAATAAATATCAGAAAATCTTACTTTACCTAACTAATATCTCTTTTGATGTTTTGGAACACAAAATTAGATAGATAGAGAGAGAGATCGATCAATCGAGTGAAAGAATATATCTTTAGGTTCATAATGGCTGATTGACCTTAAATGCTTTGTGTAATGAGTCAGGAAGGAGTAATATTAGGAAAGAAGAAAGGGAAGAGGGAGAAAGGAAGAGGAGAAAAAAGGAAAGGAAAGGAAAGGAAAACCAGCTGCAAAGTAACTGACTAGCCCTTACCAAAAAAATGTCTAATTTAGTTCATAATATTAGCTCATAATGTTATGAACTAAATTGGCCAAAGTAACTATGAGAGAATCAGATAAATCACTTGGCATTTGGACTGAGTCTTCTTGAAAATGATCCAACAGTACGTGAACTATGTTATTAAAATAAATGAGTCACTTTCTGTAAATAATCATTTTGTTTCTTTTATTCCCTATTATCAAACGCTGACTCATAGGCCTAGGTGATTCCCCAAGATTCCCCAAATGATGTGATACAGAATTCTGCCATCCTGAGCATTATTTTAACCCACTGTCTAGTTTCTATTCTCAGAATATAGGAATAGTGCTTGAGGTCACTGATCTTGACTATACCCACACCAGCCCCCTAAAAGACCCATAGGGAACACCCATGAAAATCATTAGCTGAAGTTTCTGACATAAATGAAAGAGCATTTATCTCTCACTTGCTTACCAGTTCCTACCAAATACTATGACTTCCAAGCAGACTTTCTTCCACTTGATATCCTGTTCTTCAAGATCCATGTATATCACAGTTTCATCCATGAAGCGTTTACACTTCTGTAAAAGCACATTTCCCAGTTCTGAATCCTTGCAGCTTTTATTCCCCCAGGATTTTTTTCTAACTTCCATTAGTAAAGTCCAAGTGTCCCAAGGGACTGTGACTAACCTTTATACTTCATGCATTGTACATATAATTTTTTAAAAACTTGTTGGATTGGGTTGAACTTTAGATCATTTATGGGCACTTAAATTTATATACATCTTAAACAGTTTGAGCAGTAGAGTCCTGCATTAATTCAAGATATTCCTAGACTCTCCATTATATATCAGAATGGGGCAAGGAGTTTTTTATTTATTTGGGGATTTTTGTTTGTTTGTTAACCACTGACTTGATAACAGGCAAGTCTTAGTTAAGCCTGTGATATGCCATTAAAGTTATTCATAAGACTAACTAATCTCTATTATTTATAATAAATCTAGGCCCTTTGAATACAGAAATATGTCTTTTCCAAACTTACAACTCCTGCTGTAGAGCTCAGTTTATAGGATGAATTGAAGAATTCATTGATGAATAAACAATTTTTAATGTAATAAAAACATGATATAGTGGATCAATTCTGTATTGAAGTGGGCATCTTCAAACTTTTAAAGTTTAGAATTTAAGAGAAATCAGGACTCTCACTTTTAACAATTTTGAAGTCTGTTTAATAGTGGTTTTTAATTTTTAAGTTGACATTGTCTTCTGTGTGCCTTCGTCTTTAACTTCACTCCAAGCTATGTGGAATGTGTTAGATAAACCACCAGTGTTTTTTTCCTTACATCTATCTGATCCCTCCTAAATCCCAACTTTGTTTCTCTTCACTCTGAGGTCTTGGGGCACTTGCTTGATGCTAATGGTATTTAGCCTTGCATTTCCTGTTACTTTTTAATACATTTAGATAGTAAACAGTAAAGTTAGCTTACAAGCTATATAATTCTCGTACACTTTTATTTAGTAGGCATATAAATAGTACTTGATTGAAGGTAAAAATAAAGTTTAGATTTATAAATGGTAAGAACATTAAAAATCAACTGGCCCAATTTCCTGATGACCCTACTGAGGCCCAGAATGTCTAATGATTTTGCAAGGGCCAACCCACTAGTTATGGACATAACCCAGATTTATATTATGTTAGTGATCTATCCAAGAACAAAATTTCATGTTTGCTATCAATAGATTTTTGAGAAGTAATTTTAAGTAAAGAATTTTAATTAATTAATTGATTGAAATGAGATAATAATGTTCTATTTCTGAAAGACTAAAAATAACAATATTTATCTTCAAATATGTTAGAGAGATACTTAATATTGTTTAAAATCAATTCCATATCCATTTAATTCTTTATTTTCAAGTATCATTACACTCTTATTCTTCTAGGGATAGAGAGAAATTTACCCAGAGTTCCACTGTAACATTTCTCTTCCTTCCAGAATCATTCTCCAGAGACAAGAAGTATTGCCTAGACACTGGTGGTGTATCTTAAGTGAAAAGGGAAGAACTATGAGTTGATTCACTTTTCAGCATTGTGTTGCTTGGAAGGATGAAAGTTAATATGAAATGGTAGCCATAACTAAGTTCAGCTTCTGAACCAACTACCTTTGTCCCTCATGAGATATTCAAGAGATCATTATGTACAACATGTTACCAGGGATCATGAATTTAAATGAACTTCAGAGTCTTGTCTGTGTGGCAAGGCAGACTTAAAGACAAGAGGTAGGAATGAGGACTGTACTAGACCAAAGAAGGCATACTCACTTGCTAGATATTCCAAAATGACTTCCTTAGGCAATGTAAATTTGACCTCCAGGGCAGCCAGTTCTCCATCTTTGGTAGGAAGGCATCACATAGTAAAGCAAAATTGCAATAAATCTGTTCTTTTGATGAATGGAACATCTTTTCTTATAGTTGAACTAGATCATTTGGAGTATTTATGATACTTTCAGGTAATTCTAAAGTGTATCAAAAGGTAGTTACTGGCACACTTACATGCTATTATTTCAAATAGACATGTATGATCTGTGATAGTTTAAATATTTCCTTGAATGTAATTCATGAATGAAAAATATTCATTGGTCAAGGAACAGCTACCGATTACAATATTATTTTGATGCTGTATTAAAGAACAAATTTAGTGGTAGAAATTTTAGTAGTCCTGGCAGTATTGTGTAGATTTTCATTTGCATCAAAATTTCAGTGTACAAAACAATGGAATTCTTACACTTCTTATTTCTCAAGTAGTTAATGCTATAGATAGATGGATAGATAGCATTTTCAAGTTAGAAAAAATAAAAAGGTTAGAGTGAACATAATTAAAGGTTGAGCATTCTTGTCTCCATATAAAGTCTTGGATGCTCAGGCAACTGGACAGACTTTAAGTGTAAGTAACAATATTATTGTTAATTATATTTTGTGTTATAATTAAAAGACCAGATATGCATAAATCTAGACTTGGATCATGTCCCTGTCCATAAATTTTTCAATATAATTTAACCCAATGAACTTAAATTTGGCAAATAGAAATGATACAATTTATTAAGAAAATGCTGGGTTCAATGTAATAAAGAAGGCATGTGTTTGCAATTTAGCTATGCATAGTAGAAGCCTTCCTAATTGAGACAATTGGGATCAGTTAATTGAAGAGTAAATCTGCAAAGTTTTTTAAAGAAACAGATCTTAAAAATTAATACATGCATACAATAAACATTTGTTTAAATTTTAAACTTGATTATATCTTTATTTGCCAGTATTTTTGAGTAAGCCAAGAACTATTTCTGAGTTCAGGTTGTTGGTTATAGATCTTATTCATCTTTTCTTTCTATAAATCCCATAATGTATCATATGTGATTTGTAATTTGGATTGCTTTATAAATATTTTTAAGAGCGAATCCAATACAAAGAAATCTGAGAGCAGATTCGTATTTTTCTCTATGCTTTTTTCTAACGCTATCTTACCTACGTTTAATTGTGTTCTGTTTAAGTGACAGAATTTTATTGTCTTTCCAAAATTTTCAGGTTTAAAGCATCCCTCCTTCTTTTTACACTCATACTTAAATTGGTGTGAATGATATTTAATTAAATTACATGATTTCATATTAAGGCAACTGACGTAAACTGGTTTGGGAACAAACAGAACTACCTGCCAGCGAGCATACAGCTCACTTGGTGAGAGTAGAAATACTTGGGTGTTCTAGAACTTTCTGAGGTGATGGAAATCTTCTCTGTAATGTCCAAACCAGTAATCCCTAGCCCTGTGTGGCTCCTAAGTATCTGAAATGTGGCTAGTGTGACTGAAGAACTGAATTTTATATTTAGTTAATTTTAATTAATTAAAATTTAAGCAATTATATGTGGCTAGTATTATATTGAACAGCACAGTTCTAGAAAGTAGCTTCCTTGCTTTTAGCAAGCAGGGGGGATCTGTTGAAAATGCAGATAATTTGTAAAGTGGTGAATAGTTAAGAGTACTTTCCTTGTAGTTGAATTAAGTATTAGGAGAAGAATGACTTGGGAAACAAATTGGTTTGGAATTCATTATTTTGTTTTTTAATTATTTTGTTTATTTTGATCCTATTTGAATATAAGTTTAGTTTGATGGAATTTTAAAACTTTATTCAAAAGAAGGAAGCCGAAATATTAGAAACTACAGAGATTTGCAGGTTTTTTTCCGAAGCATTCCATAAGCACAAACCTAATTAGAAAGTGAAGACGTTATTTCTCACATTGGCCAAAAAATAAAAATAAAAAGTGTCATTAATTTAGAATCATAAATCCATGAGCAGCCATAGGATAAATTTGGTGAGTCTCTGTGCCCTTTGAAAATATTTATAATTATTTAAAGGTATGCGGATGTGTTTATTTTTCAGAGGAAAAAGTGCTAGCTCTTGTCAGATTATCATGGGAGTCCATGATTTCCTGAAAAAGTTAATAACTGCCTTTGGTTATTTTTTAATACTTTTTAAGGTACTGAAAGTTAATTAGTACATTCTGATAGAATTGTAAGCCTTCTCTTACAAATATTGTAAACCTATTTATATATCCATCCATCCACATATATTTCAAATTGTATAGTTTGCATATGTAATTAACATTAAAATTTTAATTAAGCTTTATAGTAAGTAATTTATATGTAATTTAATAAAATATTTAATTAGTTAAGCCTATGGAACATAGTTGAGAAAAGAAAGAGAATAGCTTCATTTCTTGTAAGGATTCAATAAAATTGAATAGCTAAAATCCCTGCCATTGTAAACTTGAACTTTGAAGGGTAAATTATTACAAAAAAAAATCATAAAACTATGGGTTGAACCGTGTCTGTTTCCTATACCAATGCCTTTACATGTTCTTGCTTATGAATGGGCCAGGTCCGTAAAAATTGCACATTGTGGGTATAGTTTATGAACCCTGAAAAGACTATTGCCAGTCCCATACTCAAAGAAAGGATTTGGCTCACATGAAAATTTTGGAAAAATTGTTAAATTATACTTTTATATGTTTTAAGAAAAATTAAGATATTTATGTTTTAATGTGATTTATGTTCTCATTTCTAACTAGTATTTTTATTTAATACATCAGTGGCTAATCCCAAATACATCAAGTAGGGATGGCCTCTTCTGTAACGGTATCAGTCCTTTTTTAAAAGCGAGAAGACCACAGTCAGAGGTTTATATAGTTTTCGACAATCACATAAATGGCAAATCCTAAGTCTGGAACAAGTGTGTCTTGCCCTAAAGGAGTTAATTTAACTATGTTGTTAAAATACCTCCAGTGACAGAGGCTCAGCAACTTGGAAGCAGTTGGTACCCACAGTAAACGTTTGAAAGTAGGATTTGTTCTTTTTTCACTTAGAATGAAAATGAAGCGTCGCTAGTTGAGCTGACCAGCCCTTTTTGTGCTTCCGGAGACTTCATAGACCAGTATTTCTTTCAGTCTGGAGAGCCACGTAACAAAAGTTCAAGGGGCTCTTTGCTGTTTCTGATATTTTAAAGCATAGAAAACATAAGGTTACTTCCAGACCTACCTAAAAACGGCAAATAGGTTTACTCTTACCTGGGAATTTATCAGTTCAGTGTCGTAAAAATTTAATGCTCAAGAGAAACCTTGAGCGACATCTTTTCGTCTATTACATAAATAATCACTTCTGTTTTTCAGCCTTCAAAATATGGGAGTACAATAAACCTTACTCTCAGGCTCCTTGAGATCAGCTTATTGATATTTGAAAAAAAATGTAACATCACTCCTGACATAATTTGGGGACTCAGAGAAACCTCCTTTTCCTCCCTCCCTCCCCACCCGTCCCCCATTCTAATACTGTTAGCTTGACCCTTATCTATCTTTCCCTGCCTTGCTCTGAGTTTTAAGACCTCTTAAAACAATAGTTTTTCAACTTTGTTGTTCAAGGACCTGCGGGGGGCGGGGAAACATGCGGCCGGAGGTGGGTGTAGTTTGAAAAGTCCTCAGTGTTATTCACATTTTCCACCTGCCTGGTCACCTCTTCTGGGAAGCATCCATTTTGTGATAGGATTGCCCAGGCCTCAGAAAAGTCATCCCCCCATTCCCCCAACCCCACCCCTGCACTTCAAAACAGCTTGGTCTTTCATTGCACAGTAAACTTTGGAGCACAGGTTTTGACTGTTGCCGGGTTCTCCAATAATGAGATTGAACTTCAGCCCTGGAGTCCAGCCCACCTGAATTTATAACAAGTTTGAGTCAACCACCACTACAGAAGCTGATCTTTTTATCAGTGTTTCATGACTTTCATCTGTAAGGTGAAAACCATGACACTGAGATGTTTGTGAAAATTAAAAGATTATATGTATATGGCATGTAGCAGACATTCCTAGTAGATCATAGGAATTGAAAGAAATGTAATTATTATGACCATCATGGTACATATGAAATGGTGCTTGTAGTGTTTACTTATTACATGTCTCACAGATCCAGTGCTGTGGAGTTTACCCTGGCAGAGCCACAGCAAACCCTGGGGTGGGGGGTGGTTTTTCTGGGTCTTCACCCTTGATTCCTGAACATCGAGGCTTTGCTGATTTGAAGAAGCCACATTTCAGATGGTCTTCTCACTGTCAGGTCATGGTAGACAAGAAGGCTCACCTTTTCCTTCTGAGAAAGGAAATCATCCTGCTTCATAAATATGAAGTTGTCATTTCCTTTCTGTCTCATCTTCCTTTGAAAACAGGCAGTTTGACATGACTGTGGTAGATGACTGCAGTGCCTTAGTTTTACAGTCTGCAAAGTAAGAGTAACAATTCCTTCCGGTAGCACTTCTCCAGATACTTGAGAAAATAAAAATACGTGATGTGGAAAAAAGAAAAAAATACAGCATCAGGATTCCCACAAATAGAAACTGAACCCACTTAAATTTATCTATAGGAAATTTTGTAAACAGACTTCCGGGGAAGGAGGGCTAGCAAAGTATCCCTAAGCTGTTCATTCCCAGTGAGAGGATCTCTCTCTCAAAACCTCCCTCGTCTCTGTCTCTCTCCCTGTGTCTTTCTCTCCTTCTCTCTCTTCCCCTTTTCTCTCTCGTGTTCTAAAATCCTGCTATTTCTGTTGCTTAACTGTTGGCATAAAGTCTGTTTCCCTTACTGCTCATGAGTTCCATTTTCAAGTCTAGCCAGGCGCCAAAAGGGAGAACGTGGAGTTCCCCTTGTGGCTCAGCGGAAACAAATCTGACTAGTGTCCTTGAGGATGCTGGTTTGATCCCTGACCTTGCTCAGAGGGTTAAGAATCTGGTGTTGCCATGAGCTGTGGTGTAGGTTGCAGACATAGCTCAGACTCCATGGTGCTGCAGCTGCGGCGTAGGCCAGCAGCTGTAGCTCCGATTAGACCCCTCGCCTGGGAACTTCCACATGCCTTAGGTGTATCCCTTAAAAAAGAAGCAATTATATTTACTAGATAAATGATAAATGCTAAATAAATTATTCTTTAATCAAATCCATTCATGAGAACAGCTACAGAAATGTAGACTTTAATTCATAAAAACTGGAAGGTATGAGCCACAGTGTAATTCATATATTACTAATTGGCTAATCTTGGTCATTGTCTTGGACTGGTGATGCCATAGGAAGCTAAGCTGGTCCTGTAATTCCTTCCCAACAGATTTCTTTTCTTTTATAGCTGATCGTTTCAGTATGAGTTAGGACATTCCCACCATGCCTGTGTGGTAACATTGATTTGCCTTAAACATTTCTCACAAAAAATTGAGTAGGTCTCCATGTTTCATGTTCAAGTTAATTTTTGTTAATCTGTAAAAACTAAGTTCCTGTTAAAAACTTGCCATGCTAGTCCAGTGATTTTGTTGCAAAACCACTAGTTTTTGTTGTAAAATTGATAATTTTATTGCAACCAATTTTCATTTTAGATAATGGACAGGAGGTTTATGAAGTGAGTTCAAAAGTTTGGAACATTTTAGGAGTTCCCATCGTGGCGCAGCAGAAACAAATCCGACTAGGGACCATGAGGTTTTGGGGTTTGATCCCTGGCCTCACTCAGTAGGTTAGGGATCCAGCGTTGCCATGAGCTGGGGTGTAGGTCACAGACATGGCTTGGATCTGGCATTGCTGTTGCTCAGGCGTAGGCTGGCAGCTACAGCTCTGATTAGAACCCTAGTCTGGGAACCTCCACATGCCATGGGTGCAGCCCTAAAAAAAGGAGAAAAAGACAAAAAAAAAAAAAAAAGTTTGTAACATTTTATTTTATTTTTGTCTTTTCTAGGGCTGCTCCTGCAGCATATGGAGGTTCCCAGGCTAGGGGTCTAATCAGAGCTGTAGCCACAGCAACACGGGATCCGAGCCGTGTCTGCAACATACACCACAGCTAACGACACCAGATCCTTAACCCACTGAGCAAGGCCAGGGATCGAACCTGCAACCTCATGGTTCCTAGTTGGATTCGTTAACCACTGTGCCACTACGGGAACTCCTGTAACATTTTAAACACAGTTCTTTCTCCCTCTTTTCATACAGTGCTATGTCAGGGTATTGGGTGGTTTCCTAAAGCAGGATAGCTGCCAGGGAGTAGGAAACCTACACATCTAAACTTCAATGGTGTAATGTGTGCAGGATCTGATACCCAGTAACCATTGCCCTGACATGTTGCACAAACCCACAGAAAGGCTACATTGCCTTCCTGGGTCCTAGATGAGGGCCTGAATATGCTCTAGAAAATAGCATCCTTACCTACTTGGCCCTAAGCACCTATTATTCCTTTTAAGGTGGTGTCAGAGATTTCAGGAGCTGAGATAGTGACCGCGCCCATTTTCAAATGCTGACTGTTCAGCTGACGGCTTTGAAAGTGTTGTAGCCTTCAGAGTAGATGTTTTCATTCTTGGTGGATAATTGTTGGGTGTGAGGAAAGCAGACCTTTCTTTGTTTGGATAGTTCCATTACAAAGCATGGGCTTTAGGCATAGGGCTATTAGATTTAGCAAGTAAAAATACGGAATGCCCAGTTAAATTCGAATTTTATTTCTTTATTTTTGGCCACACTCACAGCCTGCAGAAGTTCCTGGGCCAGGGATCACACTGAGCCACATCAGTGACCTGAGTCATAACAGTGACAATGACGTATCCTTAACCCACCGAGCCACCAGGGAACTCCTACATTTGAATCTTAGATAGACAATAATTTTTTTAGTATTGTTATGTTTAATAGTTCATTTTGTTTTCATTGTTTATCTGAAGTTCAAATTTGACTTCACTAACTATTGGGGGGGGGTACTTTTTTAAGTAGCATTTTTCCGTAGTAAAAGGTCTTATCCCATTTCTTCATATGTTCTCTACTCTCATTGAATAAGGAAGTAGCCACTTATAAAGAAGCTGAAATAAGATTTATGTCATGAAATATCAGGGGAATCATACAAAAATAATATAATTTATATTAAAATAACAGAAAATTAGAGATTAAAATTTTTTCCTAAATGTTAAGATCATGTAAAATAAGTATTAAGCCATATTACTTTACATGATTTTTTAAAAATTTTACGGGAGTAGAGTTGACTTACAGTGTTGTTTTAGGTATACAGCAAAGTGAATCAGTTATACGTATACATATATTCATTACTTTTCAAATTCTTTTCCAATATAAGTTCCTACACAGTATTGAGTAGATATCTCTGTGCTATACCGTAGGTCCTTGTTACTTACCTATTTTATATATAGTGATGTGTGTACATTAATCCCAACCTCCTAATTTATCCCTCCCACCAATGTTTCCCCTTTGGCAACCATAAGTTTTTCGGTCTCAAAATCTTTGAGTCTATTTTTGTTTTGTGAATAAATTCTTTTGTATCATTTTTTATTAGATTCCCCATATTGGTAATCTCATATGATGTTTGTCTTCCTCTGTCTGATATTGCTTAGTATGATAATCTCTAGGTCCATCCACGTTGCTGCGAATGGCATTATTTCATTCTTTTTATGGCTGAGTAATATTCCATTATATATATGTACCACATCTTCTATACCATTCCTCTGTTGATAGACATTTAGGTTGCTCCCATGTCTTGGCTATTGTAAATAGCACTGCAATGAACATTGGGGTATGGGTACCTTTTTGAATTATGGTTTTCTCCAGACATACGCCCAGGAGTGGGGTTGCTGGATCATATGGTAGTTGTAAACTTAGATTTCTTTAAGGAACCCCCATGCTGTTTTCCACTGTGATTGTACCTATTTACATTCCCACCAATAGTGTAGGAGGGTTCCCTTTTCTCCACACCCTCTCCAGCATTTATTTTTTATAGACTTTTTGATGATGGCCATTCTTACTGGTGTGAGGTGATACCTCATTGTAGTTTTGATTTTCATGTCTCTAATGTTAGGCCATATGACTTTACATGATTAAACAAAGTAGTTTAGCAAATGATGTTTAGTAAGTGGAAGCTAGTTAATAACTTCAGCATAAAATTCAGGGGTTTAAAATTTTCTTACAATGTCAAAGCCACATTGCCTGTTACACTTTGTCATCTTCTAAGTGTCTTTACATTAGTTATGATGGATTTTTGTGTTTTGATTTTTGTGACTTTTTGGAGCGTTCTGGAGGGAGAGTTTTTAGAAAATGATCATTCTGGTTAGAGCAGTTTCCCTTCTCAGTTAATGTAAAGCATTGCTTGCCTTTGCACATGATCTGTTGCTATCAGTCACTTTAGAAACGTTGTTAGCTTTTCAGACATGAGCTGCCATCACAAGATAAATCTTCTACGCATAACCTATGTTGTGTCTCTGTTTGCCCAAGACTTGGAGAATAATTCATGTGGGGCCTCTTCTAGATGGGTGAGGGTGACTTCCACACTGTATACACCACAGTCACCCTTCTCACGGCCTGATTTATTCCTTCCTGACCATTTTGACTGCCCCCAGCTTCATGGCCCCCACCCTTTCCAGTTTTGTCAGACCCCCTACCTGAGCCAGCTGGGTCTTCACAAACCCTTCACAGCTGGGTCTTCTCCCCACGCTCACCAGCCCTTGGCTCCTTTCTATTCTTTAACGTTCGGCAAAGAATCACAGGCGTGGAGACTTTCAAAGTGTCACCCATCAAGTCACACCAGGCTTACATATGTTTGTCCACGTGTTCCCACGTCATGAATCTTTTCATTTCATGAGGCAATTTTTCCTGTCCACTTGGCCCCATTTCCTTTATTGTATACAGGAGGTCATAAGCACATAAAGATCACGAGATTGTCTTCAAAGTCACAGAATCACTTACAAATCAGGGCTGGAACCCTGATCCTATCATTTAATCAATCTTTTCAGAGAATTAAGTTCTCCCTCTGTCGTGGCCAAAGAATGGTGTTTTTGTGAAAATGAAATAAGAACATAAAATGTCTAGCCGAGCTGCTTATCGTGGACTTTTAGAAAGTGTCTGTTTCTTCCTCTTATTTTCACTGAATAATTTGTTAGAAATTGCGAATGAAATTTATTAGGAAATCTTGCTTTGATTGGGGCTAAGTATTCCATTCCCAGATCTCTGCCTAGCCTGCTTTTTGATACTGACCCATCTATTAAACCTTTCTGTTCCTGGATGTAGTTCTCTGTCGTACGATAATGTTGTATGATTATGTGATTCTGTAATTTTTTTTGCTTTAAAGCTTGCCTCATTTATTAGCCTGTAGCTGTAACTCAATAAGTGTTTTCAAATGAACAAACGCATGAGTACATGGTAGTGTCAATGCTGTTCCTATTTTCCATCCGTTTAATGGACACATGTGAAAGTAATACGGTATTACATGGTTGCTGTGGTATCTTGAGGTAAACCCTGGGATTATTTTACAGTAACTGGATTTTTTAAAATTGTCCCTTTTATTAAGTTAGATAGTTCCTCAGGTTTCACAATATCTCTTGTTGACCTTCATGAAAGTCTCTGCCTTTCATTTCCTGAAGCTCCCTCACCTCTCTGTAAGTTCCTCCTCAAAGAATAGTGTGTATTTCGTAAAAGTTTTATTACATTATATACAGAATAAAGTTTACATTCCTCTGCAAGACAAGAGGAACTTTACAGTCTGTTACCAACATACGTCTGCAATTCCTGGTGCCGTCTCTTTTCAGGTCCTAGCTCCACACCACTCTTATATTCAGCCACAGTGGGGTTCCATGCCCGAAGGAAGCTCAGAAACTGTTCTGTGGCAGAAGGCAACGAAGTCCATTAGAACAGGCTTTGGAATGAGGCAGTCAGAGCACAGCTGTAGCTTTCTCATTTTGTAGATGCGGGGGTCTGTCTCTATAAGCCTCACTTATTTTATCTAAAACTAGGGTAATCGTAGAGCATAGAGCTCATGTAGGATTAAATGAAATAGTATAATTTAAATTATGTTATAAACTGAGAGTTCCTGTTGTGACTCAGCAGGATAAGAACCCAACTAGTATCCATGAGGATGAGGGTTCGATCCCTGGCCTCGTTCATTAGGTTAAGGATACTGCATTGCCATGAGCGGCAGCGTAGGTCACGGATACAGCTCAGATGATTGACCCCTAGCCTGGGAACTTCTATATGACACAGGTGTGGCCATAAAAAGAAAAAAATAATAAATTATGTTATAAACTGCCACTAGGAATGAAATAGGTGGAAGCTGACATGTTATAGTAAAGCTAAACATGCACATTTTTGCTGATTTTGGTCCTTTTATCTAAGAGTTTTTAAATTATTTTTATTTCTGGCAAAATTGCATTCATTCTTCCAGATCTGCTTATCCTTTATTTTCACATTTATATGTAATAAATAATGTTTAAGTTGCATGCTCTTGCATTTTCACTCTCTTATTATTTCTTAATTGACATTGTATCTTTTCTATTCTTTAGTTTGTCATTTAAAAAAATTAGTCATAGGTAATAAGGATGACGGGGACTTTGACAATGGTTTACTCCAATATCCTTATTTAATAACTAAAGAAACTAGAGCTCAAACACATTTTTTTTTTTTGCAATTAATGTATAAGATTTGTCTCCCTAGTAGTCTGTGAATTTCCAAAAAGTAGAAAACTGTGTCTATCTGATCAGTTCTCTATCCATAGTGATTGGCACAAGGTGAATGTATAGTGATGTATATTTCTGGAACAAGTGAATATTTTGCGACTACTTCTGGCCAAATTTGTGAATTCTAGGTTAGTACTATACTATATTTGTTTTCATCTGAACCTCATCTTGGTCTACAGATCCACGTACTGAAAATATTCTTGAAAGTTTTTGATCATCCTATAGTGGTCCATCTAGGGCTGATCTTTGTGAGATCAAAGAAATCCTCTGGTTCTATGATGCAGTCACTTAACTCATTTGGAGTTGTAATGATACATACTTCCAGAGGTAGGCTCAGAGAAACATGAAGCTGAAAGAGGTTTTGTTTGTTGTTTTTTTTGTTTGTTTGTTTGTTTTTCCTGGTAAAGTTGATCGGGATGTGTGGATCTTTTACCTTTGACATCAAACCCAGTAGTCCTTTATTTTGTCTAACAATTAATCGTTGCAGATTTGACTTCATAATAATGCCTATTTTCTGTTGATGCTGGCAGTCTGCAGAGTGCTTTCATGATTATTACCTTGTTTTGTTTCTACTCCAAAATAACCCAAGAAATAGGGAAGTTATTAGGATCCCTGTTTTCCAGATGAGGAAAGTAAGGTTTGGTTTGAATTCAGATGTCTTTTCTCCCATCCTAGTGCACAATTTTGCCTCTCATTGCTTGGTTGGAGTGCCTTAGACCTATGACTGAACAATTCCACACCAGTGGAATATTCTACACTTACTTATTCTACACCGGTAAGAGAAGCCTAGTAGTCTCCCATGTAAGTTCCAGTAAAGTTTTCTAAGAACAGCCATGGGCTATACCCCCATTGAGTCCCCCTGTTAAGGCCCCTTTAGTTCCTGAAAATACACAGCTGGCTAGTTCAGATTGTGGTTTAGGGATGCACAATCTGCATTTAGTACTTAGCACTTGAACTGAGCCATAATCTTCAATGAGTCTTTTATTTCCCTGCTCAGGGAGAGAGAGAGAACAACAAACAGGGACAGTGTGTGCTCCAATATCAGGTCATCAGATTTGGAATTGTCAGTTAGGTGTATGGGCTTAAACACATCCTTTAACTTCCCTGTGCCTTAGATGCTTCATATAAAGTGCTGCCCAAACTCAAAGATTGTGGAGGAGGGTGAATGAAATAAATTTAACAGAACAGTGCTTGGCTCCTAGTGAGTGCTCAATAACTAGTCATTATTATTAGTCATTACGTTGTGGACATTAAAAGCAACAGTTTTATCCAATCTGAGTTAGTGTTGAAAACAGAATCACATTTTTCTTTATGCAAATGAAAAATAATTCTTTTAAAAACAAAAAATAAAGGGGTTTGGAATTAATTTTTTTGTATACAATGACCCAATTTCAAGTTCACTCTATTTTCAGCAAAAGCATCTTTGTCAGTTTTGACCGTAGTGGAAACTGAACACATCCCCTCCAGCATTATTGCCCACACATTGGGAAGGTATATAATCTTATGTTGAGAATACAATTACAAGTGCCAGATCCTCTCTAGATACTTGCTTGAAATTCATCCCTTTAGGGTTATGTGTTAATAACGAAGGGTGGAAATTTGCTGTAAGCGTTCAAGTTTGATTTAGGCGTAGGTTAATATTGTTTGCCTGTAGTATAGTTAACATTCCAAGACTCCTTTCTGATTTATTTTATCGCATCCATCGTAAAACTAACAATTATTAATCACTCCCATTTTTCTATTATATCAGCTAGAACACAACAAAGCAGAGTATTAATATAGCTTGACAAATGATAGAATGTCAGAGCTCCTTCTCCTCAAGAAAATGGAAAGTATTCAGTGCAGGCAGTTGTCAGTAAAAAAGAAATCTGCCCCTACAAGGTTATCTCATATAAATATTAATATTCCTTATATGGCCATTACTTCCAGCATTTCATTTTCCAAATGCACTTTTTACAAACATGTAATATTATGGTCCATTACCAACCACTAATGGAGAATTTTATGACTAACTTTTGCACCAAAAACGATTATTTGCTGTGAGAGGACAGATCTGCAAAACAAGATATGGTAGCATTTAAATGGCCACTTATTTTTAGAAGAAGTCTGTCCTGACTGTGTCCTAACACTTAGATTACCATCGCATGGCGTCATTATCTCCAGGCCCAGATGGGCGTCTCTTGCACTTAAGGAGCAGAAGGGAAGCCAATTTGATTAAAATAGGCTGTTTCTTATCATTAGGAAATTTGGGGATGGAAAAATAATAACTCGTGTAATAAATACTATATGGTTTGAAGCCATGTTCATCTTCCAAGGTAATTAGCAATTTGGTTTTATCAGGAACCAGAAAGGCACCAGATTTTTCTAGTGTACGCTATTTTTAGAAAGAATAGAGGATGTAATTCTTGAGGGGTCAAAATGACCAAAGTGAACTCTTGCATTATGATATGAATATTAAAAGAATTAATTCATAGCTCATTTCCTCCCTTCAGCTTGTAAAATTGCTCTGTTAAGCATATTTACAATCCAAATTTCTAGAAAAAAATACCTAAGGATCTCATTAAAAACTCATAATTCTTTTGATCTCAGTTTTATTTAATATGTTGGACATCTGGATCTATCGATATTATTTTTAAAATGTTCCTTTACTGATGTTAGTATAGTCCATTTAACACATGGATACCTGATGGTAATTATATTGTAAACAAATGATTCAGTAAAACATATAATTTACATTTGTATTTTAAATAGTGCTCAAGGAGATTTAGTTCTTAGTCTAGAATTCACATAATTGAAATGTAAGGTGATAATATGGAAGTTTTTGTTTTTTTTTTTAACTCTTAGGACTTACCCATACTTAAATCATTTTTAAATGCCACTAATTTCTACCTTCTTTCATTGTTTCCATGTTGTTTAAAGAGTGAATGAGGAAGATAAAGAAAATAATGATTAAATCTAATAGAATTTAAGTGATAGGCCTGAAGCTACAAATCTAGTTCATGACTACACCAAGAATCCAGC
>TCONS_00463495
GGCAAGTGGTTGGACAAAAAGCAAGAAGCGGATCCATGTTGCTGGCTTTGGATTCTTTGAACAAATGAGACAGACTGAAAATTACACAGCCTCTTAGGGGGCCCTCAATGGAGACATGATGGATCACGTGACCACCTTTTCTTCCTGCTTCCCCACTTTGCTCCCTCCTGCCCTTGACTCCTGTCCTCTGGATGCACTCTCCAAAATAATCTTCCTTTCCAAAACCCTTGTCACAGGCTCTGCTTTCTGCAAGGAACTTGGGGCAGGACAGCACGATGATACACTAGAATGAAGGCGAATTGTCTGTCTGTGAATGGGCTTCAAAGAGAACTTGGGGAAACACCAGACCAGAGGCTCATTGGAATCAGAGCATACAGAATAGAATGGACAGGCCCCCATCCAGCTCTCACAAGTTCAAGTATACGCTAACAAGTATCTGAGTCTTCCACGAAGAACAGGAGGAGAAGCTCCCCCAGCCTGGTCAAGCCTTTTGAACATCTGTAAAAGTACATGTGACACGGAGAAGAAGCAGAGAACAAAAGAGCGTGTGGACAAACATTCAGGAATCCCAATCGCAGGAGACTTTGGCCCTCTTTCTAGATCTAATTATAAAACTGCAAATGATGCTGGCCTATTCCAAGGAAGTTGTTGCTCTCACTCTAGATGTGGTCTCTGGCGACAAGTAAAGGTGGGGAAGATGGGGGCAGGGAGCGCCTCTTTGCTTCTGTCATGATCCATTGTGAGCCAGTGTGGCCTTTCCATCAGCCCGGTTGTTGGCTGCATGCTCAGGATTCTGAAAAATCTAGTTACCTCCCTGTATCTTTCTGTACCTGTAGAGAGTACATCTGTATGATCTAGTCCAGTGGTTCTCAGAATGTGGATGAGACGACCTTTTGCTGAAGGCAGATTTCCACAGGAGGGAGGTTAAGAAAGCCAATTCTTGGGTTCCACCCCAGATCTTCAGCAGTCTGTTCTGATGAGCCTTCCAGGTGATTCTGAAGCTGGCTTAAGTTTGCAAACCACTTCCCTGGGTCTCTTCCCTCTCATCCTGGCTTTCAAGCTTAGGTGGGCTTCACCGTTGATTCCATACGCTGCCCAGAGAATGGGCTCAGAAACAAAAGATGTCTTTCTTTACCTCTTGATAGCCAAGAGGTAAATAAAGGGCTAGAACTGTGTAGGTAGCTACCTGGATTACAGAGAGCTATTTGCTGGACTTTGGAAGTCAGCTGTTTGGAATGTGAGCTATTTTCCTGGGAGTGGTGGTTAGGTTCCCATAGCATCATAGTTAATCCTGAATCCAGCCAAAATATTGCTGTGTCACAATGAAATGGAGCAGATCATGATGCTCCTGTAGTATTAGAAACCAATCAGAACAAAATAAAGCAATAAATAAAACACAGGAATAGTATTTTATTTATGCCAGTACTGTGGTGGAAGGAAAGGTTGATTTGGAGGTGGTGAAAAGGTAAATGGGGATTTGTCAAGATTATGACGGAGTGGCTGGCCTTTCCCTTTAGAATGTCATGGTACTAAGTTCTCTAGTTAGATTTGTCTTGAATGTGGTTCTGGCCTGTTACTTTATCTTCTTCTGAAGTCAGATTTCTCACTAGGAGGGAGGTAAAGAATGCTGAGGCAAGTTGGCAAGAGTTGAAAAGGAGCATGGAAAGAGTAAGGGACTAAAAGAGAATGTGGGTTTGCTTTTCATGAACACGAGCATCAGCAGAGACAGGACTCACTTGAGTTGTGAGCGGTGAGAGATGGCTGGGCCAAGAGAGGGTCAGCATTCTTCGCTGACAAAAGAGAGGAAAGAAAGCAGACAAAAAAGCCGACCACATCGCTCGGGAGCTGCTGTTCTGGAAGCGTTCCTGCCCCTCGTATTGTCCTGAGAATTGGCCCTCAACAGTCACCTTTCATGTCATCTTGCTCCTCTCTGGCCACAGATGGGCAGCTGACCAGAGGCCTTGACAATGACCACTGATATGGCATAAGAAGATGAGCTGGACCAATCCAGCGTCCTCCCTTTTCCTTCTAGGCATTTGAACTTGGAAATACCCAGAATGGTTGTTCGATCTGTGATGGGAAGAAGTACGTGGCTGTGAGCATGTTACTTGTTTTCCAGTCAAATGCTTCTAGCTTGCTTTCCTCTGGTGGCTAAAATACTTTCTTCAGGGGTTCACCCTGCATTTATTCAGGATTTTATTTTTGTACCATAAAAATGATCCTCGCTGACGGTTGCATGGCTGGATTTGGGGAAATGTGGTAGCCCTAATGGAATTAATTAATTGAATAATATTGCCTGACAAATGGCTCTGTATACCAAAGAGGGATTGAGACCTAATTACCGATGTCATTTATCTCTCTATTTGCACCCCAACAATAAATGACTCGTTTCTCATTAACGTTGGGTCATCTTCCAAAAGGAAGAAAAAGAGGCCAAAATCTCAGGAAGGGAAGAAAAAAAAAACCGATGTCTTTGTTCCCCACCTCATTATCCTGATAAATCACAACAGACTCTGTTAATTAGATGGGCAGCTTTAACTGGCTGACTCCTGTCCAACAATTACCTCAGAGAGACGCACCACTGGG
>TCONS_00465264
GTCAAGGGTCAAGCTTCCCCGTAAGGAGGAAGCTCCGCGGTGCAGTTACAGCCTCAGGAACCCCCCCAACCCACTTCCATCACTTCCCCGCGGCTGCGCCCCCTTCCCGGGGGACGAGCCCTGGGCCGGGGCCGCCGGGGCGGAGAAGGGTCGGCCCGGGGCGGGGAGAAGCGTTTATATAGCTGCGAGGAAGAGTTGGGAGCTGCCGCCCGTCTGCGGGACACCAGAAGCCTGAGGCTTCCCGCGCTACCTCTCGTCCCTTCCACGGTCCCTGAGGTCCCCCTCGGTCACCCGTTCGGCGGCACTCGCCGCTTCGCTGCGGGCGGAGCGGTGCGCTGCGCTCTATTCTGTGCGCTGCAAGGAGACGCTCCCGGGGCTTGAGAGGTGCAGGGCTGGGGGCAGCGTGGAAATTTCCCCGAGGACTTTTGCAGGAGCTTTCCTCCCTCCTGGCATACCACACTCCTTTTGGCCTGATTAACTCTCACCATTCTTCCAGATATCACCTTAAGCAGAGACCCCCAAGTAAGTCTTTCCTGACCTCTGAGTTCATCAATTCTCTTTTTTTATGCATCATCAGGGTGTAGAATAATTCAACACTTATTGTGAGCACCTTTTCATGTACAAGCCTTATTTTAAGTGCTGGAAAACAAGAGGGACAAAGTCCCACGTGCAGGGAGGATATAAATAATAAAGTCAACAAATGTGTATTATTAAATGCTAGGGGGAAACAGGTGTTTAATGGGGTAGTGGCTGACTGTAAGGAAGTGGGATTTTTTTAAATGAACTATAGTTGAGTTAAAATGTTGTGTTAGTTTGTTTCAAATATACAGCACAATGATTCAGTTATTCGTGTG
>TCONS_00469099
AAGTCCTCCAAAAGTCATTTTAATCACATAGCCTACAGAAGAATAAAGTCTAAACTCTCCAGCCATTCAAGGCCCTCCATAACTTCACCCCAACCCTTTCCTAGCTTTTTTTCTCTCTGGCCATTCTGCACCCCTCACCCCTAATTCCCCTACAGCTAAAAGTCTCGTGTCTTTTCATGCAAGTCGGCCCCCTCTTTCCAGAATGTGCTCCCCCATCTTCCTCCCTGAAATATTACAGCATACTTGAACAGGCACCCTAAGATGCCTTCTCAAGAAGCCCTGGACTATTTTCGGATTGCCTCAAAGCTCCATTATGATGGCAAGATAACTCTCCAAGCATCCTTCTCTACCTTGCGACCTCCAGGGGGTCCAGGAATGAGCAAAATCACCAGCAGCTACAGGGTTCAAACACGAAGCAACCGAAGTAGATGCCCAGTTTTGTTGGCTGGCCCCACCCCTTCCGGAACGAGCTACCGACTCGACCAATCACCGAGAGGAAGGGAAACTAGGGGCGACGCCAGTATCCAAAATGGCGTCCTGGCCCCGTCCGGTTATTTGCTCTGGCTCTCCCTGCGGAGCTAGGACCTTGTTTGCCACTACCGCTCGTCCAATCATTGAGAGGAAGGGGCGGGCCGAGGTCCACGCTTGTGACAAAAATTTCGGCCCGCCGCAAAACATTTTATCTCCTCTTTTTTGGCCTTTCGCGTGAGCGGTCTTGGAAACTGCGTTCCCATGGCGCCTGTCTGTGGCAGAAATGAAAGTGAGGGGCAAGGCGCTTCGGGTTTCCGCCTAGAGCCGCCTGGCAGAGGGTATCGCTGGTCCTGGGTCCAGGCCGGTCGGGAATGCCGCGGTCGGCAGCAGCTCGCCCCGTTCCCTGCAGTTTCCAGAATCCTTGCGGGTGTCATCGTAGCCATAGCTGTCCACCTATACCGCTGGACCCCAGTATACTTGTCAGTTTGGCAGAGGGAATGTTTGCTGGCTCCCCAAAAGAGAAAGACATCTAAACGTTTTAAAGAAGTGAAGCAAAAGCTACCCAGAGCTCTGATAACCTTTCTTGTTTCTGTAAAGTTTCTGAGATGTGAACCAATCCCAGTTATGATGGAACTGAAATGGCAGTCTGGCATGATATATTTAGGAATGAAACTGAAAAAATGCACAACCTAAAAGTTGAGAATTATGTTTCATTTGGTGACTCTCTGCGGACTTAAACCTGGAAGACAGTCTTTCAGGTTACTCTGAAGGACTACTCCAAAGAGAAC
>TCONS_00480351
TGGAGGGCTCGCTAGCCGGGGCCGCCCGAGAGTCTCTTCATCGCGGGCGCTGGGGCCGCCATCTTAGATGGCGGGAGTAGGACGAGAACGAGCGTGAGACGCGAAGGCTTTCTGCCGCTCTTCTTGGGCCCCAAAGAGGGCCAGCTGGCCGGGCTTTGGGGCGTGTGCCCTGAGGCGCGGAGCGCTTGTGCAACGATGCGGGGGCTGCCTGGGGTCCCGTCCCCTGGGCTGGGGACGCGCCGAATGTGACCGCCTCCCGCTCCCTCACCCACCGCGGGGAGGAGGAGCGGACCAGCCGCCACCGCTGCCGCCGGACGGCTGGACAAGGAGGCGGCCCGGCTCCCTCAGCAATCATCACAGTGATTTTGAAGTCTTGGTTGAATAACTCCTATGAGTCAGATGGCGTGATCAGTTCTGGGAAAACAAGCGGCATGTGTGTACTCTATCCTCCAGGAACTTATGGTCAGGTAGGGAGGCAGACATGTAAGTAAATAATTACCATACAGGGTGGGAAGGGCTGTTAATATACATGTGAATAATATAAATATGAAAAACAGGAGGGAGCGGTAAATTCTTTATGAATAGGGAGCAAAAAAGGGAGGCCTTATGGGAAGAATTTTACCTGAAGAACATCACAGAGGACCAAAGCCTCATAGAGACATATAGAATTCTATGCAGGGGCTGCCCTCAAAGAAAGACATTCAGAAACCTTCTTTGTACATTTTAAGGTTCTTATGCTATTCAGAGGTTAGATCTCTGAAACTATCCAGAAGAGAAGATTTTTTTTTTTTTTAAAGTTACCAGACTGAATGAGTATAGTTTGTTGTGTGTGCTTTGGAGAAGGATTTAAATTGGAAGTGGAATCTACATTAAGTTCAGTGAAATAGAATTAACACCTCACTCTTATTTGGTATTTTCTTTAAAAGCAGAAAAGAACAGGAAACAGAAGACCTCATAGCAACAAAGATCATTATAAGAAGTGATAAATGAGGAGGTATAGAGGAAGGGCTTTTTTGAAAGAGAATGAAATATTAGAATTTCAACATAGGGTAAAATAATAGAGGAAATGAGACTGCATAGTGTAAGACCCATGGGCGTATAAGTTCTGTGCCTTAAAAATGTCATATTATTTAGAAGTTAGTG
>TCONS_00483784
GGCCTGGGGAGGCTGCTCGTGAAGGCCTGGGAACACCAAGGGGCTGGAGGCGGCAGCGAGCTGGGGGCCATGGTGTCCAGAGCTGCTACCTGTTGTCGAGACAAATAGCGCGAGTGAGAGCGGGCGGCGTGGGCTGAGCGTTCTACCGGGCCCCAGGGGGCAGACCCAGCCCAGCCACACCACGGCCTCTGCGGTCAACGCCGGGACCGAGAGCCAGACGGCGGCGGCAGCAACCAGGGCGGACAGCGAAAGGCCAAGCGCCTCCACCAAGGTCCGGCTGAGCGGCAGTGCAGTAGAGCCCCCTGTCGCTTCATGAGCAAGACAGTGACGGTGGCGGCAGGAGGCAGCAGCGGGGAGCGTAAGGAAGTGAATAGAGATTCGGGGCCGCGGCCCGGGCCCGCCGAGAGGAACAATCGCCTAGGTCGCCCATTGGCCCGCGGCCCGGTCCGACGTCAGCGATGACAGCCTTGCTGGCTCCTTCACCCCGGTGCCTGGAGAGCTCAGAGACCGGCGGACCAGGGAATCTGGCCCTGAACCGAGCCCCAGGAGTGGCCGGAGACGGTGATGACCTGGGGGAGGCTGGCTTGGAACCCACATCGCCCTCCTGAGAGGGTCTAAAGATACTCCACCACCCCACCCCCCCAAATCACAAGGACCTGCGGGGCCAACCAGCCAAAGAAACAAAGGCGAAGTATGAAGAGGAGGAGCAGGTCCTCAACCCCAGGTCTCCCACCGTCACCTTGCAGTCTTGAGCTTGGTACCCGAACGCAAACTGAGCCTCTGGGANAAGGGATAGAAGCACTTCCACTTTGAGTTCCCTCCAGCCACTTGTTGCCCGCGGCCTCATCCTGTCTCTAGTCGCTTGCTTTCTGGGTTTTGGAAGAGGGGATGCCCAGTTTCCCGGCCCTGGCTGGGAATGCGACCGCGGGCCATGGTCTCCTCTCTCGGGATGCCCTTCTGGGCTGTGGGTTCCGCCGTCTTGGGGTGGGGGGTCAGCCGGTGGACAAAACCTTCAGTTCTAGCCCAGCCGAGTGTGGCATAAACAGAGGAGTGGGATTCTTTGTTTGCGCCCACCGGCTAGGGCCGGATGCACCGCCGGGCGGTTTAAAAGGCCTGGTGGCCCTAAAGCCAGCCTTGCACTAAGTAGCTGAAAATCCCATCCTAAGTTCTTGGGGCTCCCCGGTGGCTATATAAAGTACCCTCAAAGCAGCGAAAGGCTTGGATTTTTTAAGAGAAGTTTTAAGGATTGAGTTAAAAAAACCCATTCCCCTAGCAGAGGTGACAAGTTTGTACAGATTACAAGGAACTCTGATGGAGTTGATTGAGCTACCCCACTCATCTCCAGCACTAAAGACTATTCTTAAACATTTCCTGGTCATTAAATAAGGGTTTCTTTTAAATTTTTAAAAATAATTAACTTATTTATAGTAGTTGGCAGATTCTTTGAGACTTTCTTCATTTAATGGATTGTTCCCTGCTCAGGGCCACAATCTCATGAGGGATTGATTTCCACAACAATTTCCCTCAGCTTTGACAAGTCCAGGTCTTTCTGCTCCTCTGGCCAGAAGAGCTCAAACAAACTACCAATAGATACTGTGTTAGCATTAGGAAAAAAAAAAAAAAAAAGTTAAAGGAGGGCATTTGACAGCCAAATGTCTTCTCCTCTGGAAACCAAGGGCTTCCATATAGCAGTGTTGACACTAGACTTTGAGGATTTTTCTCCTTTTCTAGCTTTCACCCTCTCCCACATGCTCACTTTCTGGGATTTAACCCCTCTTCCCACAGGTGCCTTGTTTCCATTTCCTCCACCCTTTTGCACTTCCTCAAAGCACTGGTTTCAGGCTTTCCACCACACAGGTATCTGTTGAGTGAGTGCTACAGCTGTCTAGGCCAACCCATGAAGGTTCAAAAATCAAGCAAAAACTAAATCAAAATCAAAAATCAAACCAATGTGTTCCTTTTTGGGGCCCCTTGCTTAGCTGTTTCTGTTAACCATTCTTCATCACAGAACTTAGACTACTTCTACTGTAGTATTCAGGCCTAAGTGCAGGGGACATTTCTTCAGTAGTCCAGCAATTAAAAGATTTTCTTTCCTATCCAAAAGTAGGTAATCTAAAATCTACCATTAAGGATGTTTGTCAAACATCTACTTTGGCATCTATTAAAACTCTGATTTGTGCAAAAATGGATCACTTATACATTGTGACCACACCTGCAGTTCTCCTGTGGCACAGTGGGTTAAGTCTCTGGCACTGTCATGGCAGCAGCTTAGGTCACTGCTGTGGCACAGGTTCAATCCCTGGCCCAGGAACTTCCACTTGCTGTGGGTTTGGCAAAATAAAATAAAATAAAATCAGCCTGACCACACCTGCATCAAAAGCTTTGACTAATACCGCAGTTGTTCTAGGCTGTGGACGCTTTTGGAAGTCTGATGAAGCTTGTGATTTTTAAAAATTCTTTGTTTGTTGCCTACACTTATAATGGAAGGAAACTAAAACATTCCATTAGAAGGTGGTAAAAATAAAGAAGCAATTTTTTTCCCCATCCAAATTTGTGGACCTCCTGAATTCTAATCACTGACTCCATGAACTGCAGGGATAAGAAGTAGATACTTTATATACATAGATTTTTACTACACTACATATTCTCTCTTAGTAAGTTTATCTTTGAAAAGCTTTGAACATGAGTATGGCTTTTTGTTCCAGCAGTGAAAAGGCAGATACATCTGATTCAGCCAAATTCACAGAGAGTAACTTGGCCCCATGGAGATCCTTTCCAGATGCAGCCTTCTCTTGAAGCCCTGAAAACATCTGGACAGATCCTGGGTAGATACTTCTTGAGAAGGCAGGGGTCAGTTGATCTAAGGTCATTGAGTTTGCCTGATCTTTGCAAGTTCCTTGGAGCCACATGGTTCATACCTTGGTTGGCTAACCACAGCAATGGGACCAAGCATTCTTTCAGAAGGACATTTCCCAATGGACAGAGATAGGGAGAAAGAAAAAACCATTTCACTCACAAATATTTATAGACTGGGAACTTTGGCTGATTACATAAGGGTATTCAATGCATATCTCTGAAATAAGCCCCAAAGCAGTATCCAGCTAATCACAGATGACAGGTGGGGCATCAATGTCAAGGAGGCATATTTTAGTTTTCAGTGCATTCCTCCAAGTCTTCCAGTGCCCAGGTAGCAAGGATTCCAGATTTCATTCACTATTTCTTGGGCAGGCTAAGTAGTAGTGTCTATCAGTGTTGCTCAGAATTTTTCCTTCAGAAACTTTCTCACTACACTTATCCCTAATACCAAATGCTTGGCTGAAGCATTTTCTTCTTAATCTTTCTGGGGGTTATATCAATGTTAAGTCTACATTTCTGTTTAATTTGCAGAAATGACGTATTCTGTAGCTCAGATCTTCTGCAGAGTTTCAAGAAGCACTAGGAATTTCCATGGGGACTTGTTTGGAGCAAGTTTTACTACAAGACTTCAAACATGCTATTAGGTCCCAGAATCATATCCTAAGCACCTGTGTTTACCCAGGCCATGACACAGCAATGGCATGAACTAAAGTGATTGTCTAGTCCTGTTGTATAGAAATATGATATTTTGTGGCCCAACCATCTGCCAGAGCTCCTAACATCATTGGTTCAAATGGGAGAATGTCTATCTTCTCTTCTCTGGGAATAAAAGAAGTGGGGGAGATTTCAGACCAGTAACTGAGCTATTTTTCCATTTTGCTGTTTTAAACAATGCTGAAAGATGATTATCTGTTGCTGCTTATGCTAGGATCCCAGGGGCTGAGAGCCACTGCACAGAGCCTGGCCAATCACAAAACTTGTTGCCTGAATATTCTGCATCTAGGTCTGCAGTCTCTTGTTAAATCCTTTCTTCCCTGTTTCTGGTCAGGATACCACCCAAAACTAGGGTCAAATCTTTTCATAGGCTATTCACAGACAGAATTCAAGATTCTTACAGTGAGAAGTTGTCTCTAGTGTTACCAGGGAAAGAAAACAACAACAAACAAACAAACAAAGCCCTTAAGCTCCCGAAGCCTGCTTTTGATCCATGCCCAAACTATACAAAGGAAATGAGATCTTTTGGGATTTTTGAAATAAAGCTATTCCTTCCTTCTGCTGTAGAAGTTTAGGCATTAATCATCATTAATGAAACTGAGTATGAAAGAAAATATGCTTGAATAAAATTCTTGGATACAATTTCCAAGCAAAATATCTTTTGACAAAAGATTACAAAACATGGTTAAAAGATCTTCCAGAGCAGCACTGAGGAATTAAAATAACTGAAATTACATAATAGCCACATCTCTCTTGAGAATTCTGCTATTGAATCATCCCAAAATAATAGAAGAGGATCATTTCCTAAGTTGTCCATTTAACTTCCATTAAGAAGGTTGCTTTTCCTACCAACAAGGAAATACCTTGGAGGCAACTGTCAGCTGATAGTGTAGTTGAAATGAAGGAAAACCAGATGCCTGAAAGGGGACACACCCAACCCTAAATCATATGCTTATTCTAAATGGAATATTAAATTAAATTCTTCACAATGAAGGTATTCCTGACAGAGTGGCTGTCAGTCACTCCCCATTCAGACACCACATTGTGGGAACATCGTTGCTGCCACATTGCAGAAGGCTGGTGTCCCTGGTAAAGATGATGCATATCATGTAAACCCCATCACCAAGATCAAAGTCTGCTCCTTTCATGGAAGCCAATACATGTCAAACCTCATTCCAATCAAATCGTCCGGAAATGAATTCAAGATGAATATGTCATAGAATAATGTGACAGTGGAACTGCAGAAGGTCAGGGGTGGTTGTTTCAATGAGAGAGTCGTCAAATATTAATTCTAGAACGTCCAGATGAGTAGGCATTGAGGGGGATTAGCTGGCTGCTGGTGGGACCTTGTGTCGCTGATTTGTGTGCAAATGCATCAAATCACTTAGAACCAAGGTGTTGTTCTAAGTGTCACTGAGTCTCAATTCCAAACTTAGCAACCAACATAACCAAAAGACCAAAAGAATACACAAATAACTTCCTACTTAAAAAATAACTTCAGCAAACCAGTATTCAAAAAGAGGATATTAACTTACTTGACTCTTTCAGGGTGTTTCGGTAAAGCCGTATTCGTTTCCTCATCACCAAAGAAGTCTTGTATCTCATTTTCTGCCTTTGAGCCTGTTTGGGAGGAAAAGAGAGATGGTCACTAGTTAAATAATTTCCTACATATTTGCATGGCAAGACTGTGGCCTG
>TCONS_00486548
GGGGCCCTCAGATCGAGGCTGCCTCCCCCTCTCAGCCGGCAGCACATTCCGCCGCCGTTGCCGCCGCCCGGCCCCGCAGTTGTCTTCTCCCGAGCTGCTGTCGCGCAAGGGTTAGGGCTTGGGGGGGGGGGACGGGCGGGAGAGGAGGAGAAGGCCGCTGCGGAGGCAGGTGTGAGGAGGAAGGAAGCGGCGGCGAGGCGAGCACAGCAGCTAAGGCGGCGGCCCGGTTCCTGGGAGTGTCGGTGCGGCGTGGTGGTTGGGGCGGATCCCGCGGGGCCCGGGCGGGGGAAGGAGTCACCGGCCCGGCCATGGCGGACAGCGAGAAACTGGACAACCAACGGCTCAAAAATTTCAAGAACAAAGGCCGCGACTTGGAGGAGTCAACTTCTCCGTTGAAAAAAACACCCCCGGCGTGAGAGGCCATCCTGGTGATGCTAACAGTGCCTTCCAGCGGCCTGTGTTTTACTGTGGATATAGTTGATTCAAGATGTGGCTCACGGTGTGCCCTCTTCTAGGCAGAGGATACCCCTTATTTCAGCTTGTTCACAAATCTCTTTACCCCCTCCTGAGAGACCAGCAGCTGCATTCTTACTCATAAAGTCCAAAGGGTTATACAAAGCTGTCATCCTCTAGTCTACAGTATCCTTTCCCTCCACCTGCAGGTGGTGGTAGTGGGGGATGGGTGGGCTGTGGAATGGCACCATCACATTTTTATTATTTTAAAAGGATGAAAAAAAACCCTTCATTATCTTAGGTAACAGCTGCTCCTGAGGTTCTTAGGCTACAGAAGGTGTGCAGGTTAAACACACACACAAATCACAGATTTTTGATAGAAGACTTCTTCCCTTCAGTTTTAAGAGTCTAGGTAAATACATTTTTTTGATATTTCCATTCTCTTCTGAATCAAGAGTTTAACTTTTAAGAGAAAGTGTCAAGTAGTATTTTTTTATATTGTTTCTTTGTACTTTTTTATACTGAGATCTTGAAATTCCCATCATCTGTTTGTGAACTCTGAGCATTTGCTTGACTGAGGAACTATTTGGGGGGCTCTCCATAAAGCTATTCACTCTCTAAGGTAGCTAGTGCTGTTTTAGTGGGTTTCCTAGTTTGAAGGATTATATAAGTATCTGGTTGATTCTGTGATTGTTCTAAGGTTAACATAAGACAATTTTTATACTCTCTTTTTTAATGAAAAAAATGTTAACATTTTTGTTGAGGTCATTCACGTGCCAGAGAAATCGCCATTTAAATGTAGAACTTGTGATCTTCAGTAAGTTTACCTAGTTGTGTGATGATCTGATGAAGAAAATTTTAAACTAATACGGATATTTAAAAAGAGGGGGGAATTACAAATTACAAAACCCCCGAAAAATAAATGCCACAATGTTACAAAATCCATAAAAATAGCAATTAATGTGTGATAAATCCTTCTCATCCCACCCACCCCCACCCCTACATTTCTGGCTGCATTTTTTTTTTTTTTTTTTAAACAGCTTCATTGAGATCTAATTCACATACCATACAGTTCACCCATTTGAAGTGGCTTCTGGAGTTTTCACATAGTTGTGCAACCATCAGCACAATCAGTCTCAGAACATTTTCATCACCCCAGAAAGACAACCAAACTCACTAGCAGTCACTCTCTGTCTTTTCAGATTTGCCTGTTCTGGGTATTTCGTATAAATGGAGTTACACAATAGGTGACTGGCTTCTTTTAGGTGGCATAATGTTTTCAAGGTTCGTAACACATTGTAACAAGAATGTTTATTAGTGCTTCATTCCTTTTTATAGATGAATATTCTAGTGTATGGATATACTGTATTTTGTTTATCCATTCCTTAGTTGATGGACATTTGCATTGTTTCCACTTTTTACAGTTATGCATGGTGCTGCTCTCTGAACATTTATCTCCACATTTTTGTGTGGACCTATGTTTTCATTTCTTTTTGGTTATGTACTAGGAATAGAATTATTAGGAATGTAATTACTGGCTCATGAATTATTTTATGTATAACTTTTTATGGGGCTGCCAAACTTTTCGGGTGATCCTTATTTTTTAAATTAATGTTTCCTTTTACTGTGTATCTCTTACTGCTTTAGTCAAAATAAGAATTAAGTGCTGATCCTGTATTAGAACAATATTATATATTTTTTAATACCTGTAAATAATACAGTAGATGGGGGGTTTTGAGGAGCTTATTGTGCCTTGTGGGCATCCTTTGGTGACTTTGATAATCCTATGTGTACATTACGAATATGAATGTTTTCACATTTTCATCTAAGGAAATGGAATATGACTTTAATAGAAAGTCATACTTTCTTATTTGTGATTTATTTGAAGTCAGACATGCCTGTAATGAGATAGAAACATCTTTTATTATCCTTAGAGAACACTAGAATGATCTGTTTTATATGTTTATTACATATACGCCTATGTCTCTCAAAACACACTAATTTTGCCCATTTCCTCCTCAGAATATGGTTTATATGTTGTGCTACAAGAAATTCTAAGAAAATACTGCTTTTTGATTTATGTCTTACAGTGACATGTTTCATTGGAAGGTCTTGAAATATGGACCAGTGCTGTCCAATGAATTTTATTTAAACAAATATGTCCAGAATACCATTGCAACATGTAATCAATGTAAAAAAATCTAATGAACTATTTCATGTTTTTCTTTCATACAAGACTTCAAAATCTGATCTGTATTTTACACTTAAAACATGTCTTGGTTTGGACTGGCTTCATTTCAGGTGCTTAATAGCTGTGTGTTCCTAGTCACTACCTTATTGGACAGCACTGATAGGATAGCATATAGAGTGAGGTAATTGTAGTATTTTTTGGTTTGATCTAACATTGTTTGATTCCAAATTATGAAGACTACAGAGTCCTAGAATTTAGTTTAATCTAATCTCTTTGTGTGTGACCTTGGAAGAATCAGTCTTATGGCTTTTTCTTTAAAACTGGAGGTGCTTGACATCTGCTTCATGGGTATTGTGAAGATTAATAAGTTAATGTTAGGACGATGCTTGGTGATTCTCTGAGCATTTTATCACATTCTCCTTTTCTGTTTAGGGAGAGGAAGGGGACAATAGGATTCAGTGGAATTTATTCTTTTACTCCCTTATTTGTGGTTGGTTCTTTGTTTTTTTCTCTGTGTGCATATGTAACTTATGCTGAATTTAAAATTAATGGGGAACATTTTTAATATAGAGATATGTAGTTGCTCATTGAAGGGCAGTTTGGGCACAGGAAATTAGTGACCCTTCTAAAGTCAGTTTCTGAGTATTAGAGTTGAAACTGATTCCATAGCATTCATTCCTGTATTTCATTTTACCATTCTGGCTCTTCTAAAATATGGTCATGCTAATAACTTCTTGAAAAATAAAAGCTTTAAAGAAGGCATATGTCAGTAGCCATTTAAAATAGCATAAAAACTCTGGAGTTCCCTTGTGGCACAGTGGGTTCAGGATTTGGCATTGTCACTCCTGGCACCGATTCAATCCCTGGCCTGGGAACTTCCACATGCCATGGACAGGGCCATACAAAAATCGATGAATGAATGAATCAATTAATTAACATAGAAACTGTCAGATGATATTCAAGGTGTGGCTTGTTTTGCATGGTATGGTAGAGGATCATCATTATTAGTTTGAGATGGTAACCGTAAAGAGGGTATGCACAGTACAACACAGGAAATAGGTAATGACCAAATTTCAAATACAAAAATGTGTCAGAGTAAAGCAAATTAAGTGCATTTAGATTATGTTTTAAAGTAGAGGGGGAATTCTCTTGTAGACTTTCTGATAAACCTGCATAGTTTTTATAGAAGTTTTGAGATTATCTGTTTTTGAATACAGCTTAAGTTATATTAGAAAAATAATTAGATCTTATAAAAAAAACTACTTTAAGAAGAACACCCTGAAAGTAAAAGAATAGTAAAATACTGCATAATTGAAAACTTGTGATTGTCCACCCAACATAAAATATGAAGTCACTTTGAACTTTGAAAAAATTAGTTGCTTGGTTGGGAAGAGTTTAATAAATTGATCAGCTCTTTTGTTGTTTAGAAGTGGCCTTGGTGATTTGCTAAACTGTACAGAGTGAAAGGCATTGTTGAGCTATTAAGTCTTGTTAACTTTTAGAGACTGACCTCTCTCATCACAAATCTTGGAACATATTTACTGTACTTAAAATAACTGCTGTCTAATTTTTCATATAATAGTCCAAGCATGTGACAATATGAAATATCTGATAGAAATAAAGTTGGAAATTAAATAATTGTTTTTGTGTTTCCTGTCAGCTTTCCTTATTTATAAAGCAACCAGTTTCAGAATTGCTTAATTGATAATTTTCTTAGTGATAACAAGATGTCCTTGTTTTTCATAGAGACTAATATGTCAAATGTGAATAAAACAAGATTGAGAAGAGTGGTAGGAATAATCTACCTTTAAAAGAATGAAACTAGAAAAAAATGTGTAAAATGTGTAGGAAATTTTTAAACATTAATCTCTTATACCTGATAGTGGTTGTGAGTCTTTAAAATATTTTAAAACGTTTGCTAGAGCAGCATTTGTCTACTTGAGGCCTATAATAATGAAATGAGAGCTTGTCAAATCTAACCTTGAATGATGATTGTGGTGTTCACTAGATTAGTTTTGGAACAGAGAAATCTGACTGAAGGGAATTAACTTCTTTGAGCATGTAGCATTTATGCTTTTAATTGAATTCTTATTTCTCTTAATCTTATAAGTAGGAATTACTCATTGTATAAAGAAAAAATTCTAGAGTTTAGTGACCCAATAGCATAACCATTCAAGGGAATGGTTTTAACTCAGGTGTGTCAAACTTAAGTCTGTACTATTTGTACTATACCATATTACCTCCCTTTAACTTCTTTCAGCCTTAATACAGATCTCAAAGTTGATTAAAAGGTTATATGTGAAAGTACCTAGCATAGTCCATGGGGTATGATAGGTATTCAGTGTTTCTCTTTTTTACGAGAGAAATTTTTGGGAATTGTATATCATTTGTGAACTTTAAACTAGAAGTACACAGTCTATTTTCCATGCTTTCCTTTTAGGTTTAGTAAAAGACAAGGATGAGGGAGACTCCCTTCTTCTACAAATAAAGTGAAAATCTTTATATTGACACCTACCAGAAAGTGCAATGTATATGTGCTTGTAATGGCCTTAGTTCAGAAGTTTTCAGAGCTTTGGGGCTAAAGACCCATTTATGTAGTTAAAATAAGGACCCTTTTTAGGAGTTCCCGTCATGGCTCAGTGGAAACGAGTCCAACTAGAACCATGAGGTTGCAGGTTTGATCCCTGGCCTGGCTCAGTGGGTTAAGGATCCCACATTGCCTTGGGCTGTGGTGTAGGTTGCAGAAGCAGCTCAGATCTGGTGTTGCTGTGGCTGTGGCATAGGCCAGCAGCTGTAGCTTTGATTGGACTCGTAGCCTGGGAACCTCCATGTGCCGTGGGTACAGCCCTAAAAAAAAGGCAAAAACAGCAACAAAAAAACAACTTTTTTTGGAGGTTTTTATCAGTAACAATTTTACCACTTTAGAAGTTAAAAGATTTTTTTTAAATATTAACTCATAAAAGTAATATTAAAACTATTTTATATAAACACAGATTTCAAACCAAAGATAACTTATTTTCCAAAATCCAGAATTTTGGTGGGAAGAATGCTTGTGTTTAACATTTGAGGGGGGGTGGTCTCTTTAATGTTTGGCTCAAGGAAAGATAGCTGAATTCCCATATCTTTTGCAACATACCATATGGGTTGAAGTGTATGAAGAATATCCAACTTCATACAGTAGGCATTTGAAAAAGGGAGGAACATTTCATAGCCTTTTCAGATAATTATGGACATTATTCTTTGATATACCATATCCCACCATATATATTCAAACTTCACAAATAGTAATTTCTTGAAAGTTGCAATGTGGAATCTGAAGCCAGTTAGTAAACTTCTCCTATTCTGTTACATTAGATCCATTGGTCTGTCTTGCATTTGGACAGGCCTGATTTTGTAACATCATGTGTTGGTCATTTGGAAAATTTTAGTTCACTAATTTATGTAGATCTTCCAAATGGTTCCACATTTTATTATACAATGAGAATTCACAATTATTGGCATCACCGTGTAGTTCTTAGAAAAATCTGGAATATTGGGAATCTGTCAGGCTCACAGTGTAGATAAAAGTTTTCCCAAATTCTTATTTTCACTTGAAAACTCAAAATTTTATCATTAGCAACAAATAACAGTAAGTTGTTTTCCTTGAAACCATAAGCTCACTTTGCTCATTTTTGTGAAAAACATCTGCCATAATTTGTCAGTTGTTCTTTCAAGTAAAATGATGTTCCATGAAAAAAGGGGCTAGTTCAATTAGCAACTCTCAATCATGCAAATACTTCTAAGACAGTCATCCAACTGCAGAAGTGGGTATGCTGTAGAAATGGTTTATGTGTAATCCCTATTTTATCACGAAATTTTAGAAAAGGCGGGTTTTAAATACAAGTAATAACTTTTTTTACTGTTTCATCAAAGACATTCTTAAGTCAGCATGCTTTTTTTTTAAACCGAAATGCAGTAACTACTAACACAGCTTGTGCTAGTGCCTTAATACATGCTAAAGCACCAACAGTTTTACCCACTGCAGTGCAAATGTTACCATAATATAATATATATACATATATTAGTAGTAATATTAAGAAAATTGTTTTGACTTTGTGGACCCCTCTGAAAAGGTCTCTGTGTCCCCACAGGAACCCATTGATCACACTCTGAGAACCACTGTCTTTGTTTGCTTCTGACAGGTGATTGTCACTTTTAATTAATACCAGGCTCTTTAAAGGCTTTATAGTATCACAGTTAAGCAACATGGACTGTGGAGTCACACCTGAATTTGAACTCTAGTTCCTCCATTTAATAGTTGTGGAGGTTAACTTTCTCTCTCTAAACTATTTAAATGCTTAATAGTGACTGGTATATAGTACATGCAGAGTGAATTGGTGGCTTTTTATTTCTACCAACTTGCTTAATTATACATCAAATCCAGATAACCCTATGTGTTCCCTGTCAGAATAACATTTTCTTTGCAATTTCTTTTGTACCACTGTACACCATAATTCGGATCACATCCCATGAATTGGAGAAGGCTTCTTTCTCCCTTCATTAGCACTCAAGTGTAAAAGCCTATTTTCTCACCAAATTGTTACAGAATTACTAATCTCTGAGTTCATTTCTTTAATCCAGTTTTTTTTTTCTAATCCAGTTTTGTAAATTAGTATTATGTAGATTTTGTAACTGTTTTGCCAGAAGACTGTAAATTTAACCAGAAAATAGCTCTAATTCACACTATTTGGTACCCGTAATGAAAAATGGTTTAAGGTCATAGACATTTGCTGGTAGTACAAGATTAGCCTGATTATATAAAATGCTAAACTGTTTCCTATTACTGTTTATTTACTACGGGACAAACTTTGATTAGCTATCACTTTACTCTAAATTTAATTTACATTCAGCTTAAATTACATTTTCAATTATGGTG
>TCONS_00486557
TCTGCCTCCTGTGCGAACTCTCCAGACAATATAATATTGACCATGGCGGTCTGAACGGCGGTTTCGCTGGAGCAACTGCTACCGGCTGGAAAGCAGAGGGCCGCACGTGAGCGTCCCCCCCTCCGGCTGGCGGCACGGTAGTGCGGTCCCCGCCTCACCAGGCATAAGGCAAGCGAGAAGGGACGCACTTCTCCACGCTCGCAAAGGGAGGAGGAGAGGGTCGGTCCCTTGATTTTCTGTAACTGAGGCCTGCTTGGATCTGCTGAGAGGCGGAGAGCGAGCGTCTGGCCCAAAAGCTCTCTCTCGACGAGAAAACACCTCCCGAGAACAGCAGGATATGAGGACTCAGAGCCACGTGGAAGTGTGCTCTGATGATACCTCAGGAGCAACGCGGATGGACTGGCCTCTCCTCGACCTACCGCCGCCCCAGGAGCTAGGACTTAGCCACAAAGGCCATCTCTGGTCTCAACCCTTCCACGGAGACACACAGAGTGTCCTAGTGGAGCCCCGGAGGCCCTGCTGCTGGCGAGAGCTCTGACTCTGCTGTTCAGGGCTACACTTGGCTGGGGGTCAAATCAGAGCTGCAACTGGAGTCTACACCACAGCCACAGCAACGCTAGATCTGAGCCGCATCTGAGAACCACACCACACCTTGCAGCAATGCCAGATCCTTAACCCACTGAGCAAGGCCAGGAAGTGGATCCACATCTTCAGGGACACTGTGTCAGGTTGTTAACCTGCTGAGCCACAATGGGAACTCTGAATTTTAATATATTTGAGAAATAAAAAAGAACTTCCTCTGGTGACAAGCTAGCATTTGCATATTCCTTGAAATTATAAATGTTTTTCACATACATCAACTTATTTCTACTCTCATAAAAATCCTGTGAAAAAGACAGAGGAGCTATTATCTCTGTTTATGAATATAAGGAAAGTAAGGGACAAAGATATTAAATGAATATCACAATTCCGCAAACACGAAGCTGGGAACTCAAACTCAGGTCTTCTGACCACCAATTCAGTACTCTAATATCCATTGATTGCCTGATGACACTGAGATTAGTCTAATTTTTATACCTCTCTAGTAACATTTCAGTAGATCTCTGTTACAGACATCTCAAAAGTAACACACAGGTTCTTTTTCCACAATTCTGACTTAAACCTTTAGGACAAGCACTGCACCACGAGTATTTACCGCACCCATGAAGAATATTTGTGGGGCAGACGACAAGTGCTAATAAACCATCCTTGGTCTCTTCTGTAAAAGTCTAAAAGTTTTTTTGCTAAAGTAAAATGCTATCTGAATTGCATAGGGAAGAAAATAGTACCATAGAATGTACATTATGCAAATACTTTACCATTACAAGTGACATGGCAATGAACAGAGAGCTAATTGCTTTCATGAGATATAATAATAGTGATAAATAGTCACCAGGTAATTACTACTTTAAACTATGCAATTAGCTCATGTCAACCTTGTGAGTACATAAAGAAAATATAACATTTTAGGGAAAAAATCAGAGTGGTAGCTCCTAAGTTTAAGAAATTTTTAAAGCAGAGTTTGATAACATCTGTTTTCTAGTGTGATGTTCCATGATGTCCTCATTTCTTTTTGTTCTTGCCACCTATTACACAGTTATAAAAATCAA
>TCONS_00490125
CACAATCATCGCCACCAGCTCAGGGCCTCTCTGGGGTTGGATTTAGTGATGCATCTCCTTGGACTCATGCGGCATGGAGAAGCTTGAACTGAGATTCTTGGAAAAGGCAGAGAGGTCAAGAGGAAGAAAGGAAATCCAGGAAGAAGAGACTCCAAGGTTTCAATTGGAGACAAATTCCATCTACACATTCTACAAAGAGCCCCTATAAGAACTGTTAAGACCCTGAGATGCTCGTGTGTCCGTGATCTGGCCTCAAATAAGAAGAAGTTCTTTCTGGTTCTGGACCAGCACACCCACCCTGATGCTGAGGAGCATAAGAGCAAGTTTAGAGGTCAGTGATGGAGTATTCATTTTAGGAAAGATAATGGAGACAATATCAAAACTGCAAATGGAGTACTGTATCAGAGTTTAAGTAGCAACTTGATACAACACAACAGATGGAGCTAAAACTGATGTATGCAACCTAAAAACTGGCATTTCTCCAAATATAATCTTTAATTAATTAACACAGGAGAAAAGTTTCATTTTATTGTCTGACATATCAAAACAATTCAATAAAGTAAAAACAAGATGCCATTCATAATTCTAGTGCAACTTGTGGAGCATTCAGACATTGAAATTGTCATTAATTACTAAGTTAGAGTAAGGCCTATTCATTAGAAGTCACATGATTATATTATTCAAGGTTAAATTAGATTTACACCTTTATGTGCAGGTACATTAGTAAAAACAACATATATA
>TCONS_00492237
CTCAAGTGGAGCAGGCAGCCCACACAGATGGAAATGGGATAGAAGCTGGGAGGGAATATCCCAGCTCATCCTCAGAGCCACTGCTGCCGGACACTGGACCCCGCTGCTGCCGGGTGACATCTGAGCACGTTTGTCCCACATGATAAGAGCCTAAAAATTCAGTGATAACAAGACCAGGTCCCTGCATGCCACAATCTCTCCAGGAGACAAAGGCCACCAGCT
>TCONS_00492878
CAGGTTTGCATCTGTAGCACAGAAACGAGTAAGTGGCATGTGGCCTCATGCACTTCACTGAAAACATCCTGTGCTATCACAGACCCTGGTCCTCTGGCCCAGACTTTGCTCCTGGAAGTGAGAGCTATTCGCACACCTCCCAAAGCATCTCACTCTCCAGGCCTGTGGGTCCGCATCAGAGCCTCACAGCCTCACCTTCCAGTTTGCTCCTTTGCCTGGCTTCGAGTTGCTTCTGAAGATCAGAAGCACAGGCCCCTCTGATGACCTGTCTATTTCTGAGAAAGATGGATGTCTTTTGGATTGAGAAGTTGCTTCATTTTAGCATAAAATCAAATGTTTCAGGTTTTGTCTTCAGCTATCAGGACCTTCTTGTGCCTCCTCCAAGTCACCTCTGACGATGACGATGCAGAGCATGTCGAATGCAGAACTGCCTGGGATGCGCGGTGATCTGAGTGGTGGCCAGGGCCCGGCTGGGCTCTCAGATCTAATGGCTGCTTGTGTTTCTGTCTCCAGGGGAGGCAGCCAGTCTTCTAAGAGGAGGCTGGGGTAGAAAAAAAAATCAGTGCCTTCCTTGTGGGCTCCTTGTTGTTGACTTTCACTCTGCAGGTTGGAGGACCATTGCAGTCCTCCTGAGTAGGCCTTTAGTGTCTGGGTGGTGTGGATGCTCCCTGGAGCCTTGGAAGCTACAAATAAAGCAAGACACTCCCTGCCTCGCACGGTCAGAAGAAGGTGCGGGAGTTGGAAGGATGTTGGAAATCAGCTTCCGTGGCCCTTGACTTTAAGTTTCATAAAGGAAAAAGAGAAGTCTTCTTGCTGGAAGCAAAACGGAACCTCCTCTCTGCACATGAAACCCTTCCTCTCTGCAGCCCATTCCAAAGCAGAGGAAGAAGCCTGACCTCCAGGTACCATCCAAGAAAACAAGCATGTCTAAAGGAGATGAATGCACTTTCACGTGTGGGACGTGTTCACTGTACAGACAGTTCTTGATGGGTGACAGAGGTGCAGGACAGAGATAACGCCGGCCTCTCCTTCTCAACCCTCCAGTTCCCAATTTCCACTGCGACTATGTGTGAAACAGAAGTATCTTTACCAGGGCCATACAGGGAACAGATGCAAACCACCCACAGTTTCTAGCTGTATTCAAAACACATCATAAATATGTTTGAAGATGAGAAGAGTTTAAAAAAAAAAAAAAGCACTGTGTTCTCCTAGCTTACCACTGTGAGTGCCTGAGAGTGGACGCTGGCCTGAGGTCTCATGTGCTCACCACCCCCACATTCTCAAGACCTTCTTAGCAAACCTCTTTAGAGTGGGGATGTGAACACATGGGCAAGGGAGCATCCATGGAGAATAAGCAGCTCCTGCAGGACTTGCCAGTGGAGGGTTGATCACTTGCACAGAAGGATGGAATCACGGATTCCATCATATGACACTTGAACCATCTTTTGTGTTTCCAGAATTATTAAAAATAGAAGGGAGCCACCATGTATGGAATTGATGAAGTCTTCTATAGAAGAGTGGTAAAGTATTTGTTTTGACAGTTCACCTTGCAAGCTATGTGAAAGCCGTCTGGAAAAAAATATCCTCCTCTAATGCATCGGACTGTGCCTAAATCTGTTGATGACATTAAAATATATTTTTTGCTCATTTTCTTTGGAGAACTTTATAAGCTGGATGCACTCCAGACCATAGGTAGGAGAGAAAAATGGGTTCTAAGACATGTAAAAAAATAGGTTTAAGAATTGGAGCTGCATAAGAAGTAATGAATGTTACAAAGGTGGAAAAAGAAATGTGTAAGTATTACAGGACCTTTATTCAGGGATTGAAAAAAATGGATATGTTTATAAAAGACACTGAGAAGCTGTAGGGAAAAAAAACTAGATGATGCCCTTTTGGGAGTTTAAGACAAAATAAAAAGTTATTCAAGAAAGTAATATCTGAGGATCATAAAGGACTATAAGGGGTAGTCTCACAGCTTGGAAAGACAGCCTAGTCCTGGGAACCCTTATTTCATTCCAGACAGTGGTAATGTCCTGGATCTCAAAGAAGGTCCTGAGGCTGTTTCAGAGCATTTCCAGCTGAAGAACACATACCGATGGCTGTCTTGATGAGCTCGATACCTTCAACATCAGAAGTGCTGCCCACCCCCACCCTGGGCTGAGTGGCCCTTGACCATGGTCTTCTTATTTTTCACCTACCAGATTGCTCTGGGCCACCTTCCAAGTCTGTGCTCCTCCTGAGCTTCCCTCCACACAGGCTTCTCCTGGGCCACCTGACTGATTTTTAATACCTGAAGATTTGCTCCTGTCTGTGCATGACCAAGCCTTGGCCAAGCCACTGTTTGTGTTGATTCAGTTGTAACATCTGTTCCTGCTGGGGACAGTCATGCTTTCATAGCTTACACATGGCTGGCTTGAACCCAGTCTCTTTTGTGGTCATTCTGAGCAGCAAGGAACACTGTCTTTTGGGTGCACTGCAGAACTCACACCCTGGAAGGAACAAAGTCAGTTTCCATAGCTGTCATTGCATCCAGATTAGACAATGACCTTGGCTGAGCCATTCTTTCCCTCTGTTTCAGATCATCTCAGCTGGCAATTAATATCTCGGTGCATTCCCTCCAACTTGTCCATATGGAACTAAAGTGAAAGACTTAAAGAAATAGAGAAGAGCCACATGGCTGGCCGTTTCTGCTGAGTGACCTTGGTTCTTGAGCTCAAAGATGGCAGTATAAATGCAGATGGCACTGCTGCTACATTTGCTTGGAACACCTGTAAAATATGCAGCATATTTCAGCCTTCAGTTTTGGAATGGTGCTTCCAAATAAGGCTCAAAAATTCCTCAGGTGCTTGATTGTAACATAGAGCCAGGGATTCTGTCCTGCAAATGAATCCTTCAGCATGAGGAATGGTCTTTTCTTGCTTCAAATTCTTTGATCTTCTGGAGGCTGGAGAAAGATGTGGGTCTACATCTTGAAATATGCGCCTTGAATAAGAATTACTAACCTGTAGAAAAATTGTCTTACTTTGAACAAATTCTCAGTTTACAGAAGCCTATTGAAATATCAAAGTAAAGCATCAGAAGGTTATTAACTAAAGGGATAACCTGAAAAATAAAGTTCTGTGTGCCCTTTGATTAGTTTGGATTCTTATTTTCC
>TCONS_00495730
GCAGGCAGGAGCAGCCCGAGGAAAACAACAACAGAGCCCTCATGCCGGCGGGCGGCTCGTGGCCGCCCGGGGAGCCCCAAACTTCATCTCGGCGAAAGTCACTACCATATGACAAAGGCTTTGCCGCAGTTCATCTTCCTCTCTGTGTACTTTCCATTTGCCTTCTTGGGTAAGTATGCATACTCTTCATACAAGGAGCTTGATGGTTATTAGTAATGACATAAGGGTCCTTACTGTTCACATAAGATGCCTTATTGGGGTTGCAGCAGCCCAGAAAGCTTGTCTCATTGAGTTTCCCATAGCAGAAGTCAATTTATAATTTTTAGTATTTAGAATTCACCTGCAATTATTATTAAGATAGTTTAGATATACATTTTGTATTTTTCTGCAAGTGTCATATGAAAACTTATTATTTTAATTGATAGTGAAATTTTACAGAGTTGAAGACTTAGGAAAATTAATGCTAAGTAATATTGTAGAAAGATTGCAGGTTATGAGTGGAGAGAACTATTAAAAACCCAAGGAAACATTGCACAGAAGATCTCTAAATTGCAGTGGCTGACATTTGCTTTCTCTTTCCTGGTTGCTCTTTTCTTGGGTAACTAGTGGTGTTTGTGACAGTTACTTGTAGTGGGGAAGGGTGGACTGGGCAGTGTAGTATATCTAGCATTTAGTGTACCAGCATGACTCAAAAGGCAAATAACTGTGTCCTAATTGATTATAATTTTCATCAAAATTTATGTCTTTGGAGAAATTGAGTACATTTTAACAATCTGTATATATAATAAATAGCGACTTTGAAATCTGCTAGTGCCTTTTTCAGATATATGCCCCCCAAATAGAAAAATTGGTGAAGTAAAATATGGAACAGTAAGTGCCTGAAAAGTTTGTTTGTGAGAAGTAACTGTCAGGTTGAAAACTGAGGGTTTAACAGCATGGTGAGCCCAATCTGCAGAAAGCCAGCATGTAATTTTGCCCTCAATTGTAAGAAACATCTCCCTCAGGTACTCTGATATGTTAAGGAAACTGGTTGTACTAAATTGTGTAAATCAGCTTTGGTGTTTTGTAATATTACCATAGTGAAGATAGAGACTGTATTTTGTGAATGAAAATGGACTTGAATTTTCCATAACAGATATAGAAAAGGGACCTTGTTTGGTTTGTTTCCTGGCTTTCCAGGATATTGTGTACATTACTAAAAGATTGTGTTCTTATTGAGAGGAATTGAGTTGGAAAACAAGGCCTTTCTGGTAGTTTCTGTATGACAGCAAAATACACTTTCACATTGCTGATAACATTAGAAGATATATAGTAAAAGCTCTCTAACATTTTAATGGGATGTAAAATACCGTGTTATTTCAGATAGGAGAACCTCTTAATACGTCACATGCAAAATAGGCCAATCGGAGTGATGAGAATGAGATGGGTCTGTAAGATGAAATCAGTGCACACCAAATATGAGGATTTCAGTGTCTGATTTTTTTTTTTTTAAAGCTTGTTTACAAGAGAAGTTTTTCATTTTTGAACATATGGCAAGAGTATTCAAGATGCATTCCTGATTACTAAAGAACACCACATTTATACATGTGAGGCACATTATTTTGCTCACTGGAGCAAACTTTTAATGTTAGTTCTTTCCCCATGGAAATATATTTGACCAATTCAAATTTAAAAAAAGGGATCATTTATTTCCAGAATAAAAGTGATCTGAAGAACTCTTGTATTTCTTTGAGATATCACATAATTGCTTCATTAAAACGCTATTTTAAGAAAAGTCTTGGTCTTTGAAGTCAGAGTAGTTTTTATAGTGTAAAACTTGAAGTAGTGATTTTAAAAAGTCATCCCCACAATGAATTATTTGTGTCTAAAATGCAAATAATTAGATCTGAGGGTTTTTTTTTTTAGCTGCACGCCTGTGGCATGTGGAAGTTCCCAGGTAAGGGATTGAACCTGAGCCACAGAGGTGACCAGAGCCACAGCAGTGACAACACTGGATCCTTAACCCATTGAGCCACCAGGGAACTCCTAGATTTGAGGCTTAATTATCAAAATAAGATTTTAGAGATAAAGGTTTTGCTTCTACATTGCCAAGAGTTCTCAAAACTTCCCCTTTTATTATTCTGCCTTTCTCTATTAAGTTCTGAAATTGAAGTCTTAATTAGCATTTCACATTTAATACCAGCTATTGAAAAAGGGTTTCATCTATATTTCTTCGTGCATATCTTTGGAGGTGCTGTGGCCGTTTTAGGAAGAATCTTTTACTAGAGACTTAAATACTAACAAAAAATTGCAATTTTGACACCTTTCTTATTTTTAAATCCATCTTGATTTTCTTTTCCAAATTTAAAATAAAAGTTCCAAGTTAAAGAGCTTGTGGAGTTCCCACTGTGGCACAGTGAGTTAAGAATCTGACTGCAGTGGCTTGGGTTGCTACGGAGGTGTGGGTTCAATCCCCAGCCCTGCACAGTGGATTAAAGGTTCCAGTGTTGCCACAGCTGTGGTTCAGATTCAGCCCCTGGCCAGGGAACTCTCATATGCTGTGGGTGCAGCCATTAAAAAAGAAAAAAGTTTGTGAGATAGCTCTGCTTTTAATAAATATCTGGCTCTGCTATACATCTTGAAAAGTATATGTCACCTTTGACCTTATAGACCTGATCTTTATATTTAATCCATGAAATGGAGATTTGTTTAGACATTGAATTTAGAACATAGCTTTGAGTGAAAGCTAGGATGAACATATAATTATGGTTTGCTTGTGCTGTAACTATGTAATTGATAAGATTTTTTGTATATAGTTTAAAAGGAAGGAACAACAGCCTTAAAATAATGTGGCGCAACACATGAAAATCTAACTTAGCAGCTAAAGTATTTATAAAGCCATATTTTTCATGAAATTACAAACATAATTTCTAATTATTAATCATCAGCCAACATATTTCACATTTATGTTTTCATATATTTCATAAAGAGCATGGGTAAAGCAGGGGCTGTATTTTTAATGGGATCTTACCATGAATATCAATTACTTTCATATTAGAAATCTTTAATAGAAGTAATAAAGACTTCACAGCTCAACCTTATTAAAACTTTTTGAAAATAGCCTTATTATAGATGTGCATGTTTTTGCTGTGTTAAAGGAGGGCCTTGAAATTATTAGTTTATTAGAAGAGTGCAGAAATGTTTAAAATTGTGATATTTAAATGTTGTAAAGTATTAAATATAAGCAATTAATTTTGGCATATTACATCACCGCCAGTGTGGCATGCCCATATTTTAAGATTTAAACTTAAGCAGGTGCTTAGCTTAAGACACTTTTCTTGAACTTGTAGTTTGAAGTCCACCTTGTTTTTTAACATTTCAACACCAAGGGCACCTTTTAAAATAGGTCTGAGTACAAAATACAGGTATCTCTTCTGTATTTTCAGTCAGCTTCCTTCTCGCTGTGAAATGAAAACAAAACTTTGTGATTTCACTGCTTCATTTTTCTCAAATGCCCCAAGTAAATCGAATGCAGGTGGTTCTTGGGCCACATTTGGAGAAGCATTACTCTGAAGGTAGTAAGGTCTAAGGCTAAAGACTGAATGGATGCTCTTCCAGCTTGAAGATTCTGTGACTCTAATTCAATCAGTGGGTTTGTACTACCTCAAGGGCAGTCATCACATACCATGTCAAACTGTAGAGATTTCTACATTTTAAGTAATATCTGAGGAAAGCACTTTTTGAGTACATCTTCACTCAACATTCGTGTGTTCATATTATCCCTTAGAAGGCAATTGCACTTCCTTGTAAGGATATACCCAGAAAATGCTCATGTATGAATGGGAACTTTTCATTTTTTTTTCTTTCAAAGAAAGAAATAACATGGGAATTGAAACAAGTACCAGTTACACAATGGGAATGCAAAAGAAGGCAAGCCAGTAAAGAATCTACCTAAAAGTATATATAAATAGAAAATGAAAGACTAAGGGAATGAAAGACTTAAAAGTATTAAATATAGACCATGAAGCATTGACACAACTTCTAAAATCTAAACTTAATAAATTAAAATATGTGAGTCAGTTCAAGGATCTAGCTAGCTAGTGAAATAACTTCTGATAGTGAGGAGGTTGTATAAAATACAAAGCGAAAATAAGAATGAGTTGGATTTTATGAAATCTTAGAAAAATGAAAATATTGTAAAATATTGATTGAATAATTAAACCAATAGTTAAATATAGCCCTTGGGTGAAAAGATCAGGGAATAAATCAGAAACTCATTGATTGGAATAACAGATCCTGAAAAGGACATAGAAGTTTGGATATTTTATAAAGGGAATAATTAAATAAAAGATAGTAACTTATTTCAGAGGACAAGTAAGAATGAGGAAAAAAGTTGTTTAAAGCAGCTGTATTTCTCAAATGTTTTTGAGATGTATGGTAAGAAATACTTTTTTTAAATTCCAATTTAGAATTCCAATATAGAAAGCCTGGAACAAAACAGTACTAAGAGTAGTGCCCTCTGATATATTCTATTCCTCTTTAATCTTTATAAATCGAATCTGTTCTAAAGTATTTTATTAAAAAAAATACAGGGTATCATTTGCTAAATTCATTTTGACGTACAGTTTAAAAAACACCAATTTAGAGTGCTTGCAAAAAAAATCCAAGTCCTGGAGTTCCTGTCGTGGCTTAGCGGTAACGAAGCTGACTAGTATTCATGAGGATGCGAATCAATCACTGGCCTTGCTCAGTGGGTTAAAGGCTCCCTCCGTTGCTGTGAGCTTCGGTGTAGGTTGCAGATGCAGCTTGGATCTTGTGTGGCTGTTGTATAGGCTGGCAGCTCTGATTCAACCCCCAGCCTGGAAACTTCCATGTGCTGCAGGCGTGGCCCTAAAAAGACCCCCCAAAAAAAAAATCCAAGTCCTCAGACCTCCATCCTTGTATTCTGGCAGTGTATTTGGGGTAGGGCCCAGGAGTCAGCATTTTAACTTGTATTGCGGGTGATTCTGAGGCAGGTATGGGGTCGGTCCCCTGCCACACTTGCAGGAACTTTGGGATAAGGGGCTGATGGCTAAAGATTGAGTTGATGTCACTCAATGAATGTGGGATTAGGGTTCTTGACTGCTGAGATCTCTTTCAGAGCTTCAAGACTCTGTCTGTATTTCAGCCAGCATGTTTGCATGCTCAGAGGGTCCTCATCGCTCTCTATAGATGTCCCATAGTAGCAGGTGTAGTACAAGGAGCAGAGGCTTTGCAGCCAAAGGGCCCTGGGTTTCTTTCACTCCTGCCTCCTCTCGCTGATAAGCTGAGGGACTTTGGGCATGTCATTCAGAATAAACTTATCATTAAGTTTATTAATTTATTAAACTATCATATGTGCAAAAGGGCATCTTAATATTTACTATGCAGCAGAATGAGATTTTCACAAGACAATGTCTGTAATGACAGTTATCCACAGTTAGCACCCAATAGTATATGTTTTTATAGTTACATCTCACCTCACGCCAACTCCAACTAAGTTTGAAATTTCTCAAAGCTGTTTCCTCAAAACTAATTTTCAACCCTGGTATCATGAAGAACTGGTATGTTTTTAAGTGGATATGAGGTGCTTGACAAGCAAGTATTTATTGAAGGGAATAATAAGAATAATCAGAAGGAAAAAAAGGAACTGAGGCATGCCACATTTAAGTATGGTGCCTTTTCACGTTTGGACAGTGATTCTCTACCTCTTTAAAAAGACATAGCACACAGCAGGATACATATGTCTAAGTGGTTAGTTGACAGTACTCTCTGGTAACGGATATATCTTGGAGTGTCTTAGAGCATCAGTTGTTGAACTTTTCTACCAAGACACATGTAACTGATGTTTTACACATGGAACACGGTGATTTTCCTGGTTATAGACAGAGAAGTTATGCTGTGAGTTTTATAGGTAGTTCACAGTGTGATAAAGCTACATCTTTCTCTATCAAGAAGGTATATCAGAATACAAGCAAGAATGATATTATACTGAAAACCTTGAATACACCCATACATAAACATGTAAAATCCTTTATAAACTGTAGTAAAGTTTTTATAACTAATTACGTGGGGCACTCCTCACAACCAATTAAAACTTACTTCTCTGGTAAGACATTGTATTGAGAAGCATTATATCTGAAGGGCGTAACAAATTATATCACACAAAATGGCACTTAAATAAAAAAGAGGGGCAAACTAAGGAGAAGATGAATGGGAAAGAGCCCAAGTCCCTGAAATCTTGAACAGCGTGAAAATCAGAAGCTAGGGAAAATGCAACGTGGTTAAATGCAAAGGAGGTACAAGTTGACTGCAGGCACCTGGGTTCTGAAACAGTACTATCTTCCTTGAGTGCTCATTATCTCTAACACAGAATTTTTTTTTTTTTTGCTTTTTAGGGCTGCACCCGCAGAAAATGGAGGTTCTCAGGCTAGGGGTTCACTCAGAGCTATAGCTGCTGGCCTATGCCACAGCCACAGCAAGCAGGTTCCAGGCCACATCTACTACCAATACTACAGCTCATGGCAATGCCCAATCCTTAACCCACTTAACGAGGCCAGGGATCGAACCTGGTCCTCACGGATGCCATGACAGGAACTCCTAACACATTTATTTTTAAGTATTCTTAACTAAATTAATTGAATTTACTTGAATAAATTAAAATTAAATACTTTGTATTTCCTAATTTTTAAAGTTGTGTGTGCCAGGAACATCTTTCTCCTTTGCTAAATTTTAATTTGCCATATTTTTTCATCTCTAATAAATTAATAAACTATATATTGAAAATGTCTTTGTACCTTGATGTGTAGTGGTATTGGATATAAATTTTACAATCCTATATCTAAAAAAAAAAAAAAAAACTCTGAAAAACTAAAAAAGTTTCTGTTCCTCCAAAAGTTTCACATCAGAACTCATTTGGTGGCAAAACTTGACCCAGACTGTCATGGGCCTGTTTAAAATAGTTTATAAAGCCCACCTAGAACGTTCACATGTTTTGCTGTACAAGTAGTGATATGTTTGATTATGAGGTGTTATCCTAGATCTAGCTAGGAATGTTACATAGAATATGCCGTATGCTCCTTGGACCTTTTTAAAGCCCACAAAAATCTGAAACAGATTTGGAGCTAAGGGTTTCAAATAAGGGATTGCGATCCTATTGTATTAACTTCCTTAGGCCGAAGAATGCAGTTACGTGCTATTCCTGTGCATTTAATTCAATGCAAATCCTTTTGTTAATTTTGGTCACTGATCATCTGAACATGTTGAGTTCATTGCAAGGAGTTAGATCATGGAAGATATCTTAACATAATGTAATAATTCAAACTGTTGAAACCCTGTGGCTTCAAATATGAGAGTGAAAGGCATCAGAGGTTATAAAGTCAGGTAAGCGAAATAATGGTAGTACTTAGTATCGTTTGTGCCTCCTAAGTTGAGCAGAATGAAAGGCTTCCAGGTAAGGAAAACTTAAACACCTACACACAAACACGCACACACACGTTGAACCTCATCTATGCATTTTGACATTGTGATTCCTTTTTTGTTGTACCTGTTAGTTTTATTAAACAAACATATACTGATACCTATAATGTTTGAAACTTCTACCATGTTGAATGTTTTTCATGTAACAGTGAACAAAATTGAGGCTATTTTCATTATGATTTACTCTTAGGAGAGGTTTCATGAAGGGGTTATAGTTCTTTTATTGTTTTGCTACTTGTTTCTTCTATCAAAA
>TCONS_00613144
GCCCAGCAGGTGACCGCGGGCCGGGGCTGGAGCCGGAGCGGATAGCCGGCGGCGCGGCGGGGAGACGGCGCGCGGGGCCGGGCGAAGTTTGCCGGAACATGGCGGAAGAGCCTGGGGCGCGCAGGAGCGCGGCGCGGCGGCGTCCGGAGCCCCGGGAGTTGTAGCCGCCGCAGCCGCAGCAGCCGCCGCGGGGCGAGGTCGCCGCCATGGCCCGTTGGATCCCGACCAAGAGGCAGAAGTACGGGGTTGGTGAGTGTTTGCCCCACCCTGCCCCCGACCCGGCCGCCGCCAAGTTAGCGCGAGCGGCCCTGCCCGGCGAAAAGTTGGGCGGCGGACGCCGGGCCAGAAGGTGCGCGCCTTCCCGGGACCGGGATCCGGCTCCCGCTGCCCGCGGGGGCGCGG
>TCONS_00614114
GCGCTCGGGTCCTCACTTCGGGAGGTAACCGAGCAGGGGCTGCTGCTGCCGGGCCCGAGGGGTTTGCGGGAGGCCGAGGGGCGGGGCTCCTGGGGGCGGGGCCAGGCCCGCCGCGGTCTTCGGCTGGTGCTCCACTCCCGCCCTCAGCTACCCCGGCTCACCTCGCACCCTCTCCAGCCTCGGAGTCTGGTCCACCTGGCGGTGTAGTAAGGAGAGCAAGTCCTAGAGTTCACTATTTCAAGAAATTATATACTGAAGTGTAATGCCGCCCGAGTCAGAGAAAGGAAGGACCCTG
>TCONS_00616530
GCTGGCTCCCGGCTCCAGCCCTGCCCCGGCCGGGCCGCCGAGGGAGGTCAGTGGGCACCGCCCGCCGAGCGCATCTCGCCGGCTCCCACCCGAGCGCTCGCCGCGGTGCAAGCTGGGAGCGGGGGCCCGGGCGGCGAGGCCTGGCCGCGCTGACCAGGCGGGCTGCCGAGGCGCCGGGGAGACTGCGGAGCGCCTCGCGTCCCAGCAGAGCCAGGCGAGCATCCTACTCAGGTGATGAGGAACCCTTCGCGCACCCAGCGCACAACGCTGCTGCCGCTGGACGCCTCCATTGTTTGACCATAACGAGGGCCGGATTCTCACCCAGGTAAACTGGATGGCAGCGCAGTTGAGATCCCTCTCACCTCCCACATCCAAAGGAATCCTTCTCTCTTTCAGGACTTTACTCCAGTTTTCTTCCTGTGCCCTGCTTCTGATTAACTCAGTATATCCACCTCCCAGACATTTCCCCATCTGGCCTAATCTTCCCGCATCTCTCTGCCAAGTCACCTCTCATTTCCCTCAAAACTCAGCTCCTTTGTGAAACCTTCTTTGCCGAACTCTTAACAGCTAAATCTCTCTAGGAGGAGCCTGTTCTGTACTCTCTAGTTGGTAGTTTATTAGTTGTCTTATTGCAACAAAGGAGAGTAGATTTTTTTTTTTTTAATTCTAAGCTTTTGCTTTTTTAAAGGAATGTTTTGTGGGAGAGTTTATTGTTTTACAAGGATCAAACTTTTTGTTTATATATTTTGTCTTTTTTGTTTGTTTGTTTTTAGAGGGGCCCCTTACTTGCTCTATAGATGCACAGCTTTTTAGAATAGGAAAATGACCTTGTTCAACCCATAGGTTAATTTAAATTTTAAAAAGTTTGTTTTAAATTAGCAAAGTAAAAAGTCTTTGTAAAAGTCATCACAGAGATGGCTTAAATCTTTGACTACCAACCTCTATTTCCAGAGATAACTATTACATATTTGTTTAGATCATTTTAGATCTTTTAAAGCGTTTTTACCTGAGTGTGTACTTGTATTATCTTTGTTTTAATAAGTACTGGTGTACTCTTATCTTTCCATTTTAGCATATAATGCATTCACTTATTTTTCAGAACTGCTGCATCATGTTCCATAGTTTGAGTATATGATAGTTTATCTATCCATTTCCTGGGCCAGTGGCAATTTATGTTTTAATTTTATATTTAAAACATCTTTTTGGTTATTGTTCTCTGCTGAAATGAAATTTTAGTGAAGGGAGCACAGACCTATGCTAATTACAGAGACTAAGTGTTTATGATGAAAGTTCTCTTTGGTTAAGAAATATCCATGTGGGAGCCTCCACCCTTCTCCCATTGTAATTATGACTCTATTACTTTAAAGTCCTGTGACCTTGGGGAGGACGCTTAATCATTCTAAGCCTCAGTTTTCTTTTCTATAAATGGTGATAATACCTGCCCTATCTACTCCACTGAGTTCAGTGATATGAAGTATGTAAAAGTACTTTGTAGAGTATAAAGTGGTATATAATGGTG
>TCONS_00620215
GCGAAGGCCGCGCGGAGCAGCCCTCGGACCGGCGCGGGCGGCGGGGAGGGGAGCGGCGGCCGAGGCACCGAGTGTAAAGAACTGTAGACCAAGGAGCCATGGATAGAAGTGTGGGTGAATCAGAAAATGGAGATGCTTTCCTAGATCTGAAGAAGCAACCAGCCTCCAAATCCCCCCATCGCTATACAAAAGTAGGCTTTGTTACTAATGAAATAGTGTTTCTTTATAGGTGAGGAGGTTAGTAACATTGTATAGGCATTTCATTAGTAGTATTTGAAATGATAGTCTCATTCTTACTCACTATGTGGACTAAATATTAACCAGATTTAGTAAAGAATTGCTTAGAACTTTTTCTGGAAGTTTACACTAGAATTTGCTTCTAAGTAGTTTTCAGGTAAAGAGAATATGGTCTTAGATCCCATGTGGATTTGTGGTTCAATATATGTTGGCACACAAGTTCTGTAACACGTGTGTAGCTGGTATGTTATTGTCTTACATGTTGTAGAGTAAGAATTACAGTTCTGGGATGCCACACAGAAACCTTGTCTGCTGCATTGATGTTTCCTTGAGAGGTGAACTCCTCACAGGAATGCTCTTTGATTTGCCTGGCTAGGAAAATCAGATTTTTTAAATCTTTTAATTTTTTTTTTTTGCTTTTTAGTGCTGAACATGCAGCATATGAAACTTCTCAGGCTAGGGAGTTGAATTGGAGCTACAGCTGGTGGCCTACGCCACAGCCGCTGCACTTAGAGATCTGAACAGAATCTGCAACCCACACCACAGCTCTCAGCAATGCTGGATCCCTGACTCACTGAGCAAGGCCAGGGATCAAACCCACATCCTCATGGATACTAGTGGGATTTGTTTC
>TCONS_00620216
GCGGCGGGGAGGGGAGCGGCGGCCGAGGCACCGAGTAAGGGCCGGGCGGTGTATGGGGCGCTGCGCGCCTGGGTCCGCAGTAAGAGAGGGGGCGCGCTGCGCTCCGGGGTCGCGTGCGTGAGCGCAAGCGCCGGGGCGCGCGCGGGGGGCGAGCAGGGGCGCGAGGCCAGTTGGGCGGCCGGCAGGCAGCGGGCGGCCTGGCGGGGCCCGAGCCGCCGGGCCGCGCGGGCCGGGGTGGACGGTGCGGGCCTGCGCCGGCTCCAGCTCGGAGAGCCGGCGCTGGGGGATTTGGCTTCCCCTTCCCACCAGCCTGCCTCCCCTCGGTGTAAAGAACTGTAGACCAAGGAGCCATGGATAGAAGTGTGGGTGAATCAGAAAATGGAGATGCTTTCCTAGATCTGAAGAAGCAACCAGCCTCCAAATCCCCCCATCGCTATACAAAAGTAGGCTTTGTTACTAATGAAATAGTGTTTCTTTATAGGTGAGGAGGTTAGTAACATTGTATAGGCATTTCATTAGTAGTATTTGAAATGATAGTCTCATTCTTACTCACTATGTGGACTAAATATTAACCAGATTTAGTAAAGAATTGCTTAGAACTTTTTCTGGAAGTTTACACTAGAATTTGCTTCTAAGTAGTTTTCAGGTAAAGAGAATATGGTCTTAGATCCCATGTGGATTTGTGGTTCAATATATGTTGGCACACAAGTTCTGTAACACGTGTGTAGCTGGTATGTTATTGTCTTACATGTTGTAGAGTAAGAATTACAGTTCTGGGATGCCACACAGAAACCTTGTCTGCTGCATTGATGTTTCCTTGAGAGGTGAACTCCTCACAGGAATGCTCTTTGATTTGCCTGGCTAGGAAAATCAGATTTTTTAAATCTTTTAATTTTTTTTTTTTGCTTTTTAGTGCTGAACATGCAGCATATGAAACTTCTCAGGCTAGGGAGTTGAATTGGAGCTACAGCTGGTGGCCTACGCCACAGCCGCTGCACTTAGAGATCTGAACAGAATCTGCAACCCACACCACAGCTCTCAGCAATGCTGGATCCCTGACTCACTGAGCAAGGCCAGGGATCAAACCCACATCCTCATGGATACTAGTGGGATTTGTTTC
>TCONS_00621609
GAACCACCTGAAAGCCCCGTTAAAGCACATGGCTGGGCAGCAAGTCTGGGCCAGGAACATGAGTCAGTCAGCATTTCTAGCAAGTTCCCAGGTTTTGGTGGTGTTGCTGCTCGGGCCATGAATGTGACACATGGTGACGCTCAGTGGAAAATGTGAGCAGGGAATCCTCATTAGAGAACACCACTGTGTGAAGGTCACACACGATGTACTATAGCACTCTGAAAATGAAACGCGCTTGAAAAGCCTGCTGACTGTAGTTGGATATGGTTATTTAGCAGCCCCTGGTACTCTTGATGATGATCTGAGGCATGAAGACCATTACCAGACTTTATGTTTGAGAGGCCAGGTCATTTAAACTGTATTTTAGGACTCCCCCCACCCCACCCCCAGAAAGTAGCCTGTTAAGTTCCCTGGTGGCTCAATGGGGGTTAAAGTTGTAGCATTGTCACTACTGTGACTCAGGTGCTCAGTGCTGTGACTGCTGTGGCATGGGTTTGATTCCTGGCCCAAGAACTTCCATGTGCTGCAGCGTGGCCAAAAAAAAGAAGATAGCCCCCTTAACTAGATGGGTCAGTTAAGCAGAAGTTACATTCCCTAACCATTTTAGTTGTGAGTTTTTACTTTTTTTTTTTTTTTTTTTTGTCTTTTTGCTGTTTCTTGGGCCACTCCCGCGGTATATGGAGGTTCCCAGGCTAGGGGTCCAATCGGAGCTATAGCCACTGGCCTATGCCAGAGCCACAGCAACGCAGGATCCGAGCCGCGTCTGCAACCTACACCACAGCTCACGGCAACGCCGGATCCTTAACCCACTGAGCAAGGGCAGGGATTGAACCCGCAACCTCATGGTTCCTAGTTGGATTCGTTAACCACTGCGCCACGACGGGAACTCCCTGAGTTTTTACATTTTTTATTCCATGTTTGTGTCATCTGGTGAATCAACTGGGTTTTTTCCCTTTTTAGATTCAAGTTTTGGGGAACATAATTTTTAGAATATACAATTATATATTTAAATCACATCATTTTGGAGGCACTAAATTCTTAATGTCCAATAATACTGATAAGGGAGTCAGGTACCTTGACATAACACTGACAGAGAAGCTAGAGGAGGGAAGTGGTGGGGTGGGGGATGTGGGGAGGAGAGGCTATGATTGAACTGGAGCTTGATCTGGAAAAGGTAGTGGTGCCTGGGTTTCAGCACTTCCTGCATCTGTGCCAGCGTGTGAGCTGTATGTTGAGAGAGAACAAGTAGATCCCACCGGAGCCTCACAGAGATCCCAAATCCAGGGAGCCCTGCCTTCTGTTTGTTGGTAAGAAAGGAGACAGACTGAACTGAGCTGGCCTTTGAGTTTTGTTCCCTGATTCTTTGAAGTTCTAAAACCAGGAACCTGTCTTAGTGTACCCAGAGTAACGCATAAGACTAGTTCCCAGAGAGACCAAACACTCAGTGACCTCTGGACAGTGTTCACAGGAAGAGGACAACTTTGTGGTTGTCAGCAGAGACTGGTTTTTTTATAGACCAATCTTTTTCAATGCCCCATTCCTGTAGAGCACTGCAGCGGTTTTCGAAAGCATCCTTTGCAGTTCCCTGCATTAATTAGGACACCCATATAGAAATCTAACTTGAATTTGCTTAAGAAGTAGTGGCATGTGTTAGCTCCTCAGTAAAATCTTTAAGATTAGAACCAGAGTCTCCACACGAGGACAGCTTCTGTCCCTGCTTCTCACTCTCCTTGTCTCACACACACTTAAGGAAGAGGCTGGAGCTCTGGGCGGGCACTGGCCACCCAGGCACGTGTGATGACAGTCACAAGTCCTGAGCTCTAGACTATACTGTAAACCCACTGACTCCGTACAGTGTAAGGAGCCCTTGCTGCCTGCTAAGTGGAAGGTTCAGAAATTGTCCACCTGTCTTGGCTTTATTGAGATACGATTTACAAATAAAAATTGTATGTATTTAAGATGTGCAGTGTGATGCCTGATGTATGTAGGCATTGTGCAATAATTACCATCAAGCTAGTTAACATATCCATCACCTCACAGTTTCCTTTCATGTGTTTAAGTTTTTTGTTTTATTTTGTTTTTAGATTACACATGTAAGTGAGATCAAGCAGTATTTGTCTGTCTGGCTTTTTTCTGCAACGAGTTCACCCATGTTGTTGGAAATGGCAGAATTGCCTATTCTCAGTTCTTGCGAATAGTGCTGTAAGGCACGTGAGGGTGCAGATGCCTTTTTAGGAGAGCAATTTCATTTCCTTCAGATACAAACCTAGAAGTGGGTTACTTGGTGACGTAGTACTGTTTTACATTTTTTGAGACCTCTCCATACGGTTTGCCATAGTGACTGCACTAGTTTCCCA
>TCONS_00625772
GCGGGACAGTGGAAGCTCTCCGGATTTTTCTCTGGCGGTTCACCCTCCACGCGCTAGTGGTATAGATGTCTGTGAAAGAGATTTAGTGTGCCGGCTTCCGCCTCGTTGATGCCCCTTTATGTGTTGACTAAGCAAAACAGGAGACAATGAAAAGAAAACTGGACCACACACATGGAAGTTCCCAGGCTACAACCATGGAAACGAAGGCAGCCAGAACAAGGGTTGAATCAGAGCTGGAGCGGGAGCCTACGTCACAGCCATGGCAGCACTGGATCCCAGCCATATCTTCAACCCACGCTTCAGCTTGTGGCAGCACCAGAAGCTTAACCCACTGAGCGAGGCCAGGTATTGAACCCCCATCCTCACAGAGACAACATCAGGTCCTTAACCCCCTGAGCCTCAGCAGGAACTCCAGGAATCTTTTCTGATTTGCTTCTCAGCTATTAAAATGTACCTTTTCTGTGTGTCTTTCCATTTAAAGCCTGTTCTCTGTTGAGTGAGAAATCTGATAAAGACATTCTTCCCGGTTTACTAATGGGTATTTGGCAGTATGTCCATTAATGCTAATGGTTGGAATTTCAAGTTGTGGCATAGATTATCTTGGAACACTTTGGGGGCTCATGGAATCTTAACTAGTTAAGTTAATCATGGCTGAGTTAAGTGTTTTTCAGAATAAGAAAAAAAGTTATCAATGCAAAAATGCTGAACAAAGGTCAAATTTTTTTTTTCATTTTTTTCCTCCACAGCATGCAGAAGTTCCTGGGCCAGGGACCAAACACCCACCGTAGCAGTGACCCAACCCAAGCCACAGCAGTGACAATACTGGATCCTTAAGTCCTAGGCCATCAAGGAACTCCAAAGATCAATTTTTAAGAATTGGTGACATTCAATCCTGATTTTAGTCAAAATTTGTCTCTATAAAACTAAATAACCA
>TCONS_00634018
GGTCAAGGCAAAATTCTAGCTCTGGGCTTGTCAACTGGATCAATATGAGCTGAGTTAACAGTAGTAGAGAACTGTTTCACGCAGCTGTTGTGAACTGCTGCCTGATTTATTCACCTGATTCTGCTCTGGGGTTGCCCAGGGTGGAAAAGCCAAAGGTGGAGCCCACATCAGAAGATTTCTGTACAGTTTCTTTGAGTGTGGCTTCTTTCACTTGGCGTAATACATCTGAGATCATCTGTGATGCCTGAATAGCTGTTCATTCCTTTTTCCTGCTGAGTAGTATTCCATGGTAAGAAAGTAAAATACTTTGTTTTTCCATTTACTTGTTGAAGATATTGGGGTTGTTTCTAGATTTTGTTGTTAAATATTTGCCGTAAATATTTAAGATTGATTTTTGTGTAAACTTCATTTTCACTTGAGAGTGGGACTCTTGGGGAGAATTTCTGAGGATGATTTCTTTGAAGGGTTCTGTGTTGAGTGCTTCTCCCATTAACTGAAGAGTGAGGCTTTAGTAGGACCACTTGGAGATCTTGATATTTTTCTGTGCAGTTAGGGGAATACAATGGACTGGTGTTTGGTGTGAATGGTTGGTGAATACATGAGTAAGAAAGACTTCCTCAGTTGTTAGTGTTTCCTGGAACACCACTACTCTTTTTCTGGGTTCAAAGTAAGTTCTGTTTCAAATAGAAACTGTGACCACTTAGGACTGTTAGTGTTCCTGCTAACTCTATCTTTGGTATAATGTGTTTACCACATGCATCTTGGGTCCACT
>TCONS_00647771
AAGAAGGCAATAGGAGGAGAAGCTCTGAAACAGCAAGCCACCACTTCCACTCAAAACTGCATGCAGTTGGAGGCCTCTCTTCACATCAGTACAGGTCTGCTGCCCTGTGTTGCTCCATCTTTAACCCCAGCTCCTCTAGATGGTTTAAAGGAAGTGATATCCTAGAGAATATTCAGAAACCCAGAAGTGGTGGAAATTGGTGCTCTGCTGCATTTACATACACAGCTCTCAGCACTCACTCCTCTGCGGAACTGGTGTGAAGTGGAGCTGACACAACCGTCCACCCCAGCTGCCTCTCCCCAGGCCAGCAAGGTG
>TCONS_00650952
GGAATGGAGTCAGACAAATGCCAAAGCAGGGTTCTCTATGACAAATAAGTCTGACACAAGATTCAATTCAAATGATCCCTCTCTTGTTCACCTTATCAGGTCTGAAATTCCTACGCAGACAATCTCAACTTAGAAAAGACTGTCTCCAAAGTCACTGTTAAGAGCACATGTATGGTTTCTCCCATTATTACATTTTTGTGAAGATTTCTTTAGTTCATCCAATTTGCCGTTGACTCCAAAATTGCAGTGGCCTTTCA
>TCONS_00651753
CACACACACACACACACACACACACCCATGCTCTCCAGGCCCGGGGACGAGCTTTGGTTTCTGGCTTTTTGGGCGCTGCCCCGCCGGGTCCACAGGAGTTCTGGGTCCAGAGCGTGCCTTTCCTGGGATCCTGCGACCCCGGAGTCGCGGCGCTGAGCGCGCACCCTGAACTCTCCTCTCTCCGGAGTCAGGCAGTTCTGGATTCTCCGAGCCCCCGGCCTTCCTAGGTGTCAAGCTCCCCCTACTGCCTCGGGAAGCTCACCGCGGCGCAGAGGCAGTCCTTCGGCCTCCGGCCTCGGTCATTCAACCGCGCGGCCCCTGCTGCCATTTGCTCGGGGGTTGGTGACTCTGAGATTTTCCACTCTCCCCCCAGCGTCAGTCTCACGCCTGAGGGGCCTGTTCCCGGGTTGCACGCAAAACAGCCCCAGCGACCTCCGGGACGCCACGGGGAGCTCCCAGGCCTCCACCTGGAGAGGACTTGGTAGAGGAAGACAGCCTCCGTGCCGCCTACACGGAGCCAGGCAGCCTTCAGCGCCTCCGAGCCGCCTGCCCGCACTCGCCGACTGGAGGAACCGGAGCTGGCGCCCGAGACGCTGCAGCCCTACTCCCACTCTGGTGAGGAAACCAAGGACTAAAGAGAAGTCACATATCTGGGCTCCAGAGCCAGAGTCCTTAACCACTGTACTGCACTGTGCTGGTCCCTGTGCCTGGAATCTTTGTCCTCTGTCTTCTCTCCATAATTACCAGCAACTCAAAACTCCTGCTTCAAATCTCAGGCCAGCATCACCTCCTCCCGGAAGCCCCCCACATTCTTCACATTGGATTCAGTGCCCTTCTCATTGCTCCTGTAGTACCTGTCCATCCCATCATACTCTCTACATTTTCCTCACAGCCTGGGCCCTGAACACAGCAGGAGGGTTTGTCTCCTGTACCTTTTTCTAGCTCTGACAGCCAGCATGGTACCTGGAACATAGTAGATGTTCGATAAATGTTAGAGGGAAGGTGAGAAAGGGAAGGAAGGAAGACAGAAAGGGATGGGGGAGTGGCATGGAGACGGAATGGAGGAAAGTTGTGAAAGAATTGGGCCCTCTTGGGCAGGATGATTCTTCCAGAGAGAGCAGAAGTAGCAGTTGGCTTAGAGGAACTGTGGACACCTTTGCCCTTCCACAAAATGAGGCCCAGTGAGCTTCCACATATCAGTTAGAAACTGCATCTGCTGACGATGACAAAGACCCTTAAAGAGTAGCTTAAAGAATATGGATATTCTCTTCTCTCAGGATGGAGGTGGACAGTCCAGGCTAAAAATGGCCCTTGGTTATCAGGGACCCAGGATGCTCTGTCTTTGGCTATATCAGACCAACCAAGAAGTTTTTTGTTTTTTTGGGTTGTTTTTTTTTTTTCTTTTTACAGCTGCACCTGCAGCATATGGAAGTTCCTGGGCTAGGGGTCAAATCAGAGCTGCAGCTGCCAGCCTGCGCTACAGCCACAGCAATATCAGATTCAAGCCACATCTGCAAGCTATGCTACAGCTTGTGGCAACACTAGATCCTTAACCCACTGAGTGAGGCCAGGCATCGAAGCCGCATCCTTACAGAGACTACATTGGGTTTTGAACCTGCTGAGCCCCAGTGGGAACTCTGCCACCAGGAAGCTTTCCTCCTCGCATCATCTAAGTCCAAGATGGCTGCTTGAGCTCAGCAACCATCACCTCATTCCAGGCAACAGGAAGGAGCAGTGAAAAGAGGTAAAAGGGTCCCCTCCCTTTTAATGAGACTTTCTGGAATCCACTGACAACTTCTCAGCTTATACCTCATTGGGCAGACTCTAACCACATGGCCACACTTAGCTGCAAGGAAGGCTGGGACCTGTTTAGTTGGGTACACTGTTGCCTGAAATAAACTCAGGGTTCTGTTACTCAGGGGAGTAACAGCAGCAAGGGTGGGAGTTAGGGTAGAACATCAGTAGACTCCTCAGCAAGCCACAGACAGGGTCACCCAGAACTGGAGTCAGGAAGCAGCTCTCTTGGTGGTGGCCTTCCAGGGGGTCACTGGTTGGTGGCTTGTACCTCTAAACCACATATTCTTGTTGACAAAGGAGACAAAGCCCTCAGACATTGTAACTCTTGTTCGTTTTTGGTGCTCAGAGTTGCCCACTACAATGATTTAGAGTGGGATTTGTCAAAAGTAATTTTTATCCCTATTAAGATCTTTGGTTAGAGATCTATTCATTTTAGCCCTGAACCCCTCTCACACAATACCAATCCAGGAAGAAGCAATTGTCTTTGAAAAACAACAACAACAAGA
>TCONS_00656664
AAATAATTTAAGTTAGAACATGATATGATCTAAGATATACAAGGATAGTAGTGCTATGGTGATTTAAAGAAGAACTTCTTCACAGAGATTATAGGGTGGATGTAAAACCCTTGAAGCAAGAGAACCTGAGGTTTATTTGAGAATTGCATTTTGAAAATTGAACTCTTCCTATTCTGTCTGGGAGTAAGTGGAAGGTAATGATGGACCATTTTGTGCCGTGCCTTGGAAGCTAGGAAGAGGTGTTTACTCTTAATTTGAAAGGCAATGGAAACCATTGAATATTTTTGAACATCACAGTGATTCTGCTGGAATTGTACTTCTGAAGATATATCTAGATGAACATGTAGAATAAATTTTAGTGGTGAGAAGTAGGAATTGAAGAGACCACTAAGGATGCTAATTGTTAAATGAGAAAAAGTGATGTTCCATGGTGATAATGGGCTAAGAAATAGATATGAGAGCATTTTAGAAGTAGAATTGGCAGGACTTGGTAAGTAATTAATGTAGTGAGCATTGGGTATAGAGAGAACAGTGACTCAAGCTTTGGGGGCTTGTCTAAATGATGACCTCTTAATGCTTTTTCAGAAATAGAATTGTTACATTGAAGGATTTTCACATTTAAAATCCTG
>TCONS_00738353
AATCATTTCTCCTGCTACAATTGAAATGTAAGCATTAAAGCAATGTAAAAGTAACTAAACCTTACAAAAAGAAAAGAAAAAAAAGACTTCCCTCTTGTCTTACCAACACTGCTATTATCACATAGTGTGTTTCACATGATAAGCCATTCATTAAAGCATCACCTACTGTTTTTTTCCTCCTCAGAACCAGCTAGAACATGATCTGTCTCTGCATGAAGACATTGGACCTCTGACCTTTTCTGTAGCTATTCCAGGTGCAAACACTGTTGGCTTCCTCATGGACTCTTGACGGATGGACCGGATGTATGTTTTCCTACCCCAGATGCTCTTTAAGAACACCGGCAATGAGATAGGGGATTGTGTGCACCTGAATCAGCAATTCACTGAGTCTTATTTGTCTCCTCTCTTGTTTAAAGAATCAGTAGTGTAGTGCACAGAGCAACAAAAACTAGGCAGAAGGCTTTTTTTTTTCTGTTAACATAGAAAGAAGGCCAATCTAAACACCTTTTTGAGTCACTTCTTTATAATTGTCCTGAGATAAATATGACATTACTGCCCTGATTATTCATCGCCAAGAGACACATTAGTGGATAATTATCAGAACACATGGCAAGATCACATCCAGTCATAAAATCCATCCATACATTTTCTATAAGATTTTCAAAGATTTAAGATGGATCTTTTCCTATAAATTGAGAAAAAGAAAAAAAGATTTTTTGTCATGTGAATAGATAATGTATTAGAAATGGGAATGTTTCTTCTATCTGAATCATTGTCCCCACCCTCCCTCATTAGCTCCTACCAACTTCGAGGATTCCAAAATCCCAAACACAACTGACTCTTTTCAGGCTGAAGTTCCATTGACTTTTGGCAAAAAGCAACTTCCTGGTTCAAAGAAAAAAGGCTTATAAAAAAGCTCACAAGGCTTCTTAGACATCAAATGGGTCTTACGAAACCACATTTTGATGAGCTAAGTGTAAATGAATCAGAAACACATGGATTAAATTTCCCTTGAAATACACATGGGTTTGAAAATCAAGGAAAAAGTGTTTAGCCAAATGTGTTTTGGGTTTCCTTGAACTGAAAACATTTGAAAAAAGTGGAGGCATTTGCTAAACCCTAATACACTGTTGTGTTTGCTCAACCCTCCTCTAAATCAATTAAATTTCCACGAGGCTTCCTTCATTCCCTTGTGGTTTGCCTTGTCACCTCCGTCTTGACACTTTTTAGTCCAAACTAAATTCCCATTGAAAAAATAGACTGTTGTTCTAGATCTACTTAAATATGAAGTAGCTATTAAAACACCCAGCAAATCAAAGACATTAAGGGATAGAAAAGCACCCATTAGGTCATGTATTCTATCCTGAGGGTTGGAGCACATGCACTCACGGCTCTCCTGTGCTTTATCCAATGTGGTTTTAAAAGTCTCAAGTGACAAGACTTCACCACCTCCCTTGGGAGAATAGTGTGCATTCTAATAGATTTTGCCATTAGGAACTGTGCCTAAGTGTATAACAGAGGCACAATGGGATGGCTGGCAGGAAAATGGTATTATGGATAATTAACTCTTTCACTACTCCATATCAATCACCTGTAGCATGTTCAGCAACTGTAGCATTTCAGGACTAAAGAATATGCCAGATGTCTGTGTCCATTACTAGTTTTCATTTAAAAAAAAATCCAAAGTTTGGTTAATGGTATAAAACTATGCCTATGGTAATGTAAGATTAAGCTTCACAATGAATTGATTCATCACAATAAAACTGCGG
>TCONS_00738569
TAACTATTCACTTCAATAGTATGGTTTTGGTGAAGTAGTGTTGGCATGGCATAACCAAGGAGTATGTTAATGGGTCCTGAATGAGCCCCTTTTCCAGACATTGTACCTCCTGAATCTCACGTGGCCATAGTAGAAGCTCAAATCCAGAAGGGGGGGGATGTAACATATGGGTACTGGTATCTCAGAACCTTCATTTGCTTAACTGAAAGTGTTTAAATAATGTTTCGGGTCCTGGCTGGGGAATTAGCATCAAGGAAGAGGTTTAAGTGAAAGAAAAAATGAGGGCCTGACACCCTGCTACAGGTCTCCTCTACTTACTTAGAAAAGTCAAGACAATGAGATCAAGACATCGGCTACTACCATCAGCAACTTCAAAGCTGTTATGTACTAATAGGATGGGTAAAACATGGTGAAAAAATAATGATGGTGATGGTGTTGAAATGATGATGATAATGAGAACGGTGATCACCCAGACTCATGGATGTTCCATCTTTCTATCTGATCTCTTGCCTAAAAATGTTTCAAAGTTTGGAAACTCAGTGTTGGATAATATTCCATAAGCTTCCACAAGGTTAAATTTATAGACTTTATGAACTAGAGTTGTGGTTCTAGTATGTTTAGGTACATTTTATTTTATTTTATTTTTTATTTTTATTATTATTATTTTTTTGTCTTTTTGCCATTTTCTTGGGCCACTCCCGTGGCATATGGAGGTTCCCAGGCTAGGGGTCGAATCGGAGCCATAGCCACCGGCCTACGCCAGAGCCACAGCAACACAGGATCTGAGCTGTGTCTGCAGCCTACACCACAGCTCACGGCAACGCTGGATCCCTAACCCACTGAGCAAGGCCAGGGATAGAACCCGCAACCTCATGGTTCCTAGTCGGATTCGTTAACCACTGAGCCATGACGGGAACTCCTGTTTCAGGTACATTTTACATTAAACAAGTTCTTATGTGTCAATCTGGGAATTTAATTATCATTTATAAACTTGTTTCCTTGCTAAAAATGTATTTTGAGTCCAAAACAAATAAATTAAAAAATTTAAGGAAATGACCCTTTTAAGCAGGAAATTGTTTCAACTTGTTCTTGTAATTCTATATCAGTATTTAATAAAATATTTTAATTCGGCATTGGAATGAAAGCTATAGCTTAATTTTATTAATGGAGAAGAACGGTAAGTAGCTAAAAATGAACAATATTGCATATATTATGTTCTTTGAATTAATTGAATACAGTCATTTATATTTACTTTTTTACTTAGACATATAGGGTAAGAGTTTTTAAACTACAATTGAATTTTTTAGTGATACTTTTCTTATTTTGATAGTAACAAGAATTTTCATGTCTCTGAACTGATATATTTTGTCTACTCTGGGCTAATTCTGAGTGATAGGGAGAGTTAACCTAAAATTAAAAGTATATTTCAGGCAATCTACAAATTAGTTGATCCATGCACAGATAATCAAGTACAGATGGTGTGTTAGTACTACTTAGGTAGTGATGGGCAACAGGAAAATAAGATGAGAGGAATAAGCAGATATAGTGAGCTGTTTAAATCTGGGTGGCAGTATGCTGAAAGCTCTCTCTTAAAGTCCTTCCAACGGTGGAGAATAAGGTGATAACCCCAATATTCATAATAACATTGGCATATGAAGAAAAACCCTATGCTACCTCTCTTACCTCATTCATTGCTTGAATTGACCAGCTGATTTGGTTTCGAAGCCTGAGTTCTTTTCCATTATTGAAGCTCCATTTGATTTTCTTTCTCTTGGTTGACAGGGACATCCTTCCTGATTGGAGGAAGACCATTTTTTAAGACAAAATAATATGAGTTGCTGCTCTCTTCTGCGAGGACCTATACCAGAGTTAACATGAAAGCTTCACATGTGAGATAAATGCACTCAAAGACTCCTCACAAGTAGCTCTTTGGAGCTTCAGATGTGAAATGGATCATTCCTCAAGCTGTAATAGACCCTTTGGTGAAGCTCTTCAATCAAACCTGAGAATTCAAGACGTTTTGTAGCATCCTAAACAGAAGGATATTGAAGGGAGCTGATTCTGCTTTGATCCTTGTGCTTGTTGTCAAAGCGCTTGGGATTGAAGAGACTGTTGGCTACAATTGACTGTGACAATTAGGAGATGATCAGAGCCCTAGAGTGGAGCACTT
>TCONS_00738654
GGGGGGGCTTTTGCGATAGTCATTGCTACAGGTTTCACTTATAAGAGCAAAACCAGCAAAGATATTAGAAGTTGTACACGAGCATGTGACACAGATTCCTGATTCCCCCCACCCCTTTTTTTCCCAGAAGATTTACAGAATTTACAAAAAGAGATTATCCGTACACCTTCCACCCCTCCTATCCACCCCCATGACCCAAGCAATGAAGGATTTAGGCAGATTTACTTCAGTAAACACCTTTGGACACTTGGGGGAAAAGTGGGAGTCTGTTTGCAAAAGGAGGCTTTTGTTAAGTGAGGTACGGGGATAATGCTTTACCAGGCAGCTGTGATATTAACCTACCCAGCAATGCAGGAACACTTTTAACTCTTTGAGTGCCTGGCTCTTTGCACTCAGCAGATAAAATCCTGGTTCTCCAAAGACACTCAGAATTCTGGCTCTAGCAATTTATTATTCAGACAAGTCTTGTAGACATGAAAACTGTTCAAGCTTTTAAAACAATGTGGTTTAATTAGATGAGGTGGACTTACATTGCTTATAAGCCCTCCAAATGGTGGTTTATAATTGGCAAGGAAAAAAAAAAAGAGAGAAAGAAAGAAAGGAATCAAGGCAGCACATTAAAAATTCCAGGAAATATCTTTAGAAAAGCTATTTTCATTTCCAGCTTTTAAAATATTAGACTACGATAGTTAGAGGGAATGAAGCAGCTGGGGCCTCTCTCTTCACTATAAAAGACACCAGAAGTTTGTAATGAAGAAAGGGGTTTCAGCTGGAAAAGCTGTAAGAGGCCAGCTCGGACGGTGACATTATCACAGGCCTCGCATCTTTTCAAGAGGGAAGTGTTGCCTATCTTTAGGAGCTTGGGAGGTCATGTGAACCTCGAGAGTCAGGGCCTCAGGCAGCCTCTTACCAACTTGAGACTTTTCAGAGCAAGCAGAGAGGCATTTCTAAGAGGAAGGAGTTAATGGTTATTTTTTGCTGGGCACAAGAATAACTTTTCAGGTGTTGCATTTGGGCTTAAATAAGATTGCCTTATTTAGTTTCGAAAAAAGAGTGTAGGTGTCAACGTTCGAGCAGCCACAAATGTGTGAGAAAGTAAAGGGTATGAGACATGACAGAATTAAAGGTGTTTGCTATGTTGTTACACCGTGTGTCAGGCTGCAAGCTCCCTTTGTCACAGCCTCCTGGTGATTTGACAGCGCAGATCTACTTCCCTTCTAGGTGATACAGCATTTTTTAACTGGAGTTATAAATATGGTACCCCCTTCGCGTTGCACCCAGCCTCCCAGATCCATGAATCCCGTCTGAAAGCATCTTGCCCTGAGACACAATGAACAAATGCTGTATACAGGGGGCTGTGTGCTTGGGGGCCGGGCATCGCCAGCATCACAGTAGCTGGCATTGACTGTTGTTTGGCAGGAAGGTCCTCTGCCAAATCATTCAATAATTAAGTTTTATGTTATTTGTATGAACGACCAAGCATGCAGTATTCCTTTTCAAATCAAAGGGAGGCTTAAAATTACTTTTTGAACACTTTCAGACCATGGTCAGGTCACAGTTTGGGGGCTGAATTAAAATGATCTCATTCATGATCTAATTGAGGTTGGCAAAACCTTAGCAGTAGCAGGAGTACATAAATATAAATCAAAGACCAAAATTTAGCAAATCATATCATTTGCTAGAAATCTGCTCATGAATTATTCTCCGATTGCCAACCCAGAAGTTAAACTTTGTCTCCCCTCAGCAACAGTAACTGCGCATATTTTTTCAGGCTCCTGACAGGAAAGTTAGGCTGAAAAGAGGAAAGAAAAGGAAGATGATCAATGTCTCATCAAATATTGGGTGTTTGTAACCCAAGAAAGTATGAGAGCGAATAAAATCATGTACATTACAGTGGAGGCTGCAGTCTTGGTTAGAAATTATCATGGGCTTCTGGAAACCAGACTTTGGAAGAACAAGCAGCAGGGACACGTAAGGGGTGGAAAGGGAGCGAACATGTGAGAAAGATCTGATTGAACTTTGCTTTCATTTTTTCAATGGGAGAATGCAGTCATCATAATGATTCCTGATTTTTTTTTTTTTTTAGTACAAATTTAGTTCTGTTACTGAGCTGAATTGAGGGGATGCGATCTGAAGTAGTTAGTAAAAGACAGTACATAAAGATTGGCATACCTAGTTAAGTTGCCTTTATTTTTTAAAACATTACTATAAAATTAAAACTCCAGATAATTTTATTATAATCCATGAGACTAAATGTCATGTTCTATTATATGTTATCCATTTTTAGTTGTTCTTCATATTTCTTGGTTGCTGTGTGTTATTTCAGCTTAAACCACACACACTCTAAATTGGAGGAGACCTAATTCTGAACTTAAAATATTTTGAAGTTAAATTTTTTTAAGTCCCGCTTAAATGAAGACATTCTTTCAAGCAAACAATAAACATATAACCGGTCAGTTCAGCACGTTTTATTTATCCCAAGAATAATATGTGAAGGTGCATTTTAAAATCTTGAGGATAAAATAGAAACATTTTAAAATAATCTCAGGTGATAGAGGTAGATGACTGCATTCCTTTGCTAACAGGTAATTGGCTTAATGATTTCCTGTGACAAAAAAGGCAAATCTAACATCAAAACATATAATGGATTCCTCTTTAATGTTGCTAACATGACAATACAGTGATTTTTGTTCTTTCTATACTGTTTAGTATTTCTCTTTATAATCAGCTCTGAGAAAGAAAGGTACACCTGACAAGGTGATAGACACTCCCTCCCCAAAATAATCAATGATAGATCCATAGATTAAGATATCATGCTATTTAAGACCTGAGGTTTTTTTCCCCTCTTAAATAAATGAGTAAATTTCAAGGATTTTAGTGCCTAAGTGATCTATAAAATGCAGTAGTTAGCTTTCACTGTTTTTTAAAACCTAAATTTAATTTAGATTGTTTTATATTCCTGAGTAATTGTAATCAAAGAAACTTTGCAATTTGCCTATTCTTGGAAGTACCTAAGTTTCTATTTTAGACACAAAGTACATCAATGGAAGTGTTTCACATCATGAGATTTCTCAGTTTTAAGAGGTGAGGTTTATACATAAAGAACTCAGTAAACTGTGTTTTCATAATAAATAAACCCATTAAAAGGGGAAAATCTCTAAGCAAAATGGTTGTCCTCTAAAGATTTTCCACCACCTTTGCTCTGCTGTTGGGAATTTGAAAACTAAACACAACCAATGTGAGTGTGCATGCATGGACACATGCATCCTAGGATCTCAAGTCTGGGATTCTTCTTAACTTTCACTACAATCCTATAGCTTGTAAATGAGATGCATTTCAGCAAAAATAGTAGAGGTGAAGAATTAATTTAGACTCCTGTTTAGTAGGATTTATTGTAAGAGAAAAAAGTGTTCCCTAGGCCACATGACTTACAAAACTTACTTGCACCTATTAATCTAGCTTTAAGTGTATTATTTAGGATAAATTACAAGCTTTGTGCTTTTAAACTGTTTTCCTTCGTTTTCCTTCAATATTACCAACCTTAGAACAGATTATGCTAAATTGATTGCAAATTATTATGGTTTTTTAAAACAGCATTCAGGACTTCTGAATAAAGATAGTATTTTAAAGTAGTGTTTACAGTATTTAAAAAAAAGAAAAGGGGAGAGGATTAAACCCTACGGAACACTTAGAAATGTGTGGAGTTTTATACTTGTACAGATAAAGTGTGAGGTAGCCTTGCCCTGTGAAACCAAGACCACAAATGATATGTGTCAGTAGGTTCTTTGATAGGGCTTCTGGCCACAGTGTTTTTGTGCTGTCAAACTGCTGTGTTGAACAAACACCTCCTCTGGGACAAAGTGATAAATGCAGAGACAGGCTGGCTTCAGCCAGTCTCAGTAACCTCCTCCAGCACGCCCCCCACACCCGCACCCACCTCCCACCTCCCACCTTCCAGGCACCCCCACCCCCACTTTGCCCCTTTACCTGAAATTGACATTTAGAGCGGATCCCCAGGGCTTTTCAAGGTGTCAGGGGTGAATAATTATTGGTACTCCCCAAATCTTATGAATCAGTCCTCCGAAAAAGCAGGCAAAGTATCTTTTTCTGGCAGGCTTTATCTAGTCTTTTTTAGATGGAAATGGACTGAGCTTATAAACTTTTGCCAGCTTGAACTTTTTCCACTTTTGCTTAATCATTTGAAAACCACTTGCTTTCCTCTTGTCTTCCCCCCAGTCACCAGAGTTTTATTTTCTAATGTTCAAGCAATTACATTGTGCAACACAAAACAAAATTTTGCCTTAAAAAGTCCAAATACTGTCACCTCCTACTTTTCACTTTGCAGCATTCTTTTGGGGCTAACACTTCAAATGTATAGCCAACTGATTTTTTTTTTTTCCCTCTTCTCTCTTGGAGGAGCCATTATTCTCTGACTAAAACCTGTTTACTGGTGCCTTTGTGTGTGCGTTTTTTCCCCCTGACATTAAATGAATTTTCATCTTCTACTTCTGCAATCTCTAAGAAATAGATAAACCATTATATTTTTTTCCCGGCTCGTATTTTAAATCGGTGATCCTGACAGCAGGCCGATTATTGCACTTTATGTTTTAGTGGATGTTTGCTGTTGCTAGTTACAGCAACACTTATCATAAGACAGCAAGAAAAGAGTAGTCCCTGGTAATTAAAGTAATGAAATATTCATTTACTCTACCTTTTCTGTAGTCTCACAAATTAGGCTGCTACATTTAATGCCTGCACTGCCTCTGTTTTTATTATAATGGCAGCTTTCGCATCTGCAATTAGGACTAATTCTGACAGTTACAATTTCTGAGGGATGGTAAACAGTGAACGAGATGTGCAGCAGAGGTATTACACGTGAAAAGCCCTTGTCTCTTTAACCTTGTTGTTTTTTTTCTCGCAGAGGTTACCTTTTCCCGATGGTGCAAAATCGACTTGACATAACTGTCATCAGTTTCAGGGTTTTCCCTGAGGTATTTGCATCAAATCAGCCCAGTCAGCTTCAAGGTGAAATTGGCAGGCCAGAAACTGACAGGGTAGAGACTGGAAAAGAGACAGCTAAAGTACAGGCAGCGAACTGACAGTAGCAGAGTGAAAGACAGAGGGAAGGGGAAAGGGGTTGGGAGTGATCGCTTTTCAACTGTAGTGGAAGGGAGATCTCAGCTCCTGTGTGGATCTCAGTGGCAACGTATCCTGGAGGAACTTGAAAGGTCGAGAGATTCAGAACACCTTCAGCTAATTCTTACCACTAGGGCTTCCCAGCCCTGCTCCCGGGTCTGCTCTCATTTCATCTGATTGGATGCCTGAAGAGGAGTGGGCACATTTAATTAAACAGGAGGAAAGTTCTGAGGCACCTCCTTAGCACTTATTAAAGCTTGAAAGCCAAATCTCATGATCAGAGTTATAGGAGGTGAATAAGGAGGTTTGGGTCTTTTTTTTTTTTTTTTTCCCTAATTGTTAACTTGTAGGAACGTTAACAGCCCTTCTCTTGACCAGGTTTGTTTCCTTGGATTTCTCTTCTGAAGCAGGTTAAATGTTCCCAGAGACCAGAACTCAGGAGACTGTCAGTTCTATAGTTAGTGCATTTTTGTCAACAAAAACAGCCACCTAGCAGAAATTTCATTTGAAAAGATTCTCCTTTGAATAACACGGGGTTGCAAGTTCTCTTTGTCAAATAACGCCCTCCTGTCCTGATAACGGAAGAACATATATTCAGTTATTTAAAGGCCAAGAAAAAATGGCAAAGACTTAAAATAGACATGGCATTAAACTTTTATTTCACTATCAGGAACGGTCACTTTGAGAAAAATTCTGATTGCCAAACTTTCAAAATTGCTTTTGCAAAGAAAACAAACACAAAAGCCGCTCCTTTTGCCTGAGTGCATTTTTTTTCTCCTTTATGTCTATTTTTTTTAACCAATATATATATATATATTTTTTGTGTGTGTGTGTGATCCTTGTTTCTTCTAACTTTAGTGGTGGTGATGGAGGGGTGTGGGTGTCTTTACTAGATGATTTAAAATCCTCACCACTTTCCAACTAGACTTGGGGGTCGAATAAGCCCTTGCTTTCAAAGCGTCTTCAGGCTCTGTGTATGACAGGCATTGGCTGATCTGCTGATGCCCATTCGACAGGCACTGTTGAACTAAAGTGGTGTGACGGCACAGTTTTGTTAAGCTGTGAACAAAGAGCTGAAGATGCCTTCCTGGCATCGTCCATGTGCATATTGGCCTTGTCACAGTTTTGCTTGATTTAATGCTCGGTTTATTCCTAGATATTAAAACTTAAATTCCGAACAATATGTTTTCAAACACTACCTACCAACTTTATTTTAAAAGCTTCAACTTCGAAGATCTCAGTGTTCATTTCCTCCTCTAGTTTCTATGTAGCCAACGTGAAAACACAGCTCTGGAAATAAATAGATTGCCAGTAGCCTCTTAGCTATTATCCATTTAAAAATGGGATTCCAGTCTTAAAAAGTCTTATTAGGGGGAAAGATTTATTTTTCTTTGATCATTGGTTGAAAGTCATTATTTATTTCCGACAGTGGATCCTCACATAAATTCCTGAGGAAAAGTTACGTTGTGTGCACAGAGTCTGGGTAGACTTTTAAAAAGATCTATTATTAAAAAGATATTTAGTTATAAAGAAACCACTTACAAATACCTGTCAGGGTGGGCATAGGCCTGTGGGCAGGAAAAAAAGGAATCAAGGAAGTTTTTGCTGAAGTGAGCCCTGTTGAGACAGCAGCAAAATTAGGATTGAGTCTTAAAAATAAAACAATTGTTATAAAAGTCCCCCTTCCACAGACCACAGCTAAGAGAACTTAAGTTCAGTACTAAATTTAGATTCCTGTGTCCATTTGAATGTGTCTTGAGCTTTATCTCTGCTGGGTTTTTAGTTTCCCCCTCTGCCTCTTTTTCTCCCTTCAGGTTGGCTTCAAGTGTTTGCTAAGAGATTAGTTAGCAAGTTTATATTGAGGAGGTAGCCATGGGAAGCAGCTCTCTGGCCAAAGGAACGCGCAGTGGGTCAGAGTGTGAAGATACCGGGAGCTAAGACTGACTAAGGCCCCGGATCAGGCCAGCAGAAATGGCCTGCCCAGGGCTCATGCAAGTGAGCACATTCGAGAACTACTCAGTGGACGATTTGAGGGAGACGCTGGCCCTCTGATACCAATGAAGGGCCTTGACTGAGAATTCCCCTGAGATCAGGAGTAGGTGTGATGTTAGTACAAGGAGTTCTTGAAGGAAGGTCTGATTCACGTGAGACGAGGAAGCATGATTTTTCCAGCCGTCGGTCGGTCATCATGTCATCATTGGGTTTGAAATAAGCAGGTACTCATGGCTGCTTTTTTTTCTCCCACCCCGTTCCTGCTGAGTGAGGAAGTTCTGCTTCATGTAAATAAGATAAATAAGATCTTGGAATTTATCTGCAATGAGGTAGGGCTTTAATGATCAGTATCTGCAAGCCAGGAGCATGACTGTGATCTCATTGTATCACAGTGTACAGATGAGATAGTTTAGAGCTACAGCACACCAGTGCATTGTGCCTGGGTGTCGGGAACAATTCTTCCGTTTCCAAAGCAGCGACTCTTTCTTTTTCATCATTGTTTCCTTACCTCACTTGTATGCTTCTTCTGATACAGATCTGAGTGAGTTATGCAAGCTTCAGACTTGCCAGCCCCCAGCTCCCAGGCCTAGTACAGAGTAATTCATAAACTTACCATATTAGACTATCAGATTGAAACCAAGGGTTTCTACTAGTGGTGGAATTGGAAAGCCCATTGTTTTGATTATCATTTCATCAGCCCCAACTGATACTAGTATGCTCAAGGAAAACATACTTCAGTTTCAGTTGATTTTCAGATTCCAAAATGGTGCTGCAAAGCCTGTGCATCTCTAATTATATTTTATGCTAGGCTGTGCAATACCAAAATATACGCTGCAGCAATCAGTGAGTGAACAGTATCAATCAATTTGTAAACAGATGAAGTCACTCATTCCCAAACTGGTTTTCCAAAAACAATTACTAAATTACAATAGAAAAAAATTGTACAGTTACTGTATTTGTGTGCTGTGTTACAATCACATACCAGGGAAACAAAACAATTTAATGCAGAAAAATCATCATTCATCTACATTATAATTGCTTCTTTTTCACATCTACAGGGCGGTTAATTAAAATTGTGATTAAATGCGGTCGCGCTGCCTAAGATGTCTTGCCCAAAACAGGTGGTACAGAATTTAAAAGTAAAAAAAATGTAATTAGCATTGGAAATTGAGAAATTGCCTGTAAGAATCAGTGTTAATTTCAGTCAGTGATGAGGTAATTTATAAATGAATGCAGTGGAGGCTGTGCAAATGCACATTGCCTTCCTTGCCATTCTTAGCATTCTCAGCATGCAGGTGAAAATGTTTTCAAAATATTGAGGTAATTTGAAAATCAATCCATGCATTCCGTATCTTTTTTCCTCCCGTTTGTACCAAATGCTGAACAAATGCTGCCATAGATGGCACGATCCACCCGCTTTTTTTTTTTTTTTTTTTTTTTTTTTACTTTCTGAAAGCAATGCTGAGCATATTTTAGACCTAGATGAAGAAACGTCACAACACCAATTGCAAGTCTGAAATTGTCCCCAGGGCCCTAACCCTCCACCTGAAGTTCTGACTGATGTGGATTGGCTTTGCTGCAGGGCACTCCTTCACTAAGATGGAGATCTAGAAGGAACAGGTAGTACAGACAAAAAGATGATTAACCAAACCCATAAACACTTGAGGTTTTATTTTTAAAGTTTAAGGAAGAATTAGAGGATTATAATAAGGCCTATATTTCCTTTAGCATCTTTATCTTTATTCTCCAAAAGCAGTTAACAAAGTTTTTACTAGAAAAATTTTTTTTTCCAGAAACCAACTCTGCTCATAAATAGCATCTCTTATCCCTTCATACAAGGATGCAGCTTTCTCTTGGCACATGAGTAAACTTAAAGTTTAGGTGCTGTTTTAAAAATTATTTTTATTTGCAATATGTTTTTATTATTAAAATGAGATCCTCTAAGCTTTAAAAAATCTTTTAATGGAAGAAATTTGACTTTTATGTGCTTTTTCTCATCAGCTGAATGATATGAATTTAAGATATTTTAATCATTAATATGGGATTTAAGTGTCTGGCTTCTTCAAGAGACTTCTTAGGACCTTTTAAGCATCCCCTTCCTGTATTTGGCACTCTGCAAAATGATTTCTCCATTAAAAGAACATGCTTAGTTAACTGTTAAAGATCCATCTGATAATCAGATGCTGTCATGTAAAATATCCTGCATGGTTCTTTCCTGTTGGAGGCAGAATCAGTAATTTCTGAAACTATTCTTTGGGTAATTCTGACAGTTTTTGGAGAGAGACAGAAACTAAGGAGTAGTCTGTTTCTCTGACAGTATCGTACCATCCTCTGATTTTAGGCATGCTGTCAGGTCTATTCCCATGACCCTTCCTCATCCCGTTTAGGATACAAATGGACAGTGCAGTTTAGATTTGGTGAATGGCATGCCGTCATTTCTGCCATATTTGAGTCTGTTTCCCATTTACTATTACAAGTAGAAATAAAATGAGACCTATAAATGGAGGAAACTGAAAGGTCACCAGTTAACTTCAAGATCCCTCTCCTTTCACCAGCTCCTGCCCCCCACTAACTGTGATTAGACTGATTTCATCTTCCAGCAGTCAGTTCACCTTCGGTGAGGGAGAGTGCAGCTTCATCAAAGAATGACTTCCTGGATTCCCTTCAGGACCTGTGAACATAAGATCTGAGCCACATGGGACTTGGCTCAAGTTTCAGGAGAGTGGTGGGACGGGGGAGGGACTGTGATGTGCTCTGGGCTGTGCTGGTTCTGAATTTACAAGGGGTCACAAAGGTTAGAGAATCACAGATGTCAAGAGCACTTCAGGCCCTCCCCCTTGAAAAATGTGCAGTAGAAATCTTCCTACCTCTGTAGTTTAGTTCATAGTCCTCTGTAAACTAGCAGGACACTATGGAGTTCTTTACGTTGGAGTTTTCACCTCTGTGACATCAAACCATTGGCAATGGCAATGTCTTCTATACAAGTTCACCTCCGAAGTATCTTCTCCATTCTCTTATAGAGCCATCAGGATCCTCAGAAAAGGTATGGACTCTATGGCTATGTCAGCACTAGACTGGCCAGAAACTTGTTTTTTTTAAATCCTTTTTCTTTTCAAAGTTTGCCACGAGAGCTTATTTGCTTCATTCTGCCATTGCCAGAAGCAGTACCTCTTTGAAGCTGATGTCAGGTTCGTGGAAGAAAACTGCACATTTTCTTTTTCCTCTTTCCGCCTTCATTCCTAAGGGTGATATAAGCTTTGTATTAGACAATTTTTTTTTTCTTGTTGCAAAAATAATTGAAATGTATGCCACTGGGTCGTTTTTAGACTTGTGGTATTTTTGTCAAAAATTGCAGCATTTAAGTTATCCTGCATTAATTGAGCATCTACTATGCGCAGGCACTGAACATGAGGCTGCAAATTAAAAAATGAATGATAGAGTCTGGATGCCTAAGGAGCTCACAGTCTAGTGGGAAAGGAGGGCCTCCAGAAATGAGGAAGATGTGACGAGTGCCATAAAGAGCTTTGTATCCAGTGAGTAGAGAGCACAGAAGACGGCCTGACTAGATCTGGGAGCAGGTGGTGAGGGCAGACTTCCTGGGGGAGGCAGCTTTTGCAAGGAGGATGATCACATGACTTGGATTTCACTGGTGGAGTGGGGAAAGGGCATCCTGAACTGAGGGGAGGGTATGCACAGGCTTTGGAGGAGAGAAAGGGAGACCAGCTCAGGTGCTGGCAGCTAACCAACATCCCTGGAACAGAGCCCTAGTGCAGGGGCATAAGCTTGAATTGAGTCTGCAAAGGGGCTTGTGGGCAGAAGTATCTCCTGTCCCACATTTCTGGCTCTTAACCAATAAATAGGTGATGGTGAGCTCATGAAACATTTTTTAAAGAAGAAGAATGACAATCATGTTTGTATTTCAGTGAAATGTCTCTGGCAACTGTAGGAAAGCTAATATTATCTAACATTTATTGAGTACTTAGAATATGCTGAGACCTGTGCTAAGAATTTTGCCTGTGTCATCTGATGTTGCCCTGACAAATACTCTGTCAAAGAGATACTATTATTTCAATACTTTTTTTTTTAACTGAGGAAGAAATTAAGACTTAGAAAAGGCATGCGTCTAAGAGTCAGGAAGAAAGTTTATGGTTAATGTTACTGGAATTGTAGAATTTCCAGAATTACAAGTAATTCTGGAAAAACGTTTGGAAAAAGAAACCTAGCCCTTGAAAAAGAGTTAAAGTGAGGCAGTTTGATTCCCTTTTCTCTGGGGGAATAGTGAGACTTAGTTGTGTATAAGGATTTCTCATCCTCAGAATTCTTTTCATTCATCACTAGGCCAATTTGAACAAAAGAAAACAAAAAAATGGTTATTTGTCCTCAAAAAAACTGATCCTAGAATCAGTTATATCTTTGGGAGTTTGGAAAGAGATGGTTAACAGACAGCCCTTCAGAACAGTGGAGTTTAGTAAACCCCGGAACACTAGCCTTGCTGATTTAATTCATGACATTAAGGCCTTATGAGGAAGCAAATGAAAATAATCCCTTTGCGATGACTCTTTTCCCCCTTTTCTGAATTAACTCTTCCATTGCCTAAGACTCCCCAATCCTCAAACTTCTGAATTCTCCACACTGCCTTATCTCTGCCATCCCATGGCAGGCCCTAAAGCTGCTAACATTTTGTAACAACTATGTGACAAATTGTTGTGCTTTTATTCATGTCGGACATCTTTGCCAGGCTTGCTTGTTGTGTTTTCTGTTTGGCTGTGTCATGGGACCAAAGGTGGCTGCCTTTGTACAGCATGTCAAATCTGGTTAACATGCAGCCATTTATCTTTAAAACCACTCCCGCACAATGGCAGCAGTGGGCCAGGCCACAGGGCTCCCAGCACAACCCAATTTTTCAGACCATCTTTTCTGCATATGGGGAGCACATTGGACAGCAGACAAGATGTTTTGTGATTTGGGGAATCTCTTAGAGACAAATTGTAGAGTGCAAGTGCGGTGTAGCTGGACTGCTGGGTGCCCAGTGAAGTGAGGAAAATCAGATACAGCACAGGCTGAAAGAATGAAGCAAGAATTCATATCTCTGTGCAGAACATGCACAGTACTTTGCTCACACAGAGAGTTCACACGTAGACAAAAGCGTGTTTGCTTGGTAGTTATTTGCAGGGCATTCTATAGACACAGCCTGTGTGTATATTCACCCATAAGCCTTCTCTCTGTGTTTTGGACTGGGGAGGGTGCCCACACATGAACATGGAAATGTGCTGGTGTGGGAAGACAATTTGCTGTTAGCAATTTAAGACATGGGAAAGACCTTCTAGTTCACTGAGGCGTTTCTCTCCTAATGCCGCAGAAGCAGAATCTTTGTGTTTTCTATGGTTGTTTCGATAAAGGACTCTGTGTGTGTGTTTAAGGAATACTCAGAGCCGGTGAGTGTCAAGTGCTACAGTGAAAGATATTGAGGACTTTTCTTATTATAAAATGGCTGCAAACTTTATAACCTAATTCACTTTGGGTTTTCATTTTTCACTTGTTTCCAGGGGTCTTGGGGATGATTTGCCCTTAAATAACTAATTATCAGCAAAGGAGAAAAGACAGCAATAAAAAAAAAGTGATAAACCTTCATGAACTAGTTTAACTAAAATGAAAAATTTACTTCCTTGGATCAGTGAAAGGACCAAACATAGCAAAACCACCCGACTTAGATGAATTGTTAGGAATTGTAAACAGTTAATATAAAAGTATATATACATAAATATATATACACATGTGTTTGTGTATGTGTATATATACTGAGGTTGCTTGAATAAATAGGCACCCAGTTTTTCTCTTTTTCTCTCTCTCTTTTTTTTTTTTTTTTTTTTGAGTAAAGGACCCAAGAGATTGCCTTTCACTTTGAAAACAATCTCTAATATCAGGAAAATGCGCTGTTTGTTTATGCGTACATAATGCAAGTTTGTCCGCCTGGGAACTGCAGCAAATGGGAGAAGTATGCATGGATTTCACAGGTAACAGGATTACGTGGGCACATAATTGATCCATTTGGAGAAAAAAAATGACAGTGCTCTAAAGATGCCTAGGCTTTGGAGATGGAGTTTATGAAACAGGCATTTGTAAATTCAAAGGAATCAATATGTCAATTTTATTACATCTCAGAACCAGCTGGGCATTAAAGGAACAGCCTTTAAAAAAAAAAAAAAACAACAAAAAAACAAAAACCTGCAGCTGTGTATTCCCACATTGTCTACCTTTCTTAAAGGGCTTAGCATTTGAGGACATGAACTTAGAGACTTCTACCTTTCCAGAAATTAATTTACATTGTCAAAAAAAGAACAATAATTGGGCATTTTCTCAGTTTTCAATCTAACCAGTCCATTAAAATGTCCTGACTTATTACTACAATTAAAGTCTATTAATAGATATAGGTAATAAGCAGAATAGTGACTCTCACATAGGTTGCATACAGTCAAGGGTTCATTAGAATTCATGTCTGCATTGTGCTTTTCAACAAAGTCTAGATTCTACCTCTTCCCTGATCTAAGAACATAATTTAAGAGCTAAGCTTTGGATGTCCCACAGAATTTGGTTTGTGCAAGTATGAAATATTCCTGTTTTATTAGAGTTTTTGACAATTCAAAAAGACCAAGCTATTTTAAATTAAGTTCCCAGATAATAGGATTTGGACAACAGCCATAAGAGACGTGCATGGGATGTGAATTCAAGATATTTTTTTAAGATCCCAAAGAGCTTACACAACTAAGGATGAAATTTAGAAGCTATTAACCGGCCCACTTGTAAGTGAAGCAATGCTTCCTTTCACCTCCCTACTGTGCGCTGCCTACTTGTACCTCAAAGGTGAACTGCTCTGCTGTTTCATGCTCACAGCTGCCCTCCCTGGACTCCTGCTCCAAGAACATCCCTAGACCCATTCACTTGTAAGCCATCGGGCCCAGTGCTCCTCCTCTCTCCAGGGAATGAGGAATTCAATACCATGAAAAGAATAGAGCATTCAGACACAAATCTGTGGCTGAATTCTGATTCTGCCATTTACTCTCATGTGACCTTGGGTGTATTTCTTAACTTCTCTGATCCTTAGTTCATAATGCTTAAAGTGGGGTCCAATATTTATTTTATAGGATCATTAGAATGTTGAACAAAATTCTGAGGGGAGTGTCTGAAGCCTCAGAAGATACTCCGTACATTCTGCTTATGACTATTTCAAGGCATGACTAATCAAGCTGCCAGGAATTCTGTGATAGAGGTACTTCAGTTTCTGGGTCATGCAGAAACATTCTTGAAAAGAGGAAACAATAACCTTAAGCTGAAGTATTCATTCCTTTTCAAATCTTTAGGGAGTGTTAAAAGAACAGAAAAGGAAAAGAAATAGAGTGGTCGGCATGATCACAAGTACCTGCATTTCCAGGAAAAAGATATTATACCTTTTCTTTATAGGAACAATGCCCTATTTAAAGTTCCTCAAAGAGTATATTCGGAGCTGACCTTTGTCACAGCACTCACAATATCTGATTCCTATTTTTCTCCTCACAAATATGTAACTGCCTTGAGGACAGTCTTTTCCATCTCTCTGTCACCAGTGCCTAGCTCTGCACATGGAACACAAAAAATCGTTTTGTTCAAGTGGGCTGTGCTTTATACGAAGAAGAATCCGTTCTACTCAACTATCTTCCGAAAATGAATACACCAGGTACATTAAACATTTAGCATATATTATAACATCTAGAAAAAAAGCTTTTGATAAGTTACGTTAGACTCCCTACCCCTCCATCAACGATTCCTTGAGCTTCACTTAAGTGACAGCTATGCCATGTTGAATACTTGGGATTTTCCCTTTTCTTTTAGTTTGTATTTAAATGAACTGGTTTTCTGCCTTTTGCACTGACACCTATAAGATCTGTGGGAGGCAGGCAGAGAGGTGGTGTGGGTCCCCAAGGCTTTGAACATCTGGGCTCAGGTTGGTTTCTACTTCATACCAGCCATGCAGCCAGGAGCCAGTCGCTCAACTTAAATGTGTCTCCATTTCTCATAAAACTCACGTTACAGGGTTGTTGTGAAGAATTATTAGTAATAGGTAAAGTATCAAACACATAATAGGCCCTTAATGTTATGTCTTCTTCCTCCGCTCTTCCGTGTTTACTGAGTATCTGCTTTGGATTGGGAGGTAGTGAGTTCCCCCCTTGCTCCTTCTGTTGGTCATTAAGTCAGTCAACATTTAATACATACCAATGGTGGATGTCTTACCCCAATTCCAAATATTATTACGAGAGCTGGACTATTTTCTACTCAAGGAAAGGAGTGTGCAGAAGTACCCTCCATACCTAGAATCACAATCATTCTATTTTCTGCCTAATCTGACTCTTTCTTTGTTCCCACCATCCTTTTTAGTGAACCGCTTTGGTATCTCTGCAAAGCTTCATCACCGTTCTGTGCTTGAGTATCTCAGATCTCTCTTCTTCCATGATCCTTTGAAGACAGCGGGGGGAAAAAAGATGCACTAAGGTCTCTTGACTTATATGTTTGCCATGCAACTCTGTGGATTGGTTAGTTAATAGAACAGATTAAAACACTTTGATTCTGCTTAAGCATACCAGAAATACATTCAAATCTACAGCTACAAAATGTAAAGAAGGTAGTCCAAATATAGTACTACATAATGAGGCTCCCTGTTGGTAGTATATAAAGCACTTTAGAGTATAGCTTCAAATTCTAATGAAGATCATTTTAAATTTTGCACTGAATTGTGAATTTAAAATTCCCATGTTCTCCATAAGTATCTGAAGAGGGGCATGTAAATACCATAAGTGAATTAATTACTGCCTTAAGTTGGTAAAGCATGTGTGAATCCAAACTTTATTCTTGAACTTGCACTTCTCTTCCCAAGGTTTTTTGAACCATTTCCTATATGCCGAGTTCTGAGTACCTATTCAACTGCTGAGGACATATAAAAAGGTATTTTTCTTTGCATGGATTAAATGTTTTAATCTCAGAAAATCATCACCACCACCACAAAAAATATGCCCGCTACAGTATCCATGTATGACATGAAATTCATAAAGCAGAAAAGAGGTATTTATAATGGAAAACTTAGGAGAACATGCACAGATTTTACTTAACTTTTACTCCTCCTTTTGATATTAACCATTATCATTTTCTTTCTCTGGGAAGAAACCAAAGACTAGATGGCAAGAAGATCTTTCTTTAACTCTTGCTTCTGTTTTGAGGCTGTAACTGGGGCAACCACTGAAGTTGTTGGACAACTTTTCTAAGCTGACTTTTCTGAAGTAAACCCCAAGAGGGGGGAAAACGGAGCTGCTGTTAGTTCATGGATGGTGCCCACATGGCGCCCACACCGGTGCCCTCAGAGACACCATCATTTCCATGGAAGN
>TCONS_00742471
AAGCCCCAAATGCGATCTGATTTCCAGCCTCGGACTGGACTGGCCAGTGCTGTCCCGGCCTATAGTCCCCGCTGTGCTGACCGGAATTGATCTGCCAAGCGCCTTCCGCGGACCGCGCTGGGTGCAGGCAGCTCCAGCCAGGCCCGAGGAAGACCAAAGGTGAAGAAGAAGAACTCTTGGCTTTGATCTCCGGGAAAAGATGAAGAGGAGCCATAAGGAACAGGATGCTTTCTGGAGTTGCTGCTAAAGTTGGCCCCTGCCCCAGCATTTGGATCTGGTGATCTTGAGGGACTTAGGTGGCTTCAGGGGCCACACTGGGGAAGGTGGAAGGGAGGGTAACCCAGTTTCCAGACATTCAAAAACACTTGGATTTTCTGTAGAATTGGGCATCCCCAACCTTGGATCTGGATGTGGTTGTGAAACTTCTTGATACTCTGAGCTGTCTGTATTCAAGGAGTACCCTGGGCCTCGGGTCTCAGACCCCCTAACCTGAAGGCCTGGAGAGCTTGAAGATGCCAGGCTCCTCCCCAACCCGTCAAAAAAAAAAAGCTAAGGATACCTCCAGCCACCAGAAAATAGCTCACCTGGGCCATCCCTGAGGAAGAGCCCACCTCACTGCTTCCAACTCCTCACCCAAGGATTGTGTAAGTGTACCTGTTATGTGCAGAGGCTACTCCACACACCCAAAAAGGTGTGAAAGGAATGGAAGGAAGAGATTTACTGCCGTGAAGTTGGGAACCCATGGCGAATGTGCTCTCTACCTCCAGATTTCTGAACTCCGAGTTCCCCAAGCCTTGGTCAGGGACTTAAAGGGCCCCTAGGCTTCATGGACTTGGCACCTAGCACTGTCACTTCCCCAGACATAGGCCCAAATCAGGGGGAATTTTTCAAGAAAAAAAGGCAGACTAACTGGTCATTCCCACTTCTCATAAAATCAGTGCTGCAAAAACAACAGGAAAAAAACCCCAGGGAAGAGCACAGAGGCAGAGTTGCCATGTGTGCACAAACACACCTGCAAACATTCTGGTGTGCAAACACAAGTGAGTACATGCACACACACTATAAACTTACAGCATCCAAGTGTACATCTAAAGTACAGAAGAATGAGCACCCA
>TCONS_00749369
TAAGGAAAATCTGGAACACAGAGGAGTGACTGACTCAAATATGATGAAAATATAATGGCGTTTTTCATTGTAATAACTACTGCATGTAGCACTTCCCAGCTACAAAGTGTCCGCACGTACGTTTTCTCCTTTGATCCTTACCAGGCAAGGGTGAGGAGCTGCTTTCTTTGGATCATCCAAAAACTTTGAGTTTCTGCTCTGAGACTGCACACAAGGTATCAGCCCTCGTGTATTTCTGGAGAGACTTTAACAGATCAAAGGGAGCGTCTGCTTTCTCCCCAAGCACATGTCTGCCGGGAGCCCTGCTTGTTGTGGAGCAAAGATGGCTCAGCTCTGGCAGCCCAGTTTATATCCTTCTGACTCTGTGGAGAAACTTGCCTTTTTAAAAAAAAAAATCAAACTTCAGAAGGATCCAAAAACATCATCAGTCATTGTAAAAAGGGTTTTATTATATCTGCCAGAAGAGTTTGATGGTGTTGGACTGTTGATTAGTATGTCGTCTCCTTTAGTAATCCAAAAAAAAGTTGTTAATATTGGCAACAAAAACGAATTGGTTTCACGAGCTTACCAGCAGTTTTGGAGGATTTATAGTTTGTCAGAATGAACCAAGAAGGCAAACTGCTTTGGCTGGGCTGCAATCCCCAAGTTGCCAGCCAATCTGATCAATTTGGGACAGTGAATTGACTTCCCTGTCAGTTTTGCTCAATCTCAGCTCTGAACTTCCTGTTTCACTGGACACCATCGCAGCTCAAATCAACCCTGTTGTGGACAGAACTCCAGTGGTGACATCTTGGAAAGATGGAGAAAATGGCAGGATTGACTACTCTAAGCCCTGGATCACTTCCAGAAGACAACTTCTGCATGCAAGCCAACGACTCTATTTTCACCAAGTTAAAAGTTCAAAAGACTTGCCCGGAAAGTCAGAACTTCTGTAGCTGGACAACTGGTGTTCCAGTGTGATCATGTCTGGCCTTTCAATGTAAAAACTGAAGCACTTTGTAAAACCTGAAAACAGTTTAAGACATTAAAAAGATAGATGCCTCCCCCACCAAAAAAGGAATTTTCATGCACTGTAGAAACCATTCAGAGGCAAAACATCACATCCTAATGAATATAATAGGGTCTTGCATCCCCCTCTTATTTGAACACAACTCTCATTGACTTAAAAGTGACATTTCCAAACGGGCTGCAAGAATGATTTGTCCCCTAGACAAAGCAGACTGCATTTGTTCTGGTAGAATGGCTTCTCTTCTTTGTCTCCGGATAATTTGATACAGCATTCATTCATTCGAGTGTGACTCTCATTTGAAAATTTTCTCAATGAGACCATTTAAAAAATATTTTTTAATCTGGAGCTTTCATGACTTCCTCTAAGGCTTCTTTCAGCCTTTAGCCTTGTCCCTGTTAACTTAATAGAACTGGCAAACATTGACATTTTGAAATAAAATTTTTCACAGTAAATTTCAATGCAAAACTGATCATTTCCCCTTAAAACTTTGTTTGGGCTATGCATGTGCAGATTGCGCCTAGTTTTAGGACTAATGATTTTCTGAGTACTGCAAGATGTTTTTTCCCCCAGATAAAATAGGTTATCAGCCTTCAAACATGGAAGAGGTCAATTAAATGACATCTAGTGTCTTTCACACGCCTGAGGCTATTTTAAGAGGAGAAGCAAATCTCTGTGCATTTAAAAACAGTGCCATGGAAACAGTGCCAAGAGCTGCAGGTAACATTATTTCTCTCCTGGGAAAAGTGCACCACTGGGGGCCGGTCTCCTTTCTACCCACCTTCTCCAGTCTTCTGCACTTCCTGGCCCTTTAGGTCAGAATTCCCATAAATTTCAGAGAACTGCCGTTTTCTCACAGCAGAGGTGAGATGGGGAAGAGGAGACCCCAAATCACATCTTCATTAACTCAAACAAAGCAGCCTTGCAGGGTTTACAGTTTAAGCCTATGAATCTTCTCCGTGATGGTTCCCATGTCTCTCAGAATAAACAATGTGGAAAGAAAAATATTATGGTCTCTATTTGCGGTATTTTGTTCTGAAAATAACTGTGCAGGAGAGGTGACCTAGTGGCACATGCCTGAGCCAATCTCTCTGATGTCACTTTCACAATTGCCTGTCTCTAATCAACAACCAGCTCCCCCGTTACCGCAATACCTGTGTGCACAAAAGAAAGCCAAAATTAGAAGGACTCTTTCACACTAAAGGTAAGATGCAGGTCAAATTTAGGACTCACCAGAAGGCAGTCTGGAGGAGGTTGTGCTTTTCATTCAACTTCTGTTTTCAGCCTATGACTAGAGTTTAAATGAGTCATCAGTGTTTAAAGTCAGTGTGGCCCTTTAAGACATAAATAACGGAGACCATCAATGAGTTGTTAAATATCAAAGAGGTTACTATTACTTCCTAAATTTCCCCTGGAGGGAGAAGTGAGTGATCAAATTCAGAAACACTTCATTTGATAAAGCTAAATTCGGTCCTTCTTCTCGCTAATCTCCTCCTGAGAGT
>TCONS_00753527
AGGCAAGTCACTCTGAACACCGCTCAGCACGACATGCTCGTCTACATTGGAAGACTGCAATCTGCTGAGGAGATGGATATTGAATACAATTCCAAAATTACCAGTGTCTACCTCTTCAGTTCTTTTCAAGGCAGAGGAAGGGACTGAACAGATTCTCACACTCATGCTTGGAATCCGGGACAATGGCATAAGAGACAGTGAAGATGTCAGTGATACTAAGAAGGAGCAGAAGAAACAGAGTTCTGGGATTGGAAATGGGAAATGTAGTATCAGC
>TCONS_00754178
GTAACTACAAAGGAGGAGTGTTTAAGGGTTTCGAAGAGAAAAGCAAATAAAAAATTTAATGAATATCGTGAGTGTGTTTGAAGGGCAGAATGGAAGTCTCAGAGACATCTTCAGAGAGGTTGCCTCTCCAGACTGTTTGTCCTGGGAAGATCATAGAGAAAAATAATATTGTCTGTACAACGTATCTTCCACTTTAACCCCGGTGAGTATTAATCCCCTTGAACATGTGGTGTTTGTTAAGGAATCTGAATCTTATACTTCAGTAACAAACAGAAACCCAGTGGGAGGAAAATAAGGGGCTCTCAGTGTATGTTATAAGTGAGGCACTGATACAGCATATCCAGTGAGCTTCTCAGTCTTTTGAAGATAAGTACAGAATGGTAAAATTACCAGGCATTAGGTGTCATTCCAC
>TCONS_00754361
CGTCTGAACTGCAGACTCATCAAGCTGATACTGCCCTTCACGTTGTCATTTGGATGCCTATGGTATCACTGCCCATGCCAGCTTAGAAATGGTGGAAATGTTTCCTCAAATGACTAAAGCTATAAATAATCTTCTGGACACAATGTCAAGGTATTTAATAGCCTCTAACACTGTGCCAAGGTAAGTGAAAGTTACCATTACTATCTTCTACTTTCTTTTTACATGTCTTTCCCAGGTAGGTACCCAGTATTCTCATTTGTTCTTTTCAGTTCTTTTCTTAGGTTAAAGGCTGATTTTAGCTTCACTGGGCTATTTCCTACTGTAAAATGTCTCTGATTTCCCACTTGGTATCATGCATGATATAAGGCTCATTCTCTTAGGATTTTCTAAAAAAAATAACTCACATCGAATGATATGGTACAAAACGTGGTTCCTGGGAGGAGGTACTTACTATTTAGTTAAGAACCTCTGGAGTGAGTATGAGGAACTCAAAAGCTTGGAATGGAAAGGATAGGACTGAGACAGTGGAGGCAGCTAGCTCACTCTATCTCTGCATGGGACTGTACTGAATCAGAGACTATGGTGTCCAGAGGTTGCTGAAAAATAGGAGA
>TCONS_00759276
TTGGTAGGACTAATCCAGATCAATTTTTTATAGCTCTAGATGCAGAGGGTAAAATATCATAGTGTGTACTGCCGATTCTGCGGTTACTTCAAATTTGTCCTCAGAGAGTGTTACGACTTTCTTCCAAGAAGGCGCTTGCAGGCCGAGAGTGGGGTGTGGAGAGGTGGCCTTTCTAGAGTGGATCATCATGATCTATTATTCCCTCTTCCGATATGGGAAGATCTAAGTTGCAGGAGTTTGTTTCTCTTCCCTATCCGAAACTTGGCGGTGAAAATCCATCTTCCAGTGACCTCAGCACGTATTCACAAGCCACACCCATTTACAACCCTCTGGGCCTTCTCTCAGAGGTTTGGGTCACTCTGTGTTTTCTCTTCTGTAGGATTTGGGGTGAAGAGGCATGTTTTTCAGAATTAAAGTAAAGCCCTTTTAATAGAAATGCATATTACAAATCCTTAGCATAAGATGTTGCTCTTTTTATACAAGCTCTTCTGCATTCTTCTCAGGCCATTGTTTCCACCTCTGGATTTCTCCTGAACATCGTACTTCACTTCCAATAATCTACTAAAGAGGCTGAGATTTCTCTTCCGTACTCCATACTCCTAAAATTAAGAGAAGGAAACTCCAAGGGTTCAATTTCAATTAAAATATTCAAAAGACCAAATGGCAATGAAGAACAGCTGGCCACCATCCTCTGTGATAATAACCCTCCATATAGTCGGAACTAGAGTGGTTTTGGACATGGTACTTACAAGGCATCTCCTTGCAAATGATGTAACCTATTTGGTATTTCACCCTGCAAATAGCTAAAGATTCCTTATAGCCAAGTCGTCCAATGACTCTCAAATTTTAGCTCTGTGTAGTATAATGCAAGCATTTTCTGCCTCATCTATTCAGGAATGGCTTTTGAGAAGTTTTCACAAGAAAATTTATTGTGTTTCATTTATGACATACAATGTAAGGAGAATGGAATGCTTTTCTGTTAGGATTTGCATTGATAATGAAAGGTTACCATAGTGCTGGTCTGCTTTTACCAAATTTGCCAAATTCTGAAGGGGATGCCAATTAGAAGGCTATAATGCTTTTCACTGCAACAGACTGAGACCACTACCTGGTGGTGGGGACCCATCACTGTTGGCTGGACCCAACTTCTAATTGGGAAGAAGGCAAATGCTAGATTGTACAGTGTTTATGAAGTGATACCAACCATTTCAAGTCATAGCCACACCCCAAGAAGGCTGAGGAAGTGATTCAGTCTTTCTTAAGTCATCTTTTCTATTAGTAGCAGGGGAGCCAAAAGTCTGAAAACACTCACATTTTGCTCTCTTTAGGAAAAAACAACATTGATTTTAGAGGCTTTTGTTATGGAGGCCAGGGGGATTTTTCCCACTGCAGCTCAAAAGAAGCTGGGTTTGGATTGGAAAGCCAGACATTTCTTGGCTTGAGTTTCTCACTTGAATGGGATTTGAGTGTGCCCCCTCCTCACCTCTCCAACCCCTCAGCCGCTAGAAGCCCCACCTCCTCCCTTGGACCATATGGGGAAGCTGGCTCAGTGGCTGTTATTCTACCGCCTCCCAAGTCACGCAGCTGTTCATCCCTGCTTGATGTACCGGTAATACAGCAATGTGCTCTTCTTTTTCCAATCGTGTAACTTTTTCTAATAGAAATTGATTTGTTTTTTAGCAATTTCCATGCCTTTTGTTTCTTAATAAGAAAGGGTGTCTTGTGGCATTGAGGGATTCCATTTTCTGTTAAAAAACAAACAAACAAAACACCCCACAAAATTTCTATATCAGTTCCCAGCTCCATAGGAGGGTTCACTGGACAAGCCAAAATTGAGGAAGGGACTTAAGTGGGTGTAACTAACTTGATATGAATAGGTCAGTTGGGAAACAAAGCAAGTTCATAGCCCTCTGCACATGGAGGTGGTGAAAGAGCATTTTTTAAAAATGTGAAACTGGGAAAAATGAAAAAATACAAATTGACCTCTGCTTTCATGATCCAAATTCAATACACTCTCAAAGGATTTTTAAAACAAATATTTGAAGAGTTCTTCACTTATATCTTGGTTCTATTTTTTGGAGCATGCAAATTTTTTTGCTTTGATATTTGGGATTGGGTGGGGGACTCCAGCAATAGGAAGGAATGCATCCTTCCCTTTAGCTACGCCAAGCTCAGAGGCATAGATCAAACATCTGTTTGCTCACACTGTCATTTCATCTGTGGATAAAATAGATCAGCCCAGGAATCTCCACCCTTGTATCTCCCTACATGGCACTGGGAATCACCCCCGCCAACACACACACACTAATCATTAAAATTAAAAATAAAATGTTTAAAGCAATACTTTTTTCAACCCCTTAGAATATTTCATTTGGGGGCACTTATTTTTAAAAATTTGTTAAGCAGCAGTTGTAGCAGAAAATGCCAAGATAAATCCCTGTGTGTGGATAGAAATCTGAGTTCTCCACAACACACAGAGCTGATTAGATCAGTAGTGTTGATCTAATCTACTGATGAGATAACTGGTGATCTACAGATTCATTTTACTGAATAGTAGGAATGAATGTTTCCTTTATATGAAACTTTCAAAATTTTCATATAAAGTAGTAGCAAAATGAATATTTCCTTTATGCAAAAATTCAAAATTTGATGAAGTTGAGAGGATGACAGATTGTGATTGCAAATTGGATATGCCTCATTTGATGTTTGAAAGATTCATAATTTAAGGTTTAGCTAAAGTTATAAAATATATATTCTGAGCCCCAAAACTTTGAGTGCTAAAATGTATCTATATCTTCTTAAGGACGTTAATTTTATTACTTGAGTATTACCTTTATGCTAATAATGACTAGTAACACTAGAATTGCCAGAAATCATCTATCTTCTCCTATACTCTTTCCCATCCCCTAACTCCTTACAAAATCTTTAGTTTTTTCTTAAATTCTTTTTCAGAAATTTTAATACATCAAAGTGAGAAAATGTGAAATATTCAAATTAAAATTTAGAACTAAATAATTTCTAAATGTGTAGTAAATTTGGCAAAACCGTTGCTTTCCTCAAAAACCACAGCAGCAGCATGGCAGCATTTTTCTTCCTCTGAAGTCTTTGGTTAGAAGCTCCACATGTGACAACGACAGTGAGAAAGATCTGTGCTTCATTCCTAATAAATACAGCACCTGAGACTAGATCTGATTTCACCCTGTGGGAAATCATGCTTTCTTATTTTACGGAAAGCAAACATGTTAGGTTGTGTATTTAAGCAAGCTTTGAGAATTAGGGTCTTCTAGAATGTGTAGCATGACTCTAATCCAGGAGTCTATCCTAGCTCAAATTCTATTTCTTTGGCTGAGTACATGAGTATCTTCAAGGAGAATTGTTTTTAAAGCTTTATGTCATTTTGATATACAT
>TCONS_00759277
TTGGTAGGACTAATCCAGATCAATTTTTTATAGCTCTAGATGCAGAGGGTAAAATATCATAGTGTGTACTGCCGATTCTGCGGTTACTTCAAATTTGTCCTCAGAGAGTGTTACGACTTTCTTCCAAGAAGGCGCTTGCAGGCCGAGAGTGGGGTGTGGAGAGGTGGCCTTTCTAGAGTGGATCATCATGATCTATTATTCCCTCTTCCGATATGGGAAGATCTAAGTTGCAGGAGTTTGTTTCTCTTCCCTATCCGAAACTTGGCGGTGAAAATCCATCTTCCAGTGACCTCAGCACGTATTCACAAGCCACACCCATTTACAACCCTCTGGGCCTTCTCTCAGAGGTTTGGGTCACTCTGTGTTTTCTCTTCTGTAGGATTTGGGGTGAAGAGGCATGTTTTTCAGAATTAAAGTAAAGCCCTTTTAATAGAAATGCATATTACAAATCCTTAGCATAAGATGTTGCTCTTTTTATACAAGCTCTTCTGCATTCTTCTCAGGCCATTGTTTCCACCTCTGGATTTCTCCTGAACATCGTACTTCACTTCCAATAATCTACTAAAGAGGCTGAGATTTCTCTTCCGTACTCCATACTCCTAAAATTAAGAGAAGGAAACTCCAAGGGTTCAATTTCAATTAAAATATTCAAAAGACCAAAGTAATGGCAATGAAGAACAGCTGGCCACCATCCTCTGTGATAATAACCCTCCATATAGTCGGAACTAGAGTGGTTTTGGACATGGTACTTACAAGGCATCTCCTTGCAAATGATGTAACCTATTTGGTATTTCACCCTGCAAATAGCTAAAGATTCCTTATAGCCAAGTCGTCCAATGACTCTCAAATTTTAGCTCTGTGTAGTATAATGCAAGCATTTTCTGCCTCATCTATTCAGGAATGGCTTTTGAGAAGTTTTCACAAGAAAATTTATTGTGTTTCATTTATGACATACAATGTAAGGAGAATGGAATGCTTTTCTGTTAGGATTTGCATTGATAATGAAAGGTTACCATAGTGCTGGTCTGCTTTTACCAAATTTGCCAAATTCTGAAGGGGATGCCAATTAGAAGGCTATAATGCTTTTCACTGCAACAGACTGAGACCACTACCTGGTGGTGGGGACCCATCACTGTTGGCTGGACCCAACTTCTAATTGGGAAGAAGGCAAATGCTAGATTGTACAGTGTTTATGAAGTGATACCAACCATTTCAAGTCATAGCCACACCCCAAGAAGGCTGAGGAAGTGATTCAGTCTTTCTTAAGTCATCTTTTCTATTAGTAGCAGGGGAGCCAAAAGTCTGAAAACACTCACATTTTGCTCTCTTTAGGAAAAAACAACATTGATTTTAGAGGCTTTTGTTATGGAGGCCAGGGGGATTTTTCCCACTGCAGCTCAAAAGAAGCTGGGTTTGGATTGGAAAGCCAGACATTTCTTGGCTTGAGTTTCTCACTTGAATGGGATTTGAGTGTGCCCCCTCCTCACCTCTCCAACCCCTCAGCCGCTAGAAGCCCCACCTCCTCCCTTGGACCATATGGGGAAGCTGGCTCAGTGGCTGTTATTCTACCGCCTCCCAAGTCACGCAGCTGTTCATCCCTGCTTGATGTACCGGTAATACAGCAATGTGCTCTTCTTTTTCCAATCGTGTAACTTTTTCTAATAGAAATTGATTTGTTTTTTAGCAATTTCCATGCCTTTTGTTTCTTAATAAGAAAGGGTGTCTTGTGGCATTGAGGGATTCCATTTTCTGTTAAAAAACAAACAAACAAAACACCCCACAAAATTTCTATATCAGTTCCCAGCTCCATAGGAGGGTTCACTGGACAAGCCAAAATTGAGGAAGGGACTTAAGTGGGTGTAACTAACTTGATATGAATAGGTCAGTTGGGAAACAAAGCAAGTTCATAGCCCTCTGCACATGGAGGTGGTGAAAGAGCATTTTTTAAAAATGTGAAACTGGGAAAAATGAAAAAATACAAATTGACCTCTGCTTTCATGATCCAAATTCAATACACTCTCAAAGGATTTTTAAAACAAATATTTGAAGAGTTCTTCACTTATATCTTGGTTCTATTTTTTGGAGCATGCAAATTTTTTTGCTTTGATATTTGGGATTGGGTGGGGGACTCCAGCAATAGGAAGGAATGCATCCTTCCCTTTAGCTACGCCAAGCTCAGAGGCATAGATCAAACATCTGTTTGCTCACACTGTCATTTCATCTGTGGATAAAATAGATCAGCCCAGGAATCTCCACCCTTGTATCTCCCTACATGGCACTGGGAATCACCCCCGCCAACACACACACACTAATCATTAAAATTAAAAATAAAATGTTTAAAGCAATACTTTTTTCAACCCCTTAGAATATTTCATTTGGGGGCACTTATTTTTAAAAATTTGTTAAGCAGCAGTTGTAGCAGAAAATGCCAAGATAAATCCCTGTGTGTGGATAGAAATCTGAGTTCTCCACAACACACAGAGCTGATTAGATCAGTAGTGTTGATCTAATCTACTGATGAGATAACTGGTGATCTACAGATTCATTTTACTGAATAGTAGGAATGAATGTTTCCTTTATATGAAACTTTCAAAATTTTCATATAAAGTAGTAGCAAAATGAATATTTCCTTTATGCAAAAATTCAAAATTTGATGAAGTTGAGAGGATGACAGATTGTGATTGCAAATTGGATATGCCTCATTTGATGTTTGAAAGATTCATAATTTAAGGTTTAGCTAAAGTTATAAAATATATATTCTGAGCCCCAAAACTTTGAGTGCTAAAATGTATCTATATCTTCTTAAGGACGTTAATTTTATTACTTGAGTATTACCTTTATGCTAATAATGACTAGTAACACTAGAATTGCCAGAAATCATCTATCTTCTCCTATACTCTTTCCCATCCCCTAACTCCTTACAAAATCTTTAGTTTTTTCTTAAATTCTTTTTCAGAAATTTTAATACATCAAAGTGAGAAAATGTGAAATATTCAAATTAAAATTTAGAACTAAATAATTTCTAAATGTGTAGTAAATTTGGCAAAACCGTTGCTTTCCTCAAAAACCACAGCAGCAGCATGGCAGCATTTTTCTTCCTCTGAAGTCTTTGGTTAGAAGCTCCACATGTGACAACGACAGTGAGAAAGATCTGTGCTTCATTCCTAATAAATACAGCACCTGAGACTAGATCTGATTTCACCCTGTGGGAAATCATGCTTTCTTATTTTACGGAAAGCAAACATGTTAGGTTGTGTATTTAAGCAAGCTTTGAGAATTAGGGTCTTCTAGAATGTGTAGCATGACTCTAATCCAGGAGTCTATCCTAGCTCAAATTCTATTTCTTTGGCTGAGTACATGAGTATCTTCAAGGAGAATTGTTTTTAAAGCTTTATGTCATTTTGATATACAT
>TCONS_00762297
ATTTAGAAGCTGTAGGGCATAGCTTCACAGCTTCTCTGTTTTCTATCTCTTCCTCCTTTCCTTTCCTTTGCAAAGTAATTTCTCCCTCTAGATAAGGGACAATGCAGTTTGAAGGATTTGGCTGGGCACTAATTGAAGGAAGCAGTTGGAAAGGTGGCGAATTGGACAGAAAAGCGAACATAACAGATTGGAAATGAAGAGCCAATGACCAAGGGCAGCATATTGTTATAAACTCG
>TCONS_00766067
CTGCAAAAATGGCTCCTAAATGCAGTTTTGGAGGGGATTGGCTTTAAAGCCATTGTTGGTTTGAGTGGTTCAAATATCTTGCTAATTTCATAGGCTTTGAACCAATTATGAAGTAGATAGTGTGGCAGTAGCTATCAAGTTTGCAGTTTGTTTAGGAGTGTTTGTATTTCTTTTTGGTGTTGAAGAAATTTACAGTAATCATCAGTAGGGAATTATGAGTGCACATCATTGCATTAAAACATGGAATTCAGCCCTACATTGCCATTAATAGAAAATGCAGTTTTTATGTTAATTATAATAAAAAGCAAGTGTTACTGAGCAAGTTTTTACTGATTATCCTATGTATTGCTATGATTACAGTTCCTAACAAATATGTTATATGTTATTGAGGAAGTGGTATAATTCCTTGTGATTTACTAAAATGTAGATACTTCCTAAAGGGACAACATAGTAAATTTTATCCATTTCTTACTGTTACTTTATATCATTTTGGACCATTGTACTTTATAAATAAACATAGACAATTTTGGTCAGTTATACCTTACTGTGAATGAGATTACCAGATGTTTTCATGACCACAGATTCCACCAGAAGGTATCAGAGGCAAGAAATGGGTTGGTGGGAGTTCAAAAGCACATAGTGAGCTAATCTGTGTAAACGGGCTTTTGTGGGTTGAATTGTGTCCTTCTCAAAAAGATATGTTTGGAGTTCCCATTGCGGCTCAGCAGGTTAAGAACCCACCAAGCATTCATGAGGATGCAGGTTTGATTCCTGGCTTCGCTCATTGCATTGAAGGATCTGGCATTGCTTTGAGGTGTGGTATAGGTCGCAGATGCAGGTCAGATCTGGCGTTGCTGTGGCTGTGGTGTAGGCCAGCACCTGCAACTCCAATTCAACTTTTAGCCTGGGAACTTCCATATGCTGTGGGTGTGGCCCTAAAAAGAAAAAAAGTTAAAATGAGACCCTTAGCACAGGCACTAATCTGGTATGTCTGGTGTTCCTGCTGAGCCACAATGGGAACTCCCTGCTATTCTTATTAAAAGGGAAAATTTGGATACAGAGAGAGGCACACACACAGGGAGAACAAAGATTTTTCTCTTCCCACTACGTCCCTAGAATTATGCCCTGGAGGTACCTTGGGCCCAGCTACCCCAGTTCTCTCCCAGACATGCCTTCTGCTTCTGCTTCTGCTTCTTGCTGGCAGGGGATGAGAACTCTGGGATCTCATTGCCTTACCCTCAGCTTGTGGGACTCACCATCCCCTGTGCTCTCTGGCAAGATGTATACCTCACAGACCAGACCACTGTCTCTGAAACCCTGAAGTCTGCTCACTGCTAGCTTCCTCACTGGCTCTCCTGGATCCAGACCCTTCCTAGTCGCAGGAAACAGAAGAGTCTGACTCTAACATTCTGTACACTATCCGAGTCTTGAGTCTTTTCCAGGCATTGGCTTTGACATTTCAAAAGCTTAATCTTTTGCCTTCAGTAGACTTTTCTCTTAAACTCTCCCCTGCTTACAGTTTTGAAGTCTCTTTTGAAATGTAAAAATATCAGGAATCAATTCTGTGCTTTCTTTCATTTTTTTTCCTTGAGTAATAAAAGCGAAATAATTAGTAGCCTAAAGGGAAAGGGTATGGGGAGGGGTAGAGATAACAGGAAAGAATAGATAGGAAAGAGGGGGTATCAGTTAATGTTCAAAATACTGTCCTGCCACATATGTTTATTGTTCTTTTCTCACCACAACTTCACAGTGGATTTGCTGAGATCCCACTCTTTTTGAAGGAAACTACTCTGGACCAATGGAAATGGTTAAACCATAGGATTATATTACTTTTCGTTTGTGGGCACATCCAGGTGGAAATAAGTACTTGCATTCTTATCAGCAGAAGGAAAATTTTTAGCATATAGGAAGAACTATTGTCAGCATCTGTGGAAAAAGCCTTAGCTTTACTCCCCCATGGAAGAAAGCAAACGAAAGCCGCCCCATGAATTT
>TCONS_00768647
AATCTTACTCCGTCTGAAGGGCCTTGGAGAAATCACCACGACTCCAGCAACAGCGTCGGCTCCATCTCAGGAGGCAGAACTGGGTTTTTCCAGGCCTGAAGGGCTGCATATGTGCAAGGAGGATGAAAGACAGAGGAAGGAGGACACACCACCATGGGACTGAACTTCAAAGACATTATGCTAGTGAAAGAAGCGACACAAAGGTCACATAATAACTGCATTTGTAAGGAATAACCAGAACAGCTAAATCCAGA
>TCONS_00771810
GGAGCGCAGCCTTAGCTGTGGCAGCTGCGGGAGCAGCGGCCGCCTTGGGAGTCGGAGGAGAGGTAGCCGCGGAGCGCAGAGCTGGCCGCGCCCCGAGGCCCGGCCCTGGGGGTGGGGAGCAGCGCGGAGGAGCTGGAAACTTTCCCTGCAGTTCTCTTCTCAGCTTTCTGTTGTCGACTTATCCAGAGAAACTTTCTGGGTGTCCCCGCCCCCCCTGCCCCGAGTGAGACAGCTTTTCTCTGTTGCCAGCAAGTGGAGTCTGGGGTATAACGAGGTAAGCAAGACCCAGGGAGAATTTGTACTCTGACAAGCCAAGTTTTCCAAGATATGTTATTTTCTGAAAAAAATTTGAGGGCTTTGAAAGTAAATTGGGTTTTTATTCAGAGAAATATAAAAATAACTTTTAAGGCATTCCTGCTGTGGCTCAGTAGGTTAAGAAGCTACTGACATTAGTGTCCATGAGGATGCAGGTTCAATCCCTGGCCTTGCTCAGTGGGTTAAGGATCTGCC
>TCONS_00775516
CGAGAACGTGGGATGCCTGCTCCCCGGACAGTTTCTGAAAGAAGGACCAGAGTAATGCCAGGAATTGCCACATGAAGAGGACCTTCCTGGATCTGTAACTGGGATTAACCAATTCTTGACTTCAGGAGGAAGTTTCAACTATTTCTGAAGATAATGTCAAAACAGGCCCTTGACTCTCCCTTGAAATGGGACAAACAAGCTTCTGGCTTCCCCAGGTCAAGCAGAGAAACACTTATTAGAATGTTGGGTTTCCTCTTTGTTATTCAAACTTACACCCACACACATCCTCCCTAATGAAAAACCTCAACAGATGGAAAGCCTAGGCTCCCAAGCCTGCTGGCTGAGAAGATCACTTCACTAGTCAGTTGGCTGGTACAGAATGGGGGAGGGAGGAGGAATGAGTAGCTAGT
>TCONS_00778156
ACGCAATGCATTTATGTTAGATTCTCCTAAAATTTTATTTAGTACAGATAACTTTCTCTCTGGATTTATCAGTCTGACTATAGCTTCTTCCGCTGAAAGGGAAAGGTGAACCAAACTGTGTCACGTGACCACCGGTCCTTTCCCATCCTCGCCGAGCTTCCCCTTTTTCTGAATCGGGCGCTTCGTGATGACGCCTGCCTTGTGAGCCAAAAGCTTTCTTGGTCTCACGGTTGAGTTCTTGGGTGGGGAGGTAGAATTCTCTACAGTTGTTTGTTTCTCTCATTAGCAGTCTCTTTGCCCTATTCCTCTAAGCGTAGCTCACGTTCCTACAGAATCTTCGCAGCTGCAGAGCCTTGCCTTTTCCTTTGGACATCTAGCTCCTCCGGGATTCTGGTTCTTATTTTTCTCCCCGGTCGGCCGATCTGACATTCCACTCTATCCTGGCCAAATTCCGTGGTTTTAGCTTCCGAAGCCCTGAATGCTGAGAAAGTTAATGTCTCCACATCCGTTTCTTTTTTATAAACGAATTGGTGCACTCAATTATGGAGGCTGAAAAGTCTTACAATATGCAGTCTGCAAGTTGGACACCCTGGAAAGCTGGTGGCGTAATTCACCCTGAGTCTGAAGGCCTGAGAACCTGGGGAGAAGATGGTATATATCCAGTGTAACTACAGGAGGAGAACACTGCTCCAGCCCAGCAGTCAGGTAGAGAAGGAATGAATTTTCCATCCCTTTTCCTTTTGTTCTATTCTAATCCTAATGGGCCCTGTATGCTGCCCAGCCACGTTGGGGAGAGCAGTTTGCTTTGAGTCCACAGATTTCAGTGCCAATCAGGTAAGATTGGCATTACCTTCACAGACAAATCTAGAAATATTGTTTAGCCAAATACCTGGCATCCCATGACCCAATGAAATTGACACATAAAATTAACCATCAC
>TCONS_00778157
GGCCATCTTTCGTTTGGGCAACCGCTCATTAGGACGCCTGTGAAGAAAGGAATTGGTGCACTCAATTATGGAGGCTGAAAAGTCTTACAATATGCAGTCTGCAAGTTGGACACCCTGGAAAGCTGGTGGCGTAATTCACCCTGAGTCTGAAGGCCTGAGAACCTGGGGAGAAGATGGTATATATCCAGTGTAACTACAGGAGGAGAACACTGCTCCAGCCCAGCAGTCAGGTAGAGAAGGAATGAATTTTCCATCCCTTTTCCTTTTGTTCTATTCTAATCCTAATGGGCCCTGTATGCTGCCCAGCCACGTTGGGGAGAGCAGTTTGCTTTGAGTCCACAGATTTCAGTGCCAATCAGGTAAGATTGGCATTACCTTCACAGACAAATCTAGAAATATTGTTTAGCCAAATACCTGGCATCCCATGACCCAATGAAATTGACACATAAAATTAACCATCACACTGGGCAACCACTGATCTGTTCTGAGTCCCTACAGCTTGCCTCCAGAAACTTGTATAAACAGTATTATATTGTGTGTAGCCTTTATGTCTAGCTTCTTTCACTTAG
>TCONS_00783479
GGCATATGGAGGTTCCCAGGCTGGGGGTCTAATCAGAGCTGTTGCTGTCCACTTACACCAGAGCCACAGCAATGCCAGATCCCAGCCACATCTGCCACCTACACCACAGCTCACAGCAATGCCAGATCCTTAACCCACTGATCGAGGCCAGGGATTGAACCCAAAACCTCGTGTTTCCTAGTTAGATTCGTTTCTGCTGCGCCAGGATGGGAATTCCCTGGATAAGAATGTTTTCAAATATGAGCATTTAAATGACTGTGGAGGGTATAGAAACATTTTTGCCAATGTTACTCGTTGAGCTTTCATAGAATGCTCAAAATTAAACATTAATTTTAATAATGTTAAGGAAATTTAGGGAACCGGGAATCTCTTTGGATGTTCTTAAAGAATAATTGGTTTTTATTGTACTTTGTCTTCCTAATATCGCTTTGATAGTGAATTAGCGTCACAGAGTTCAAAGAAACCTTGTCTTTG
>TCONS_00784934
TGTCTCTCATTTGCTTTATTCTGGTTTTCTCAAACAGAACAGCGAGGAGCCCATTCTGTGCAGCTTTCAGTGGCCTGGATGTGTATGTATTTATGAATAAGCCAAGCAAAGGGCTTTGTTTTTAGAAAGAGTGACTCTTGGTGCCGGTTTAATGGAACTTCAGTTACCTGCGTAATTGATGCAGAGGCATTAGACCTAAGTTCACCTATTCCCCTCATCCTGCATGGAAATATCCAAGTGTCTTTCCTGTTACTCTCTTTATTTCTGCCTTTCAGCACCTGGAGATTGATTTACTTTACAGTGTATTGAGTTCAAGGCTTTGTTCATTTCTCTGCCTTCACTCAGGAAATATTATATTTAAGCTGTTAACATCTAATTGCAAACATCAGGCTGAATTTAGTGTCCTTGATTTGAAAATCAGTTCTCTAGTAAGAGATAAATATCATCTTTACAGTTAGAAATTAACTTAAACATGTTTTATGGTAAAAAATGGTAACAGGATAAATGATGATGCTTTTTTTTTCCTCTCCCAGGGCCCCCAGTTCTTTTTATTAAAGCACATATGTCACAATTAAGCTCCTTAGCCATACAAATATGCATGGCATGTTTGACAGAAACCATTTCATTCCCTCTACTCTTTTGTTCCTGAGCTGTCCCCAAATGTACTAAATAGAACAACTGCTTATGAGGAATCAGAAAAGGGCATTGCCTTGTGCGGTTTATTTTCCTTGAAATTGATGACATATGCAAAGGTTCATGATTAAAGAAAAAGATTGTGAACTTATTAAAGCTTTTAAATATAAAAAAAATTCCTCATCTTCCACTGGCATTTTTCCTTCACCGTTATGAGCAAAGCTTAGTGGTAGGAAATAACCATTTGTCTTATGGGAGTTGAATTTTTCTGCTGCATGGACTTTAGTTTATGGCTCATTTCTCTAAGAAAAGCATGTTTACCATAAAGATATGTGATAAGCTCTGAAAGAGGATGTATGAACCTTCTACTTACTGGTTTCCATTACTGCATGACTGCAGTGTATAAGTTTCAGTTTAGGTAGGACTGAGAATTTTGAGGGAGTATTTATCCCAATTTTCTCAGGGGTCAAACAGTGCTAACAATTTCCTTAATCAGTTTATGTCCCTGAAGTTCAGGACAACCAGCCAGTAGATTTAAATCAAAGAATAAGTGCAAATACTTAATCGATTTTTTAGTGGAAAGTAAACAGTCCATTATCATTAATTCACATAAGAGGAAGAAGTAGCTATTCTCATACGCAGGAAATAAGTTTGGGGGCATTTTTATATGGCCAAATCCGGGAGGGAGGGATATTAAATTTACGAAATGATTCTTTGTACTAACCAGTGAAATATCAGAAAGCTCTGTTGTACTAGGGACCCTTTGCTACTTAAAAATTACATCCAAATTCGTGGCTTTAAAGCATCATTTTTTTTTTTTTTTTGTCTTTTCTAGGGCCACGATCACAGCATATGGAGGTTCCCAGGCTAGGGGTCTAATTGGAGCTGTAGTCCCTGGCCTACACCAGAGCCACAGCAATGTGGGATCTGAGCCACGTCTGCAGCCTATACCACAGCTCACGGCAACGCCGGGTCCTTAACCCACTGAGCGAGGCCAGGGATCGAGCCTGCAACATCATGGTTCCTAGTCAGATTTGTTAACCACTGAGCCACGACGGGAACTCCAAAGCATCAATGTTTATTATCTGTGTTTCTGAGGTTCAGGAATCTGAGTGCCACGAGGCTGGCTGCTCTGTCTCGGGGTGTCTTCTGGGGCTGCCATCAGTGGGGCTGCAGTCTCATCTCAAAGCTCAACTAAGAGAGGGTCCATTTCCAAGCTCACTCTGGTGGTTGCTCTGCGGATTCAGTACTCAGTTCCTTACAGGTGGCTGGACTAAGGGCATGTACAGAGACCTCCTTATGTCCTGTTGTGAGAGCATCTTCATAGGTTGGCTCTCCACCATGGCTGCTGGCTTCCATCAGAATAAGCAAGTGAGAGATCTGGGTTGGGGCGGGGGCACAGGGTGAGCAAGACACGATGTAAGACAGAGTTTTTTTGGTAACTTCAACTTGGAAGTGGCATCTTAGGAGCCAGTCTCAAGATCTGGTCCACACTCAAGGGGAGGGGATTATACAGTGGCATGAAGAGTAGGAAGGGAGAATTGCTGGGCACCATTTCAGAATCTACTACTTCATTTGTGGGCCATCTCTTCAGACTTTATTCCATTAATTAGTCAACAAGCATAAATTGAGGTGGTTGTTTACTCTCTAGTGATCTGAGTTCATTTCTGTTTTCTGTGCTTCAAAATGCTCATCCTGAGCTTCAGGTCTTCTTTGCTGCTCTGTTTCCTTCTTTTATTTTCTGAACAGTAACTCATTGAATTGCAACATTTTGGAGTTAGAAAAAACAAAACAACATTGTAGCTTTGCAGCAGAGGTTCCTTCTTGATCCAATGCCATGTGTTCATTCTCTGTACCACTCCCCTGACTCCCACTCCTGTTCAGTGTTGCTTTGAAAAGCTGGATCTGCTAGAAGCAGGTCTATCTGCAGTTATAGGTTTTGCTGTTATTATATAGAAAGATTTTTGTACAGTTATCTTGCATCAGGTGCCACCAAGAAAGATATCACCTCTTCATAAGATATAGTCTTTTGAGGGATAAATTTGCAGACCACAGAGCCTCACAGTCTGAAGCTGCACCAGGGTTTTTCTGAAAGGGGAGCTTCCACCATCTCTATCAGGGTTAGGGGGAGGTGCCAGTATTTTAGGATTGACCAAACCCCACAGCAACCACATTGGTTGTGGCAAGCTCTGTCCAGATCATGAGAAGTGATATTGGTGTATATATAACAAGTTAGTCACTGCTGGAAGCATTAACCCGATTTCTTTTTCAGTTTAGAAAGGACAAAAAAATTGACAATTAACTCTTGGTGAGCTAATGAAATGTTCATGAAATGTTAACGAAAGTTCTGTGTATGAGGTGTGTTTTTTTTTAAGTGTAAGTACTAAGTTTTATTTATACATCATATGGCTCAGTGACTTTTAATGAATTTTAATACATTTATACTTGCACAACGATCATCACGACCCAATTTTATAGCATGTATTGATTATCAACCATTCTTGTCTGTTTGTTTGGCTATAAGCATCAGGAGAGAATGTGATTTCTTCATTACCTCAGAGATATCCACACTTCCATATGCTCACGGCAGCATTATTCATGATAGCCAAGATACGGAAACAACTTAAGTGTTCACAGAAAGATGAAAACATAAAATGTGGTATACACACACACATAACGGAATATTATTTAGCCAGCAAAAAGAAGGAAATTCTCCTTTTGTGATAACATGGCTAGACCCGGAGGGCCTTAGGCTACATGAAATACATCAGACAGAGAAAGACAAATACCGTATGTTCTCTCTGATACGTGAATCCAAAAACATCAAACTCGTAGAAACAAACAGCAGACTGATGGTTACCAGAGGGCTGGAGGGTGGAAGAAATGGTGAGGAGTTGGCCAAAGGGTACAAACTTTCAGCTATAAGATGAGTAAATTCCAGGGATATAATGTAAAGCATGGTGAGTAGAGTTAACAACATTGTGTTTATTCTTGAAAGTTGCTGTGAGAAGAGATGTTACATGTTCTTATCACAACCACCACCACGGGGTGGTAATTATGTGAGATGAAGGATATGTTAACTCACCTTATTGCGGTATAAACATTTCACAATATGTGTGTGTGCATATAAATGTGTGTGTTTGTGTGTGTGTGTGTATCAAATTGCTACAGTGTATACCTTAGACTTACACAATGTTATATGTCAATTACATCCCTGGAAAGCTGGAAAAACTATGATTTCTGAAGTCAGTTGTAGGTATGTAAAAGATTTT
>TCONS_00785896
AGGGCATCCCTGCGGGAGCATCCACAGCTGTCCTTACTGCTGCCCGGTGACTCGACCCCGGGGGTTGCACTCTGCAGCCGCTGGTGAGGACGTCAAACCCCAAACGGAAGCATCCCTCCCGGAGCTGCTGGGCCCAAGGCAGGGGGCTCTGCCTCCCAGGGCTGAGAAGTCCTCTCCCCCGGGGCCCAGGCCACACCCACGCAACAGCACAGACTTTTCTCTGGGAAGAAGGGGAGCCCCCACAGCAGGGGCTGATGTGTGAAACGAGAAGAGGCTGCGGGGAGGGTGAGGAAACCCATGGTCAAGAAATAAGCCAGGAAGGGCTTTATGAGCCACTTCCGTGAGCAACGGCTTCATTATGGATCTGTTGGGTCTCGTTTCCTGTGATGGAATATGAATGATCTGCTGCGTGATTATGCATGGTTGACCGGTTGTCTGGCCTTTGAGCCATGCCTTGATGTCCCCATGGGTTACTCCTTGAGCACCCGGACCCTGGCGAGAAGCATGGATTCATCTCCCTTCCAAGGGGGAGCATTTTGGCAGAGCAGAGGCTTTACTCCAGAGAAGGGGCCACCACGGTAATTTTAGGCAACACGGGGAGACAGAAGTTGCTGCTTTAGGGAGGTAAGTACTCCTTAAATTAGAGTACCAAAAATACACATGAACACTTATAAGGGGTGGTGGAAATAAAAGAGCAGAAACAGGATAAAGAAAAGGAGGGGGGAGCGTGGACCAGAAACACTGCGTTATTCCTCAGAAGTGCTGACATTTTCT
>TCONS_00856931
TAGAGTTTGGGATTTGGTGTGGGACTGATGTTATATTTGTCTACGTAGTTTCCCATGGCTGCCAAAACAAAGTACCACCAACTGCATGGCTTAAAACAAGAGAAGTATATTGTCTCGCAGTTCAAGAGGCCAGATGTCAGAAATCAAGGAGTTTCTGGGACCGTGGTCCCTTTAAAACCTCAAGGGAAGAAACCCTGCTTGGGTTTTGGGTGTCCCTTGGCCAGTAGTGGCAGAGTCTCAGTCTCTGCCTCTGTCATCACACTGAATGCTTATTGAATATATCTCCCTCTCTCTCCTCTTCTGCATGAATAAGGGTGAGGGGTCACTCTACTTCAGTATGACTTCATCTTAACTAATTACATCTTCAATGACCTTATCTCCCAATAAGGCCACACCAGGTGATGGGCCTAGGACTTCCACAGATCATTGGGCGGACACAATTTAACCCATAACAGAGTCCTGGGGAGCTGGTCTGCCCTCTTCCTTATCCTCAATCTTACTACCAGGACAAGTGGGCCTGTGTCATTTAAGATGGAGCTGGAGCTGGAATGGTCCAGGGTGGATTGCAGAGGTCCCTACCACTGGTCCTGTTGAGGCCCTTTGGCCTGAGCCTTGTAACACACCCCCAGAGTTCAAGCCACTTGAGGCAAACCCCCCACAGTGTCTCCATACTCTCCAGGATTAATTTACTTCGAGAAATCCGTAATCTGTTTCTCCAGGTTTCCAGAAAATGCACCAAATATTAATGCTTTAGGGACTCCTTGAATTGAGCTAGTCCCCCTCCCAAACTTTCCCCGTGGAGTGGAGGGTAGCATATGCCCTGCTCTGTAGTAAGGTGCATTCCAGGGAGAGGCCAGACAGGGCAGTGTCCTGCACACGGGGCTTCTCCTTCCAGACTTAACATGGAATGTGGAGTGTGTCTCCAGAGTCATCACTGCCATTTTAGTTGTGATGGTTTGTTTGTATATCAACTTGCTGGTAGCACAGAAGGCCCAGGCGTTTGGTTGACCATTATTCTGGGTCTGTGTGTCAGGGTGTTTCTGAATTGGTGGGCTCAGCAACGCAGATTGCCTTTCCCTGTGTGGATGGGCCTCACCTAATCCCTTGAGGACCTGCATAGAATAAAAGGTGGAGCATAAAGGATTCTCTCTCTCTCTCTGCCCAGCTGCCTTTGAGCTGGGGCATCAGTCCCCTCCTGCCTTTGGACAAGGACTTGGTCTTGGACTAGAACTTTCACCATCAGTTCTCCTGATTCTCAGGCCTTCAGTCTCAGACTGGAGCTACACCACCCATCCTCTTGGGCCTCCAGCTCACTGACTGCAGATCTTGGGGTCTCTTATCCTCTGTAACTACTTGAGCTAATTCCTCATCATAAACCTGTTGATGTCCGTAATCTCCTGTTGATTGTGTTTCTCTGGAGAACCCTGACTAATGATTAGTATATGTGACCTCCAGTGTATTTGGGGGCCCCATGAAACTTTGAAAGACCATTGATTTCTGACACCTGATTTCAGCTAGCTTAGCCATGAAAATAATTGGTATTTTATAGCTTAGAACAGATTTTAAAGATCTTCTACCCTCACCCTAGCCTGGTGATGTCTTTCTGGTGAATGGAAGAAGATTAACATGAGGATGAGTTTCTATGTTTATGCAACGCTTTTCGTTTCTTGCAAAAAGAAAAAGAAAATCACCTACATCCATGTAGACAGTGGTGGGGATGGGACCCCCACACACAGCCAGTTTTGGTGCTGATCGGCCCCCGAGGGTCTCAGATGTCAGGGCTTGTGCACCTGTTCAACCCCAAACTAAAGAGACAATCCTGCCTAGCCCTTGATTTCTGATTCAGAGAGCTCACAGTGGTTGGCATGACCAAGAGTTGGGGGCTATTTAGAAAGTAAACATTGATGGTCTGTGAAGCCTGCTCTTCCTGACTTAAAGCCAGACCCTCAGGTGGTGGGGGAACTGACTAAGCCTTTCAGGTAGTGCCACACAAAAGGAAATTTGTTTGGCTGTAGACCTGGTTGCTGCCCTGGAGCAAACCAGGAGAGACTTTGGGCCCTAGAATAAGACAGACTCAGGGTTCCACTAGGGATGTGGGGAAAGTGGAAGTCCTAGGAGAGGTGAGGTCCACGTCAGCTTCTGCTGCTGCTCATCTGACGTGTTACATTCTCCTGGCTTCTATCTTACAGTCATCACTTGCCCACCTATTCATCTGGGCTGGTGATTTTACTTAAAGAGAAGAACTTGTTGTATCTCTCTCTCATAAATGAAGTGCTTGACTCTGAGGACTTTCTGCCTTTCTTCTTGTAATCAGCATACCACCATTTTACTCATCTTAATTATAATTTGTTTAACAGATTTCATTTGCTTTTTCCCACTTAATGCATGAACCCTTTTATGTGTTTAACAGTTATTTGTTTAAGAGGGTCTGCAATGAATCATGCAGTGAGCAGCCAAATTTTTCACGTAATAATTTTTTATGAACCATGCAAAGACAGCTCGAGTTTTATAAATCTAAACGAACTCTTGAGCAGCAACGGTCCCCATCCTCAGGCTTGCTCATGGAGCTGTTTCTCTTTCTATATGTTTGAATTATTGATCTGGCCAACCTCATCTTTTCCCCTTGCTGCACTATTTTAGGAGAAAGGAACTAGCTAAATCTAGCTAGAGAGTTGCATGCATGCTAATTTTTGCGAGCCAACCAACTTAGCCAAGAATCACCTAGTCCTTTGTATCATACTTGTTTGTGTAGGTCAGAATCTCGGTGCAATGTCTGTTAAAACAAACAAACAAACAAACAAAGAAACTTACCCTGGCTTCCTCACATGCAAGGCAGAAGTATAGAAAGATCTTGGATGGAACAGCTGATTGTGGGTAGAACAGCACGGGAAGACCCTATTGTCCTTTTTACTTTCTTTACCTCTTACATTGTGGACAGGGTGGGAAAGGTGGGTGGATGAAGAGTTTAACTTCTTGGAAATATTAAATATGGGACTTTGAACCATGCTTTATTTCCCTGGATCAAGCAAAAATTGAGGCTAAGCTCAGAGAGCTCGAAGGAAGCCTTTCCTTCTCCACAATCTAAGGTTGATGCAGATGAAGGCTAGTTTGGTCAAGGAAGAGGAAGTAGTCCACATACCCATTTAACCCAGTGTGCTTCAGTGGCTCTTGACTGGAAGCAGTGACCACCTCTGAGAATCTATTTCTGCGCTGTACAGGTGGCTACTTGGGTCGGGCCCGAAGCCTTGTCAAGACCAGCAGATACAAGGAATTTTGTCCAAATGAGTGCTTGAATGTGTGCCTGACCCATTGGTTCCCTCTATTACAGAACCAAACTAAATGATTTTTGAATCAAATATTATTTTGACAATTTATGCTTTCATTCATTTAAAGGGATGATGAGCTTGTCGGGCCACAGTAACCTGCCTGGAGTTTTCCTTTTCAAATCTGTCCTCATTGATGTTTTGCTATTTATACTGATGATTTGGAGCACAGAGTTAAAAAACAGTCATAGCATTGCCCTTATGTGAGAGATGATGTAGCAGTGGTGTCAGAGTGGTAAAAACTACTTTCCTGCCACATCAACTGAAAGAGAGACAGACAGACACACATACACACACACACACACACACAGAGAGAGAGAGAGAGAGAGAGAGAGAGAGAGAGAGCACACTTATTCTTCACCTTTAGCTACTCAAGGAATGCTTTATTTTTAAGAAGACACACCCTTACCTCAAGATGACTTCAGTTTGACATTTGCTTTAGGAGGCTGCTTTTTAGCTCATCAGAGATGTGCAAGAAGCTTGATGCTTTAATGAGATATGCTGTTGCAACAAAATCAGTGGCATCCTTGAGATGCTCCTGGGTCAACCATTTTCAGATATATGGAATCTAGGATATTCAGGAGGAAGTAAAGACCCTCCCTCACTTCACTGGGAGAAGGAGAGCAACTGACACCTGCTGTGCTTTGTTTGTGTGACAGAACTGGCTCTAGGGCCCTCGCCTTTGGGTGGACCTAGGGCTGTGACAGAGCAAAAGATACTTGAAGCTGACTAGCTCACTGCAGTCTTTGCACTGCTGGAATTTTCCGTTTGCCTTGTTCTTTTCAGCTGGAGTGTTGGCCCACTCTAATAATGAGCGGTTTTCATGGATAAACTGATATGCAAAGCTGATGTGGGTCAGATAGTTTCTACCACAATATGGACAAGTTTCCTTATACGGTTGTTTGATTTTAGAAAGTAATTTGATGTTTTTATTGCTTCTTTCTCATCAAGCCAACCTGTATAGTCATAGTTCCACCCTTAGATCAACTGATGCCTTTCTTTGGTATGGACCTCCATGATATGAAAGCTGTCTCATTTTTTCTTAGATTTTTTTGCCTCTATTATTTACTTGTTTGCTAAGTTTAATTGAGGTATAATTGACTTATAACATTATCTTCATTTCTGGTGTGCCATATAATGATTCAGTAGTTGTACACATGGCAAAATGACCACCGCCATAAGTCTTAGTTAACATTTGTTAATCCTAAATAGTTACAATTTTTTTGTGTGATGATAACTTTTAAAATTTACTCCAACGACTTTCACATATGCAATGTAGTGTTATTAACTATAGTCCCCATGGTGTAATTACATCCCCATGATTATTTTATGACTTGAAGATTGTACCCTTCACCCATTTTGCCGTTGAGAGATTGGTTTTATTTTTATTTATTTATTTATTTATTTATTCTTTAATTTTATGGCTGCAGCCATGGCATATGGAAGTTCC
>TCONS_00860356
GGCAAGGCCTCCGGGCTGCGACCCCTGAGAAACACCAGCTCCGCTCCAGTGGAAAATACTTCCGAGAAAACGCCGGGCCAGTGCTCTTGCCGAGGTCGCGACGGACAAAACGCGGACAAAGGAACTAACGGCACCGCGACCAGCCAGGCGGACGCCATGCAAGTGGCAGTGTTGTGGCCAAAACATCCGTCTTGGCACTTTTAAGGGTGCTGCCACCTAGAAACTGCGGACACCGAGAATTGAGTGCTGCTAACAGGGAGAAAGACCGGACTTGCAGAAATCATTTACAATTACCAGCATGCAGAAATGCTTCATCTTCAAGAAATTCATGGAAAAGACTCTAGAATTTAAGTTCATGATAACTTGAAGATCATCACAGCAAACTGGGTAAGAATTTCCCAAACTAATGAATGATACTGATAAACTGTAATGCTAAAACTGGTACCCCAAGATCAAGCAAAACAAAAATTAATTAAATGAGACTGAATAAACTGAGGAAGATGATTATAATTTTTATGACTTTATTTGCAAAATTGTTGGTTCTTTAATGTTTTGTTTTTCTAGACTCTACGTATTTTCTCTGTTTTAA
>TCONS_00862814
GATAATGCCACACAGTGCACACAACTGAGAATGTGGAAAGGTGAATTCTCCCAAGGAACGGCAAATAACGGCCGCATAAGAGCTGCATTTCATCCTAGGTTTCTTAAATCAAGAAATCGACTAGCATAATAGCTGAATGAATAAAACACAGCCACAATGAGTGACTGCCTTTAGCAAACTGAGGGGGAGTCTTATTATTTAAATGTTTTCCTGGTTATATTAAGTGGAGCAAAAAAGGCTTGGAATTGAAAGTGAGAGAAATAGGCAGCCAAGTTAAAAACACCACCAAGCTGTAAATAAAATATGAAACTAGCTCTGAAAGGGAGCATTACATCGAAGTCAAACATTGATATGTAGTCTGTAATTGTGGGATGTTTGCAAAAGGTGACATGACACCTGTCAATTATCCACAGCAACCAGGAAATGCAGATTACATGAATAATTCACCAATCCCATGCCCTTTGTTGCTAAACTGCCTAAGCCCAGTCCATAAAATCACTACTGATATGAAAGAAGAAAAGATAGGTTGAAATTGCCAGAGTCTTGTGTGACGCGGAAATGTTTTCAAGGCAGTTTCACTATAAGACTTTGTTCCAGTTAGCACCAGTGGCTAAATAATTAACATGTGAACCTTTATCGGGTGTGACAAAGAAGGGGGCTTGGGCCCTGGAAACTTTATATGTCTCCAAGAGGAGGCTGCATAAGAGGATCTTCAGCATCAGAAACGTGTCATCACATACTTCATAATTTCCTCACTCTCCCAAGCAGCACACAGTCCTTTATAAAAAAGCCAAGTATGAACTTTTGTTTTGGAATCATGGAAGTATAAAATAGTAAGTTTGGAACGTCATTTAGAGATAGCCTACTCCGCTGGTTTTCAGAAGCAACAGAAACTTTTCAAAGAAAATCTTCCATGAAAGTACATAATAGAAGACAGAAAAAAGTGGAATGTTTTTAGCTGTCTCTGTGGGCGGTGGTGAGGAGGATTATAGGAGATGACTGGGATCTGCCTCCTCAGCAGCCCCCTGCCCGGCACCCCACTCCCCAACCCCTGCCCAAGCACCAGTGGGGATCCAACTGTCCTGTTACTCAGATGAGAAAACCGAGG
>TCONS_00863923
GTCTTTTTTAAAAATTCGCTCACTATCGCCAATACTTTATTAAGAACTTGTTATGGGTTAGGCTCTGTTCTAGGCTCTGGAGATAGTCTTTCTTCTCATGGAGCTGACATTCAGGCCTGGGGAATGTAGAGGTGGGCAACACACACTGTCAGTAATGACCCACAGATGTTCAGATGGAGTAAGTGTTGAGATGAAAGTAGGGTGGAGGAGGCAGGGGGACACAGTGTTCCCAGTGTTCGTGTGTGTGGAGGTTGACGTTTTAGATAAGTTGGTCAGGGAAGGCCTTTCAGGTAGGGTGACATTCGTGTGGAGGGTAGAATGGAGTGAACAGGCCAGCTTTTGTTTATGGCAAGAGCCCTCCAGGCAGAGGAACAGCAAGTGCAAAGGCCCTGAGGTGAGGCTGTGTTGGGTGTGTGTGAGGAAGAAGAGGTTAATGTGGCATGAGGAAATCAGGAATGAGGTATCAGGGAGTGAATGAGGTACAGCTTTGAGGCTTTGTATGGAGTTGGGCTTTCGTACTGAGTAGATCAGAAGCAGCTGGCGGCTTCTGAACAAGAGGAATGATGTGACACCACTTCAGTTTTGGAAGATCTCATTGGCTGGTGTGTTGAGAATAGACAGCAGGGAAGATGGATGGAAGCAGGGAGATGGGTGAAGAGCGTGTTGCAACAGCTGAGAAGGGAGAAAGCCATGGCTTCTACCAAGAAGTAGTGACGTGTGACCTGAATCTGGACACATGTAGAGGGTGGATCTGCAAGGAATCACCATGGATTAGATGCACAGCTGCGTGACTTCTCCGAGTGGCATAGTGCTTGTTACCTCATTTCTCCCACCCTCGGTGAGTGTCTTCTCAGAGGTGGTCAGGTGGGGGTGAAGGAAGGTAAGTTCCCGTCCTTTCAAGGATCCCTTTGGTCCTTTAAGGAAAGCTCGATTCCCAGAAAATTCAGAAAGAAGATGGCACTGACATGACAAATGTTCTTAATTTTAAGCTCATTTCACGCAGTATTGATAGCACAAACAACTTAAAAAAAAAACTTATTTCAAAAAGTCAGGACAATCTTGAAGGTATTACATAGTATCTGAAAGCAGTATAATTATTCTTATAAAAATCTCTTTACATTTTGAGTAATAGGTAGTTTTATAAGTTAGATCCTTGGTTGGAGTGGGGAAGCGGGTGGGGAATAGGAGAAGCAAGATAGAACTTTTTTTTTAGCCAAGAGTTCTGCTTTCTCAGGGTGAATTCTATAGGTATGAGGCAATGGAGTCTAGTCTTAAAAACTGTATTTGGATATAATTCATATACCATAAAATTCACTCATTTTCAGTACACAATTCAATGATTTTTAATAAAAAGAGCTGTGCAGCCGTCACCATATCTAAATTTAGATCATTTCTCAAAGATCCTTCATGCCCATTTGCTGTCCCGTTTCATGCATCCGTTGGAGCGGTTTTGTTCTTAGGAATGTCCAAAGTTCAGAAATAGCCATTCATTTTGTATATAAAAGATCAAATCAGGGAAAAATGTGTTTATGTTCAGGTTTGGACTCTTCAGGCAGTCAGAAAGTATGAGTTGTCTTGAAACACAGAGATCCATAATATTTTGAGCCATGAACTTTTGTAGGAACCTGAAGCATGAACATGTGCACACGCCATCAACTGGTTCATATCTTATATGAAGTGCAAGAATGTTGCAGGTGAATGAGGTTGGCTGGTGTGTTTTTTAGTGATTTATTAGGGTGGAAGAGGCTAGGAGACACAAATGGACTAATAGTTTTGTTCCTGGGTTAGGATGTTCCCGAATATATGATTAATGCAGAAGAGTTCTTGAATATTTGATTTTTTTTTCTGTAACCATTTATATTTCATTTTATTTTGCAAGGTCTGTCTGAAGTGCCAAACTCATGCTTCTAAAAGTACACTTTGTTGGACCAGCTCATTTGATCATCAGAAAAATAGCAATTGTGTTTGGAGTGCTTATTAAGTGCCAAGTGTATAGCCTCTACTCTCAGTTGTGAAAAGGGGATTTTAACAGCTACCTCATGGATTGTTATGAAGACTGCTAATTAATGTATGAAAAGCATTTAGGGCAGTAAAGAAATAACTTTTCAGCATCACTTAGCCATTAATAACCATTCTTTCCATCTGTAGTGTAATGGCCCAGTTTTTTTATTTAAAAATTTTTTATTATAGTTGATTTACAATGTTCTGTCAATTTCTGCTGTACATCAAAGTGACCCAGTTTACACACTCACACACACACACACATTCTTTTTCTCAAATTATCTTCTATCATGTTCTATCACAAGTGATTGGATATAGCTCCTTGTGCTATACAGCAAGACCTTATTGCTTATCCATTCTAAATGTAATAGTTTGCATCTACTGACCCCAAACTCCCCATCCATCCCACTCTATCTGCCCTCCCTCTGACAACTGCAAGTCTGTTCTCCATGTCTGTGAGTCTGTTTCTATTCTGTAGGTAGGTTCTTTGGTGCCATATTTTAGCTTGCAAGTAGAAGTGATATCATATGGTATTTGCTCCGAAAGGTACTCTAGATTCAGTGTAGGGGTTTTTTAAATTATAGCTGATTTACTAATGCCCCCATTTTGAACTACAGGCTGGATTGTGTATACCCTGGAACTGACATTCATCCTTCTACATCCTTCTGCATTCACTCTCATGCTCGCTGCTCTAGTTTCTCACTGCTCCTCTATGTCCTTTTCTGTCTTATCATCTCTTCCCATATGTTAGAACCTCCCATCTTCCAACGAAGTGGAAATTTCATATATTTCAGGGTGCTGGGTCCTCTGGAGGAGGGATCCCTCAGCCAGAGTGAGGGTTGTGGAGCTTTCTGGTCTGGGATCAAGCCACGAATGTGTGGTGCCCCCCAAGGCACAGAAACTGCCCTGCCACCACCATCACGGTTCCTCTGGGGACCTAGTTTTTGGGTTGGAGACCCTTTCCAGAAATGCTCCAGAAACTGTCCCTGGAAAAGGGGATGTTGGAAGGTATATTTCATGCTTTTTATTTACATGCAGTCATTTGGAATTCTGCTTGCACAAACTCATTTGAGATCATCTAAAGATTAAACTTACCGTGTGCTGTCTGCATTTCCCTGTAGCTTCCTTTTTCTCCTGTTCTTAATGGGGATAGCATGAGCATGTTTAGAATGATAATGCCGGAAACCTCACTGTAATTAAATACATGTGCTGCTTCAGTTCTACAGAAGTCCCAGGTGGGTTTCTAATCTCTGCTTTACTAGTACATAGGGATTTTTGTAAAGATAAAAACAAAAGATATAAATGATAAAAAAAAAAAACCTGAGCCAAATAACATAATTATACAGTCGAATGCTGTGGTGTGATATTGGACAGCAAAGTCCAATAATGTTTCACAGAAACAGTTTCAGGTTCCCCCGAGTCTGCTCTGACACCTCTATTTGAGATGCTGTGAAATGAAAACCTAGTTGACTGTGGAACTGCATTTTCAGAATGTGTTCTTATAGCCATATGCCTGGCATTTACCATTAAATATTATTTAAACTCTGAGTGCTCAAAGCTTTCTGATTTTTAATCAGGAGACATGTTTCCATGGTTCCCTTAGAATAGTCACTTTGCTGTAATGAAGGGTTAATTGGTCACTCAACCAAAATTAATGAATTCCAAGTCTTTTTGCAAACTGTAATAATAATTGCTAACGTTTTTAAATATTTGTAGTGGATTGGGAAGTGTGTAGAAAGCTCTTTGTAGATTTTTTGGTATCATCCTCAGTGCCTCTCAGAGGTGGGTACTGTTGTCACTACAATATGATACAGGAAGGGGGTCCAGGCTTGGTGAAGTGGAGTAACTTATCCATGGTCACAAATGGCTGTATCTGTTGCTTTGGGTCTTAAACTGTACTTCATAGAAGAATCAAGTGGGGAGTGTTTCGTTGTTGTTGTTGTTATTTATTTATTTTTTTAAGGGCTGTGCCTGCAGAATATGGAAGTTCCCAGGCTAGAGATGGAATTGGAGCTGTAGCTGCCAGCCTACACCACAGCCACAGCCACACCACATCTGAGCCGCATCTGCAACCTACACCACAGCTCACAGCAGTGCAAGATCCTTAGCCCACTGAGCAAGGTCAGGGATTGAACCCGAGTTCTCATGGATACTGGTGGGATTCGCTACCGCTGAGTCATGATGGAAACTCCCAAGTGGGAAGTTGGATGACGATGGAGATTCTTGGATGTAGCCCTGAAATGAGTAAATCTAGGCATAGTCTAGGAATCTGCATTTTCCCGCCGTGATGCTGGTGGAGTCCATTCAGGGACTTCTCTGAGAAATACTGCTCTATTGTCCCCAGAGTGCTTTCCATCTTCACCAGCACCAAGGGCATTAGAGGAACGTAGAGACCTTGGTGATCTAATCTCTGTGATGATGAGTGTAATCCGTGCTGAGAGCAGAGGGGACTCAGTACCACAAGGTGAGTTGGAGGATGGAGCCAAGCCCCACATCTGCCTCTCATTCATAATCCCATGTGATATGGGAGGCCAATTTATAATCTGAAATTTAAATTTATTGTGAAAGGAGGCAGCATTTGAGCTTAATAAGACATGTGATCCTACATGTTCTTTTAAGGAGTGTTTATGACTCATAATGAATGCTGTTCGTAACTTCCTTGTGCTGAATGATATTCTGCAAAAATGTCAAATTTTCTAGGGAAATGTGTGTTCTATCTGAATAACGATGGAAGAAAGAAATAGTAATTTTTTTTTTTTTGTTCTTTGAAATGATCAGATAAAGCCCTCACACTAATGATTCATAAACATTCTTCATCTTCTGTTAGTCCATTTCATTCTTCAAACCAGGCATTTTGAGTAATTGCCATTATGTGAAAAGGGGATTTAGTTCTCTGGGGATGATCTAGCAGATTTTGGCTGAGCTTTATTAAAAGCCACAGCTGAATTACTCAAATTGTCTAATAAACGTTGTGGCCACAAGAAACTTTACTCTTAAGTCTCATCTGAATGTCTAGTAATAATAATAGTAATAACAATACAATTTCATCAGCAATTTGACTGGTAAAAGTCAAGAAATGACAAATGCAGGGCTAGCCTGTCAAAGCTCTTGTGAGTTTTCCGTGACGTCACCCACCATCTCTGTAAGCTTGTGGTGCTCCTGGTGGTTCAGACAGTGAGGCTCCATTTTCTGTGCCTTAACTTGTTTCCCTTCAGGGAGACCTAAAGAGAAGCCCATCTCTTGGAAGAAGATACCAGTAAAAGGAAAAACTCCCATGCTCTTGAATTCCAGTCCCTCCTCATGGAGTCCTGTGATATAGCCACTAATGCTGAAAGTGCTGGGAAAGGTTGGTCCTTTTGCAGGTGGGGAATATCAGAAAGACTAGCTCACAACAGGTTCTACCTTCCCACTCACTTGTGAGCCCAGCCAGTTTTCTGGCACTTTATGTGATCGTGGTGGGGCCACCGCAGGGTAGTCCTTATCCCGAGCTGAGCTGCGGGTCAGATGATGCTATCTGGGCGTATTAATCTCCTACGGCTGCCTTAACAAAGAATCTGAGGGTGGGTGGTATAAACCGCACACATTTATTTGATCACATTTCTGGAGGCTGGAGGTCCAAGATCAAGGTTTCAGCAGGTTTGATCTCATCTGAGGCCTCTCTCCTTGACTTGTTGATGGGCATCTTCTTCCTTTGTCTTCATATAGTCTTTCCTCTGTGCTTGTGTCTTACTCTCCTTTTCTTATGCAGACATCAGTCATGTTGGATTTAACCTGTAGTTACCTCTTTAAAGACTCTGTCTCCAAATATCCTGTGGTACTGGGAGTTAGGGCTTCAACGTATGACTTTGTCAGGGACATAATTCAGCCCCTCCCAGTGGAAAAACTGTTAGATCC
>TCONS_00864242
TTTAAACGCTGCATACTCTTGGCAGATGCCACACCTGCTGATGGTGAATCCAGCTTACCTGAAAGAGCTATATGTTCCTGTGAGGTCTCCCCAGTGAACTCATGAGTAATTCCATGTATGATTGATCAAGGTAAATGGATTTGGCATAAGTAATTGCATTGCACTTTCTCCTCTGAGTCCCTCTCTATCTGTTAGATCCAAGTGGAATATAAACTCTTTGAATTCATTAGAAGCTCC
>TCONS_00865057
GTCTCTGCTTTCCAACTGAATCATTCAAATTCAGGCTCCACCATTCACTAGCTTGACCTAGAGTGACTTCTCTGTGCCTTCACTTCCTGATCTGCAAGATGGGGATGATAATAGCACCTAACTCACGGGGTTGTTGTAAAGCACTTGGTAAGTGATATGTGTATTAGTTCTTATTTCATCTCTTTGAGGTGTTATGGATATTAAGGTAATACATATACAGCTTATATAGAGCTCACTCCCTGATATGGGCTTGATATATATCAGTCATTATTATTTTTTTACTGCAGCAATATTAAAGTACTTCGTCAATTATTTGTTCCCCTGACTTCCTCTCTTTTCCAGCTAAACATCCACTCCTGCCAGCATTCATGGTAAAGTTTCCATCCCATCTACGATCTGACCTGTGCAAATATGGTATGACTCGCATCCTGTCCTCCCTACATTGATGTGCAGCATGAAGTTGCTGTGGTTCCCTGAGCTCCAGCCTCCACATGGTCTTCAGAGTCATCCTCCTAAGCTGCAGATGCTATCATCTTCTTTGACATGACATCTACAGCTCTTTATCAACCGGACTCTTTAAGGACCTTACCTCTCCAG
>TCONS_00868805
GCCAGACTTCCACTCTGAGGAGACAACTCTGGAGGACCAGGAAGAGGGCGTTTGGAGAGTCACAACCCAGCCCCGCCAGCCACCGAAGAGGTTGGAGAAAGCTGGCTTGATAAAATAATTTTTCCAAAATTCTGATCCTGTGAGAACAAAAATGAGCCGAGGAGAAAACTTGAAGTTAACTCTTATCGTGACCTTGAAATATAAATGCAGCCCACTTGGCCTGAGACTTTGGCCTTGGGTTAAATAGTAGAACTTCAATCAAAAATAAATAAATAAATAAATAAACAGGAAGAGGCTTTTAAAAGCTCAAGTAAGTAAATTTAACTTATTCTAACTGTTCTTTTTG
>TCONS_00869992
CTAACCACAGCTTCCTCCTGCTCCTGCCACCCACCGCCCTCTCCCCCACACCCAAAGCAAGCCAATGGGCCTATCCCACCACTGTCCAGCTTAGCAAACTCCAGTGTCACCTTTCAGGGTGACCTGTAAATACAGGTGAGATAAGCCCTCTTGTGCGACCTGGAGAGCCAGGTGGAATGCAAACCCAGAGAAACTGTGTGAAGATTCAGCCACACAGCTAAACATCCCTTTCCCACTCCCCACATGCACCAGCCCAGGCTGACGCCCATCAGGCTGTCGCCATCACAGCCTGGGAGGGAGAAGGAGTGAGACAAGATGAGGTGGCAGGCTTTGTCTGACCCTCAACCAGCCCAGCAATGCCAGCCTCCAGGCCTTGTCTGTATCATCTCCCTTCTGGTCAGGAAATGACTGTAGGTCCCCGAGGACACCTGCCGGCCCCTCGATAAAGGCTTGTCCATCTGCCTTCCCCACTCCACACCCAGCATCACGTTGACATAAGTACCTGCCAAACAGCTTCCTCATTTGCAGTTTTATTTATTCTGAAGTAATTCTCCACTGATTTTGAAGCCTTGCTGACCCAGGTCTTCAACAGAGGAGGAAGCTCCCGGGGAGCCAGCACACCCCCCCGCCCCGGGGAGGGGGGAGCCATCCTGGACCTGCCTTTGGCACAGAGGATCTGGCCACGAAGACTGGTCTCGGGACGCAGTGAGCAGCGCCTTGGCCTCATTGCCTGCCTTTCAAAATGGCCATTATTTGCTCTGCAGATGCCCTGGCTGCAGGCTGGGCCCTGGCTCCCTGGCCATCGGGGCAGCCTGCCCCCTTGGCCCACGCCCCTGATCCCTGCCAGTTTTCTGCCCCCACCCCCAAATGCGCACCCTGATTTGTTACATACATGAAGGCTTAGCACCTTTCTCTAGCAGGATGTAGAAAGCTGCCCTGCTTGGCGACAGAGAGGAGCGTGTCACACAGTCTCCGGCAGCGGAGATTCTCCCGGGAGTGCCCAACTGTAACCCGGGGCACCTGGGAGCGCCTGTCCAGGAGGCCGATCCGGTGGCCTGCGGGGATCCCAAGGCCCTCTGGGCTGGATCTCAGGGCGCCCGGCCTGCGCGCTCCTGCGGCTCCAATCCGGACCCACGCAGAGGACCGGAGGACCGGGGGACGCCTCTGCTAAGAGCAGCACCCTGCCAACGTCCCAAGCGCCACTCAGGAGAGCCGGCGGTGAGACGCGCGAGCCTCCGCAGGATGAGCCCAGTGGGGCCGCAGAGGAGGCTCCGAGAGACTCCAGGAAAAGCCGGGAGAAGC
>TCONS_00870216
CGCCCCAGCCCCCTTCCTCCTCCTTTCTCTCCGCTCCCTCCCTCCCCTCCCCTCCCCTCCCCTCCCCGCCCCTCGCAGTCTCTCGCTCGAGTGAATGTGGCGCGGCGGCGCGGGACGCAGTCTCGGCCCCTGCCGCGGCCCCGCGAGCTTGTGAGGAGACGAAGCCGCCGCCTGCCCCCACCCCCTGCGCTTCCCGGGGGAGCCACCGCCGCCAGGGAAGAAGAACGAGGAGGGGAGCGAGGGGACGGTGGCGGGAAAACAGGAGGGGGAGGAGAAGAGGGCTCGAGGGCAGGGAAGGAAGGCGGGGAGGGACGTACGGAAGGACGGACAGCCCGACGGCCGGCCGGGGGAGGGGGCCGCCATCGAGCCTGCCCGGCCCCTCGGCTCGGGCTCCGGGCGGCCGCGGCTGCGGCCGCGCGGGCGAAGGGCGCGGCAGGCGCTACCGAGACAATAACCCCGCCGCCCGGCTCCGGGGGTGGCGGCGAGGAGGCGGCGGCGGCCTAGCGCGGCAGAGGCTCTCCCAGCGCCCCGGTGGCATCTTTGCCCCCGCGGGCCAGGTTCGCCTGCCGTCGGATATCGGGGCGCGCGGGTCGCCCGGAGTCCCAGGCTCTCGGCTGACGCCCCCTGCCCTCCCCCGCCCGACGCGCGTGGAGCTGGTTTTCCGGGTTCCCCTGGACCGAGCTGGATCCTGCTGCTCGCCAAGGCAGGAAGTGAGTTTCGCACGGTAATTCCGGGCGGTGTCACGAGTGAAAAGTTTTTTTTTCGACGGAGATCCTAGTTGGGGCTGGGAAACTCCTGCAAAACTCGAGACCAGGAAGCCAGCCCGCTTCCCAACCCCCACCGGAGCCACCTACTCTTCCTACTGCGGGAGGCCACTCCACATCCGCTCTCACCGGAGAGAGAAATTCGGCTGGATCCGAAGTGACTAATGAAGGGGAGGAAATCATGTCAGGCGAAGCCTTGAAAAAGCTGTCCTGAGACACTGCCCGACCGAAAGATATTCTGAAGTGAGAGTAACATTTAAGAAGAAATCTGGGAATATGTAGCGGTGCCAGTCTAGGTTGATGTCACTACTTTTGTGCTAAAATGTGAGTAGTTTTACCCACCACTGTTTTTGTACCACTGTTGTCAATAGAGTGGGAAAGGGCAAATGATGTTTAAATATTATGATGAAAATAGTTTCAACTTTGAGAACTCCTTGAAAGTGTCTCAGGACTTCCAAGGCCCATTGACTGCATTTTGAGAACTTAGGTAGATGTTGGGATTTGTGGAACTTTTGTTCTTCTTTTGATTTTTCTCTCCCCTTACCCCCATTCAGGGAGAATCCTGAGGCTTGGTTGTTGACCTCATTAATTTAGTCTTCATTTCTTTTCAATTATTTCACTACTTTTTTGAGGGAGGGAAATGGAGTTTCTAAGAACTTTTGCTCATAGCAGTTGATTTTTAGTTTTCAGTTGTACTTTTGGTCCAAATGTAAGCTCTTGCTTCTCTGAGATATATATTATTTTTATGTTGTCTTCTGCTTTCTCTAGTGACAGTGTAGGAATTTTATTCTTATTATGCTTGATACATACATCATGCTTTGGTTTTCCCTCAAATGTTAGATTTTTCACTGTAGTTAAAGTTTTATATTATGGTCCAGACTATACCATTTTGGTCATTTAAGTGTATTCCTCTAGCCCAAGTGAATCTTTGTTCTTGTGTCTTTGGTATATTTAGCAAATGGGTTTTTCCTCAGGGTAGCTTGTCGTCTTACATATATTTCCTGTCCCTTGGGAGATAATATTCCCCTATTTTCACAGTTACACTGCCCAAGTGTCAGATATCCCACAGTACAGAGAGCTGTGCTGGAGGCCTTAGCCATGCAGCTGTTCTTCTATGATTTTCTTGTCTGGCTGACTGCCCAGGACACACTTCTCCCAATACTTCCTGCTAAGAAAACTTATCCTTTTTGGAGATCCCACTTTAGGCTTGTTTTGTGTATCTGGTTCCTCAGGTGTGTTTTGTTGTCATTCTTTCACCATTCAACTTGGTAATCTTTACAAATTCCTTTCTGTTATTATCTCTAGATATACCGCTCTCAGGTTTTTTGGTACCACAATAATTTTTCATTTTTTTTCTAATTTTCTTTTCATATTTTAAAGTTTGGAACAATGACAGAGTCACAGAAAAGTTGTAAGTATAGTGCAAAGAGGTTTTTTGGTTGTTGTCCCTGAACCATTTGGTAGTAAGTTGCCCACCTGATGCCTTGTCACCCCCAAATACCTTAATGTTTTATTTCCTACAAAGGCATTCTCCTACATAATAACTCCATAACTATCAAATTATGAAGTTAATAAGAATATTGTACTAACATTTAAATCTCACAAGTTGTCCTAACGTCTCTTAGAACAGAAATACCCAGTTTAGAACCATGCATTACATTTAACTACCATGTCTGTTTAGTCTTCTTTAATCGGAAACAGTTTTTATCTTTCAGGGGACTTGACACTTGTGAAGGTTATAAATGTAGCTATTTTGTAGAATAACCCTTAAGTTGCATTTCTCTGACATTTTAATTAGATTTTGTTGTTGTTAATGTTGCTTTTTAGGGTTGCACCTGCAGCATATGGAAGTTCTCAGGTTAGGGGTTCAATCGGAGCTACAGCTGTGAGCCTATGCCACAGCCACAGATAGAGATACAGCAATGCTGATCTAAGCCAAGTCTGCGGCCTACACCAGAGCTCACAGCAACACCATATCCTTAACCCACTGAGCAAGGCCAGGGATCAAACCCGAATCCTCATGGATACTGGTTGGATTCATTTCTGCTGCAGCACATCTAATCAGATTTTATGATTAGATCTTTGGCAGGGTTATCATGAAAGTGTCTTGCATTCTTCTTGCATCTTACTAGGTGGCATGTAGTTTCACTTGTCCATTACTGATAGAAATTTGTTTTGTGATTAAGGTTGTAACTGCCAGACATCACCTCTGTATGTCAGGGTACTCCTTCCTCATTTGTAATTAATAGATATTTGTGGGGGAAGTGTGTGGAGAGGGAAGGATTGGGAGCTTGGGATGGCATATGCACACTGTGGGCATATGGAATGGATGATTAGTGGGACCTGCTATATAACAGGGAAATCTCAGTATTATGTGATAACCTATGTGGGAATGGATACATGTATATGTATAACTGAGTTGCTTTGCTACATAGCAGAAATTAACATAAGACTGTAAATCAGTAATACTTCAATAAAATCAAAAAAAGAAGAAACTAAATGATTTTGGGCTGATATTGAAGCTGTAAGTATTTTCTAATCAGATTTTTAGCTTATTTTTTTATATCTGTATTTATTCATGGTTACCTATTATATTCACTGAGTTATAGCTCATTATCATTTATTTTGATGCTCAAATTGTTCTTGATTTGGCCAGCAGGAATCCCTTCCATCTGTTTTTTTTTTCATTTTGACATCTTCCTTCTTTGAGAAGTTTTTTGCATCTACCATAATACGATTTTTCAGACTTACCTTCAGACTTGCTTCAGTTGTTTTTAGTGGAAAATGGTACTAAAAGCCAAGATCAGGGCACTTCTGTGCTCATTGCTTTTGGGGTGTCACTGCTTCTGGCCTTTTTAGTGTACAGAGCTAGGGGATATGTTTATGTGCATCCACATACACATTCACATCTATATTTCTATAAATATAGGATGATTTCACAATGATACTTCCAATTCTAATCTAGCCCCAACAGGTTCATTCTAGTGTTTCCTACAGGACTAGTTTTATTTCTGTACTTTTTTTGATGAGGGAGATAAAGTAAACATTGGTTCAGACAAGTAGTTTCAGCCAGAAGTACCCATAATTAGTTTCCAAAGTCTTGTCTTTTCTCTTTTTCTTTTCTTTTTTTCTTTTCTTTTCTTTCCTTCCTTCCTTCTTCTTTCTTTCTTTCTCTTTCTTCCTTCCTTCCTTCCGTTTTTAATTTTTATGGTCACACCCACAGCATATGGAAGTTCCTAGGCCAGAGATCGAATCCAAGCCACAGCTCCAACCTATTTTGAAGCTACAGCAATGCCACAGCAGGAAGAGCTCCAAAGTATTTCTTTTTCTTTTTACAGCTATACTTATGGCATATGAAATTCCCAGGCTAAGGGTCAAATAGGAGCTGCAGCTGCAGGCCTATGCCACAGCCACGGCAATTCCAGATCCAAGCCACATCTGCGACCTACACCTCAGTTTGCAGCAACGCCTGATCCTTAACCCACTAAACAAGGTCAGGGATCAAACTCATATCCTTGTGGAGACTATTTAGGGTTCTTAACCCACTGAGCCACAGTGGGAACTCCCCCAGAGTATTTCTAAAGGGATAAGATTCTAAGATGTAGCGCATGGTAAAGTACATTTAGGTGGAATATTTCATTCCTCAGTAATTCCAGGTTACTATGTGAAGGGTGGATGGACTGAATCAGACCTTTTTTTTTTTAATGGTATAGTTGATTTAGAGTGTTGGGCCAGTTTCTGTTGTACAGCAAAGTGATTCAGTCATACATACATATATATATAGAGAGAGAGAAAGAGAGCGAGAGAGAGATATCTCTATATATACACACACATTGGTTTTTATGTTATTTTCCATTATGATCTATCCTAGGAGATTGGATATATGCTATACAGTAGGACCTTGTTGTTTATCCATTTTAAATGTAATAGTTTGCCTCTACTAACCCCAAACTTGCAGTCTCCAACATGAATCGGTACTTACATGGTCTTCACTGAGTAAGTTTCTTGTGGAGATACTGTAGGGGCTCAATTTTACTACAGTTGCAGTAGTGCAGTTGTGTTTCATCCCTACGAAGGTTTTATTGTTTGTATGATCCCAAAGTTTGGAGCATGTATCTTTTTGATAAATGTGTCCTTGGAATTTTAAGCCTTGGACCAATTCTAGAATCTTGTGGAATAAGGTGGGAGAACATTGTTTGATTTGTATTAGGGCCATCACAAGAAACCTGTAATCTAAAACTGAATCTCCTTGCCAAGGCTATCATCCAGCCTAGAATAAGTTGGTTTGACTTCCTCCATCCCTGGAGATTTTGGAAACAATTTAAGAGGCATATTGAGATGTCTTTTTGTGACTAGAATAGATTTACTTTTAGTCTTCTAGGAAAAGATAAGAATCCTGGCAGCAGCATTTAATCTGTTGCCCTGTTAATTTCTGGGCACCTCAAAAGATTTAGTTAATTGTTCTGGGGCTAAATGCAGAATATCAGAGACTGTGTATAGTAGATGCAGTTTGATTTGTCAGAGATACCTGAATCCAGCATAATGTCCTGTCTGTTCTTTCTTTTGAAAACTGTTCCCAAGGCAGAAACCCTGGGAGATTATCTTTCTTATTTTTTTGATCTTTGTTATTGAAATCAATGCCATTTCTATCAATTCTGTCTTTTAAGTATCTCTAGTGAGATACTTTAGGGTAGGCTTGGAAAACTGGACAAGATACAAGCAGCGAGAGGCT
>TCONS_00879932
GTAGAAGCCTCCCCGCTTATCTCGGTCTCCTGCTGCCTCATGCTGCTGCTTGAGTAGTGTGTACAGCTCCATCAAGTGTTTCACAGTCATGAACTGATGCAGAGTTTACCGCTGCCCACCAGAGTCGGAGCCATGCCTGACCAGGGCTCAGAGAAGGTGCCCACTTCTTCTCCCTGGAGGCAGCCAGTACTGTTAGTTGCCTGTATATTCCTCCAGAGATGTTTTGTGCACATGTAAGTACCATATGTATTCAGATTTTCCCTTTGCCCATTTTTTTTGCTAATTATAGCATGAAATATCGAGTGCCTTACTTCTGAGAGATGTTTTTCAGTATCGTGTGTAAAGAGCATCTTCACCCTTGTTATGCCAGCAAAGGATTCCATTGTATGGAATCTTATACCAGCAAGATAGTCCCTTATTGATGGACATTTAGGCTGTTCTCAGCTTCCAAATAATCTTGCATTAATTAAACCTGTACACATTCACTTCACGGATGGGTGGGTCTAGTTGTAGGAAAAACTCAGATACCTGGACCTTACAGGTCAAAAGATCATCCTCTCCACACGTGAGCAGACATGAACCACCAGGCTGCTCCGCCTGCCCTATCTAAGCTCTTCCCTGTTCCCACCCAGTGACGCAGACCTGGATAACGCCCCAAAGAGGGGCTGAACCCCACCACATGGCTCCTGGTGTGGCTCAGTGGCAAGAATCACCCTTTCTTTGGGAGATGACATATACTGTCTTCAAAGTCTTACTCAGAGACCTCTCAGGGAGGATCAGCCCTTGATCCTTCCCACAGCCCAACCTCAGGGACACCTGTTTCCATGGCCTCTCTTCATCCACCTCATTCATATCCTCAGCTCCAGCCCACTGACTTTGCC
>TCONS_00885329
CGCCCCTTCCCGGGACCGGACCCCCGCCGCGCCTGGGGCGCCCCCGGGGACCACAGGAGCCCAGCTCCTGTCTGCCCAGGGCGAGTGCGCCCGAGCTTTGACTTTTAGGGACTCCCTTCCCCCAACCTCGCAGAGACTTTCCTTGGCTCCCCCGCCCCCCGTCCCGTCGCTCCGACGTGGCTGCTGGGGGGGGGGGGGGCGGGGGGAGCGGTATAAAGGATGAGAGGCAGCCCCGGCCGGGACCCGAGACGTGGCGCGTCCACTCCGATGGCCTCCGCTCCAGCCACACGACTAGAGGAGAGGAGCTGGGCGGGCCCTGCAGAGACGGTCACCCTTGAGGCAG
>TCONS_00936884
GCTGTTCTCTCTTGTGACTCCTAATATAAAACGACGGGATTCTTCTCACAATAAGGGGGCAGAGGCTCAGAGAGATGAAATGAGTTGCCCAAGGTAATGACTAGTAAAACCTGGACTTGAACCCAAGTCTCTGGACTCCCAGCCCATTGCTTTCCAGTAGAGAAAGAGGTGTTAATGTCATATGTGCTCCCAGGGCTACAGGTTCTCTGCCTGTAGACCATGGTTTCCAAACCTGGCTGAATATTCTGGAGAAGTTGGAAGGGAATACAAATCCCAGGGCCCTATTCAGATTCTGATTCAAGAAGTCTGAGAGGAGGGACAGGCTGAAGCTCTTTATTTTTCATAAATGTTCCTGGGACGGGAACCACTGCAATATATCATTAATTTCCCTTCTAGCTCCAACAACCCATGTTGGCAGGTTTTAAATAAATAATGTGGGGGTCAGGGAAAGGAACCTTTTGTAGAATAATATCAAGTGCAAATAAGATGAACTTCTCCCGCATACTAGCCAGAAGCAAACTCACTAGTAGGAAATGATCACATTCCTTGCATGGACATCTATCATTACAGCACCAAAAGACAGAAAATACTTTTGAGAAATTGCATTAGCAAGATGGAAACAACTGAAACCCAAGTGCCGGATGTAACAGGAAGAGTCCAACCCAGAGCTGCCCAGAGACACAGGGTGAACCAACTCACACTTTGACACTGATTTTGCAGCAGGCCCCGGGGGTTTAAGAAAGATCTGGACAAAAATCTGGAAACCCCAGTCATTAATTTTGTTTTGCCCTATTGTCATTTGAGTTTAGGAACAGAATATGGCTGCCAGCTCAGTGGTCCCAGGAAGAGAGCTGACAAGTAACCTCCATCACATTCAGCTCCATCCCCCACTCTCCATGACAGAACTGATGCTAGACCAATCCTGAAAGTTTGTCAGCCTCAGCACAATGTTTTGAAAGGATGAACATGTGATTTAAAGAGGGTCCTGACATCATCCAACGTCAGGTGGAAGGCTTGTCAAAAGTCAACCAGCAACCTGGTGGCAGAGCCAAGACTAGAAACTGTGACTCTGACATTGGAGCAATGGAAC
>TCONS_00937696
GGAGAATGGATGGCTCAAAAGCCAGTCTTCTTGGGAAGGAAACCGAGCCAAAGAGTGGATTCCATCTAATTGAATCCACTGGCTGGGCTGAGAGGTACTTTGGCAGCCCCTCTCGGGCTCCTGCAGAAATAGGACTTGCAGTTCTTGAGCCATCAGGTCATTCTCAACTCATAGCTGATAAATGGGGCATTATTTTGAAGAAAAAAAAAAATTTAAGGAGGAGCTATTCGCAGATTTGCTTCATGATGCAAAGCCAAGCAGACTGGGTGAGTCTTCTGGGGATGAGTGAAGTGTGAACCAAGCAATGGTGGGGTGAGAAATAACTGAGATGGATCAGAGATGCTGGGCCAGTAGATCAGTCAGTGGTCAAGACTGTGAGGTCCGCAGTCACGAGGACTTGGGGTTGTGTCCTATATCTGTCACTTGCAGACTGTGTGACCTTGGGCAAGTCCTTCGACCTCTCTGAACCTCAGTTTCATTTTCTATACACGGAGAATAATGGTTATGATGATTAAATATGAATCACTCTCTCTCTGTCAGTGTCAAGCATAGGAAGCCTGGTACAGAGTAAGTGATGATGATGGTGCTGATAAGAATAGTTATAATTAAATACCCCAAAACTGTTCTCCCTGCTCTTTGCTCCTTAGAGGTTGTAGTATTGCCAGAGAGGCAGTGGTATAATTGTTACTCCCCCACTGAGCGGTGGCTTGACCAGCCTCATGACTGCTTCAGCCAATAGAATATGCAAGAAGGGATGCTGGGCCAGTTCGGTGCCTAGTGAGCCTTTCAAAGAATTAGACCCTTGACTTCCTTTTTTTTGGAACATGTGCATTGGGTGAGCCAACTGCCCTGCAAGATGCCCAAGTGCCTTGAGACTGCCATGCTGGGAGGAAGCTCAAGTTACCTATCTGGAGAGGCCATGTGGAGAGAGATGCCCAGCCAGCCGCCGTCTCTCCCAGCCATCCCAGCTGGGATGCCAAATATACAGGGGAAGAAGTCACCTTGGATGTTCAGCCCAGTGGAGCCTTCAGATGATTATAGCACCAGCTATACCACCATGTAACTGCATCTGCACAAAAGACCCCAAGTGAGACCCACTCCACTGAGTCCAGTCAATCCATGGAAACGAGAGAGAGAAGGAAGCACTGTTATTTTAAGATCATAACCAGTTTTTGGATAGCACTTAATCCGTGGACCAGAATTTGAG
>TCONS_00938463
AATCAAGCAAGGAATCAAGCAGAGACAAGAAGCAAAAAGATGACACCAGCTGTGCTGCTAAAAGACAAGTACAAGATGAATCTGAAACCACGAGTTGATTTGGCATCGTTAAAGATCTATGGGTGTCTTCATGAAGGATCTTGGAAATTTCCCTGTAAAGGTATCACCAGAGAGAAAACAAGCAAAGCTTCAGATCTTCCCATCTGATCACCGTATTGTTTTCTTAAGGGATATCACAAATGTTGGATTTCTGTCATGAGCCTGAACAACCTTCATTTAAGTAGCAAAATTCCGAAGGAAAACCCAAGCTGCACCTCCTTTCCAAACACAAATCGCCATGCTATCCTTAACTGGTCCTGGAAAACGAATGGATCATGAACTCTCACTGGCTTGGGCCTTGTGAAGTGAACTCCAGCTAAAGGATTGCACTGGATTCCTGAGGCTGCAGCCGTTTTGCATTTTGAGGAAATCATGTGGATCCATGGCAGAGCAGAGCCAAAGCTCCAGACCGGGATGAAAGGACAGCACTCAGAAAGTGTTTGGGGTTGAGCCTAGCCCCTTTCTTCCTTGTATTACATTTGAAGTTTTTACCCATTGACTCATTTAAATTTTTCCCACAGGATAGTAACAAAACATCCTGCCCATGGTTTCATAGCTAGTGAGTGGTATTGTTAAGACTTGCGCCTGGTTAATCCAGCCTCAGTTACTGTTTCATTTCTGTTTTTCTACATCGATCCTTGCCTCATATCGCTTGTGTGAAGCACCTGCTTCCCCACCATCTTCTTTTCTCTGCCAGTTATCATTCATGAATCACTGTAGTTTTTGTTGTAGGGAATCCGATCTTAAGGGTCTTGCTTATAAGGGAGTATGAGTGCTGAAGTGCAGTCTGTGGAATTGTGCATCTTAAGTGTTCATACATGAGCTGTTGGAGTTCTCTTTGTTGTCAGGATAGCATAGAGAGATGTAGAGGGTGTTCTGGTCCAGATTGCTGAGGAAATTGCAGGCAGAGACCTCTCCTTTCTGCTTCAAATATGTAAGAATAATGAATGAATATTAAGTCTTAAGATATAAGGATACATAGCCAGCTAGAGCCCTGGGATAGAAAAAGGTAACTGTAACAGTAAGAGGAGGTAAAGCATGCCTTGTCCTTGTTGAGAGGTAGGTGGGCCTTCCTGTATGAAGTTGTGGTATCATTTGCCTAGGGCCTGGGGAAAGGCAGCCGGACTGGTCTGACTATAGAAACTGGGCCTGGACTACATTCAGTGTGGTTTCTTGAAGGAGCAAAGCCCCAAATCCTAGTGCAAGACCTGGTTTAAGTTGTACAGCCTAGGTAACTGAGTTAAGGGAGCCATCAAACCATCGTGACATCATGAAACACTCTTGACAGTGAGCTTTGTCGAGGAGAATCATTTCAAATAAAAGGAAACCCATACAAGGAAATCCACTGCCGGGAGATAATCAGCAGACCTAATTAGCAGGAGAATTCCCACCCAAGGAAATAGAAAGAATGGGGCAATCGGAAATGGGATTTAATGTTTGTCTCTGATTTTTAGAAAGAAAAAAGGAGGGACTGGCATCCTTAAAAGAAGAACGTGAGATGATAAACATGAACAGTTGGTCCCATGAAAAAGAAAAAGTTGGGAACCTTGACAATGAACACTATAATAATTGAAATTCTAAAGCCCAGTAAATTGGATAAACAGCTAGACAAGCTGAAAAGAGAATTTGTGAATTGAGAGCTAGAAATGAGGCTGATCACAAAATGCAGGACAGAAATATAGCATTGGAAACCAGGAAGTCTGTATTGACTGAGGAGGCCCAGTAGGAACTCTCGAGGGAGATTGGAAGAGGTAGAGAGGAATTAAAAAGATAATGCTGAGAATTTTCCAGACTTGAAGAAAGACATATGCCTTTGAGTGGAAGAAGCTTCTGAAGTACCAAAAACTGACTCCGAGTTATGGTATAGTAAAATTACAGAAATGTTAAAGATAGGATATTTTAAAAGCTACAGAAAGAAAAGATTACCTATGAAAAATGGTAACAGCTGACTTCTTTACAACAAAAGAAGCTGGAAGACTGCAGTAAAAAAGCTGAGGAAAAGCCATTGTCAAAGAAGAGTTCTATATCCAGGAAAAGTTATTCCAGGGTGAATGTGAAATAAAGACCTTTTCACACATACAGGACCTGGGGTATCAGGAATAATTTTGGAGGAAGGTAACAGATTACCCAGTTAACCGTGGTTTACTAGTAAGGACATTTAATAACTAAGCGACAGTAAATCCGGGGGTGAAAGATTTCCAGAATGGCCTGCTGGCTTGGTAATAGTTTAACATTTGTTTAATTTTCATAGTCTCAAGATGGCCATGTTAGTTTCAAGCATCATTCCTCACATGTCGGTAACCAAAGCAGGAAAGGAAGTGGCAGGTAAAAATGGGCCACCATGTGTATTTCTCTGT
>TCONS_00945841
ATTCAACACACATAATCCCTTTCTTTCCCTGGCCCTGGTGGCTTCAGGACTGGCAGGAGGCAGGCCAGAAGGACAATTTAGATGACTCAGCAACTCAACTCAGCAGCCACTCCAGGACTGGGTCCCTCTCCCCGCAACTGGAAGGGATGAAAAGAGCCACTTGCTGGGGACGTTTGTGGAGGCAGGAAGATGATGTAAGGGAAGCACCTGCACAGGACCATGCTGGAGCCACGGGCACCACAATCACGTCCTTCATGAAGAAAACCCAGGCCCACGGGGCAGAGCTGGGCACCTAGCACGGCCGTGGCTGCCACTGGGCCACCACTGAGTGGATGCTGTGCCCGGGCACTGGCCTCCCTGCCTTTGCTGGGGCCCAGCTTGAGCCAGATTCAGATGCTGAGGGATTTCTGGAGAACCCCTGGGAAACTCCAGAGAAAGGGGAGGTGCCAAGATGCCCGACAGATGCTCCCCAGGAGGACCACAGGCCTGGAGCTGCAACTCTTGAATCACCCATCTTTTTCCCCAGAATTGATTGGCCTGAATTTATCTACCCATCTGTATTTTTAGTTCCGTA
>TCONS_00946664
TGAGGATCGCCCACAACGCCCAACTTAGCTTCTTGACAAACACCTTAATGGCGCAGCGTTGCCTCTTGGCTGCCACCATCTCTTGAGTGGGTGGATGGGAGAATTGACGTTTAAACGTTGACCGAGAATGATCCAATAGAGAGAGAAGAATTGATGCTGCAGGCGAGGGGGAGAATTGCTAAAGCCATGTCCCTGAATACATGGTAGGTATGCACGTGGAGAGCTGGCTATGAGCTAGGATGCTTCATCTGCAGTGAAAGGACTTATAGGAGTATAAATTTGTGCCCAGCGTAGTGAAGAGAGTGGAGGGGGATCTTGCATTTCTTGGTTACTTAACTTTTGTCCAGCACTGTGCTAGATGCTTTTCTCAGAACAGCCCTCATATAAGAGGGAGATGGATTATAAGGCTGTTGAAACAAAGCAAAAAAAGTTGAAAACTGAGCTATAAAACTCCTGAAGTTCCAAAACACCGTGCTTTTTGTGTTCCCTCCCATGGTGCTTTGTTTTTTTCTGGATCACATTGAC
>TCONS_00947395
TCTGACTTAATCTTTACCAGATCGTTATTAAGCAAGAATTACTATTACCCTGATTTTCACAGATGAGGAAATTGAGGATAAGGAAATTTAGGAACCTGCCTAGAGTTACACAACAAGGAAGTTGCAGAGGGGAGGGTTTTTGCCAAGGTTTCTATGATTCCAATGTTATCACTTTTCTAATGCATCTGCTGACCGAGACTGAAGAATCAACTACCTCCTCCAGAAGGTCAGTTACCCAAGAAATCTCTGGGACTGAGGAGAACGGGGGAACAGGAGACAGATCGGAGAGGCTGGGACATGGAGATTTGCTTCATATGCAAAGAACTCATCTCCTAGAATTTTGCAGCATCTTCCAGAGTCTAAGCTTGTGTTTTGACGTGCCCTTTCCAAGACAAGGGGATACGTGAAGCTCAGTGAATCAGGAGCGTTTACGGAGGAGAAAGAAAATAAGATCTTCTCCCCAGCTAAAAATCCAGGCATTGTCCTTGGCTGGAAAACCTCTCTTGGATTGTATGGACAGACTGAAAATACATCTTAGCATCCAAACATAGACAGCCAGGGCATGGACTCAGGCTTGATGCCCAAAGAGATCCTCATCATCATACCTTAGAAGTACCACATCCTTTGTTCTTCCTGGCTAAACCCCTTCAGCCAACATCCCTGCCTGCAGGGTAAGCAATTTACTTACAGTTAAACTGCTAATAAGTAGGGAATCATGGATCAATCAGAAACACTAAATATTTCAAAATATTTAGGGTCAATATTTCAAAAAACATTGCAACATTTGTACATTTACCTGCTACAAGTTTGCATGGGCAGGAACCATATCAAGTCCATTAAAATTCCTGATTTCCTTATGTCTAGCAAAATCTTTGATCACTAGTTATGTATATTTCAGTTAATAAAAATGAAGAGCATGAGTACTCTTCCATAAGAAATGCAGCGTGTTGGGATATACAGAATTTTGCAAAACAGAGTAGAATGGGGATGGTTATCATAACACAGTGGGCCCATCAGTGTAGTGGAGTTCAACATTTTTGATTCCTTCCAAATTTCCAGATTTCATCTTTGATGTTGGGAATGTAAAGACTGATATAGCAC
>TCONS_00947396
CTCAGAAGTCCAGGAAGGAAAGAGGTTCGTTAGCATTAAATGAAAGGCTTGTCATGGACCAGAGGATCTGGAACATCGGATTACTCATCTGGTGGCAGGTGGGTGTCGGAGCTGGCTGTGGACCCCACCGTCTGTAGCCAGTCCGCAGCAGCTTTCCTCTCTGGCAAACTCACAGCAAGCATGCAGGGTGATAAAACGGCAGTGACAAATCCAGTGCAATCAGGTGGGAAATCCCCCCTGAGTAATAACACCTCCTCATCGCTCATCCCGACCTCTTCCCCTGAGCCCCGCGTCTGCCGCTGAGAACTCAGCGCTGTTTTACCTTCAGCCCTGAGCTCCGCACAGGAAAAAGAAGAGAAAAGTGAGACACGGGAGTCTGGAGGATCTCAATCAATGGTCAGAAAGGAGTACCCAGAATGTCTACTGATTGCCTCACTCCACGCAGAATATGCAACATTCATCCTTTCTCTATCGCACCCTCCCTGCATCTCCCATCATTCTTGACTCAGAGAAGAAGGCGTCAAGCATCCTTTCAAGTACCTTCCCC
>TCONS_00947520
CGAGTGGGGAAGTCTCCCCCTGGGCAGTCCAGGAAGGTTCCATTCCCCGGGTCACCGGAGTGCCTCCTCCAGAAAGAAGTGCACGTAGCGGAGATTATGCTGAACAGAGGGAAACTGAGTCATCCCTGGAGCCATCAGGCAGCTGGAAAAAAGGATCAGGATGCTTCCAGTGAAAGGCAAAGGCAGAGTCACAGGAGCACCCAGAGGAGGAATGTCCCAGGTCTGTGAGGCTGCCTTAGAGACAGCAGAGCCAGTTACAGGAGGGAATGTCCCGTTCAGGATGCACGTGATCAGCACCCACGGCGAGGAAGTCGCGCAACAGCAGATGGCCCACCCCACAGCCAGTGCAGAACCTCTTCCCTGGCCGACCGGGACTCTAGGAAGACGTGGGTCAGAAGAGCCTAGTTAACGCCACCCTTGGCACCCAGACCCCCCTCCTCCGGGTTGGACCACGAAGCTCTAGGAAGAAAGCCCCAGGACCAGCAAGAACCTGAGCAGTGGGGCTCCAGTTGATCGAATTCTGTGGTCCCACGTCTCCAAGTGGCTGGGGTTCAGGGGCCTACATGGACCAGGATGAGGCCAAATCCGAGAACTCAGGCAGTGGACGTCTTGGTCTGACTTTTCACACAGGAGAGGGATGCCTCTGACTGACAACTCTCTCAGCAATTCGAAATCTGTCTTGGGGTTGTCTCCAAAGACATCTTGGTCTCTCTAAAGCCAGTGACCATCCTTTTGACCTGCACTGTCACACCAGGGTGGTGTGACAGGGACCCTTTTAAGAACCGAGCATGCTTGTGTCCCTTCAATGGCAGATCGCAGGCTTCCTGGGCTGGCTTATTGTGCCTGTCCCCACTCATCCATCAGGCAGGCAATGGTTTGCCTGTACGGCATGATTTTTGATCCACGTCAGCAGAGACCACAACAAAATTAGCCACAGGCAACTAAGAGTGGCACCCAGAAACCTACATTTGAATGCTTCGAGTTTTAGTCTGTGTTTGGCTATGCCCGCAGCATGCGCAAGTTCCTGAGCTGGGGATCACAGCTGTGCCGTAGCAGCAACCCGAGCTGCTGCAGGGACACCAGGTCCTTAACCGACCACGCCACAAGAGAACTCCACCACTTGTTTTTTTAAGGAGAGGTTTCTGTGGAACTGGAGAGGGACTCTGGTTCCTTCCTGCTCACCTTTAATCCCGGCTGGCCATGGCAACCTGGACTTGCTCACAGGCGGGCTGCCCCATCGGCAGACAAGCTGGAGGAGAGGGTGGCTCACGCCACTTCACAGCCTTGAGGAAGATCTGCTTGACCGGGAAGTTAACGGACACTCCCCACCCGCTTCTACTGCAGAACGACTCAGGCAAGCAACCCTTGTTAACGGGTTTCCCGATAGCACTTTCCCAAGCCTCCAAAAGAACGTATGGGTTCAAGGACACGAGGATGGTTTACTTGGCAATTAGGTCTTAGAAGGGCAGCAGAACTAGCAAGTGGCCCACGCTGAGCCCAGATGGGGGAAGAGACCTTGTGGGAGCTGCATGCTGGCTGTCCTGAGGCCCCTCCGTGCCCACGGCCCAGGCACCAGCCTCCGTCCTTGGAGGTGGGGCTGCCTGCCCGAGCCTCCCGGGTCTTTTCACCAGCTGGACAGAACCTGCCGTGCGCGCAGCAGCGTCCTGCAGCACCACGAGGCAAGCAACCAACTCCTGAAGCCCACTCCTGCCTGAGGGAAAGCACACCGAGTCCTCTCTGCCTTTGAGGAAACATGTCAGCAGCACCGGCTTTGCTCCTTCTCCCCCGCCCCGACTCTGCCCGATCCTGACAGCACTGGCGGTCCCAAATCAACCCGCCAGCACCGGGCAGCTGCCAGTGCCGGGCAGCCACCGCCGCCCTCCTCTCAGGGTGCCCCTCCAACGGTGCGGAGCAGGAGGAGCAAAACCTCAGCACAGTACCGTGGGAAGGAAGATGGACTGCTGTCTTTGAAAAAGTCCCTTTCGGGAGGAAAGCTCGTCCAGTAAAATTTAAAATTTTTAATAACATTTAAATTATAAACCAAACGTTGGCAACCATATATAGACATGTTTGCTATGGACAGCTGACTGTGAGGTCATACTTTCAAAC
>TCONS_00982454
GTCGGGCTGGCTGTGGGGTGCCCTGGAAAAGCGGAGAGCGCCCGGGAGGCGAGGGTGAGAGGATATCCCCTGCGGAGCGCGCCGGTGTGGTGACCCAAGCACCTCACGGTCACCGCCCTGCCCTGCAGTGGAGTCCGGGGCAAACGGACGTAGTTTAAGGGTTGACAGACGTAACTAAAGAAAACAGTCTAGGTGCTCTTGAAAGAAACACCTGTAAGAACAAAGACCTGGGATGTGAAAGATGTGAGATCAAAACCTATCGGACTGTCAAGAAAACAAAAATGTCAACAAGGAATTGCTTTCTGCCAGAAGTTAAAAATGGAACACGTCACAGACACAGAGCTCACCACCTGTAAGCTGGATCTCTTCCTGGCGCTTGGGCCGCAGAGCATCCTGGGCAATTTGATGAAGTGGACACAACACAGATGTC
>TCONS_00982960
AAAAGACAAAAAAAAAAAAAAGAATAATGAATGAAATGAGAGACTCAATATACGGGCAGACACTGACCAGGCCATTTATGACAAGAGAACCCTGACCCACAGCCTCTGTAGCAACGGGCCCAGAATAGTCAGGACGTGGTCCAGGAACGCATCTTCTCTAATTTTCGCTCCCACTACCAACTGCAGACCCATCAGAGAAAGCCACATATCCTTTGCAAACCAATCACACGAGACGTCCCTGCTCCAGCCTCCCCGTGCTAACACCCTCCAGTTCAGGACACTTGAAGACTTAGTTTTTTTTTTCTCTCTAAACCTTTCTCACTAGCATTTGATTCTCCAGTTGTACTTGAGTCTTTGCCAAGTGCAAGTGATGGTAGCTGACTCCCTTGCTGTAGAAAGCTCTGAACCAACAGCTTCTGTTTGTTCTCATTCGGGTGCTCTTCGTTTACATAGGATCTTCACAGAGATTTTGACTTTCATCAGAAAGAACCACAGGCCAGGGACAGCCTGGCACATGCCTGCCGCAGCCTCTGCTTCGTCCTGCCTCCGGTGGGGACTTAAGCCCCTTCCACCAAAAACACCTGGGGTGCCTGTAAAACTATATTCCTGGGCCCCATCCCAACCCCCCTGCGTTAGGAACCCTTTGGGATAAAAGTACAATCTGCTTTTTTTCCTCTACAAGTCCGAGGAGATTATAAGGGAAATAAAACGTTCCAGAAGCCCTGCCTTGGAGTTCACGTTGTGGCTCAGTGGGAAACGAACCTAACTATTATCCATGAGGACACAGGTTCCAGCCATGGCCTCACTCAAGGCGTTCAGGATCCAGCATTGCTGTGGCTGTGGCTGGCAGCTATAGCTGATTCAACCCCTAGCCTGGGAACTTCCAAGTGCCTCGGATGTGGCCCTT
>TCONS_00987261
CCTGGTCTCCGCCGCAGGCCCGCTACAGCGGACTGGGCGGCGGAAGTTTGACGGCGCGGGGCGAGTGGCTGCGGCTGCGGGGCGGGAGTCCTGGCAGATCCCCCGAGTACCCGCAGCAGTGCCGGAGCTCGGGCGCGCGGTCGTGAGATCCGGAGGAGAGGAGGAGCCCCTCTGACACATAAACATGGACCTGGAAGCCAAAGTGAAGAAGATGGGCTTAGGTCACGAGCAAGGATTTGGA
>TCONS_00992642
CGCGCCGCTGCCTCGCTCGTGGGCGACGCGGCCTCCCCCGCCGTGGGGTCTGTCCGACCTCGGTGCCTGCGGAGGGCAGTGCCGACTCTCAGTGAGCCTGTCCGCTCCCGTCGCGGTCTCCGCCGGGGTCTGGGCGTGGGGACGCGCGAGTGGGCACCCGCGCAAGGTAGTCGGCTTCTGGGAGGCCGTTGGAGACTCCGCCGCCACCCCCCGCCCGGTGCTTCGCGGAGGTTGGAGCGCCCGATGCGCTTTAGTTGTTAGGAGCGTGGAGCCGAGGGTAACATAAAGTTGGATGCTACGGCATTTCGAGGTCCGTACATATAGAGTCCACTTTCAAAACGAAGTCCTTTTCTCGTTGCTTCACAGTATCCTCCGACGACCCCGTTCCTTCTCAAGTGCCGGAAAAGGAGCTTATTGGCTGGGGCACAGAAAAAGATAGAAACTCCCTAAATCATTTCATGAAGCCAGCTTTACTGTAACCTGATAAAGGGCACCGTTTCCTGAACGTTTCGCCAAACTCTAGGATTTCTCAAGATGTCAACACAATGCCAAGTACTGGCGACGCTGTTCCAGAAGAGGAAACGGGGGCCTTAAAAGTGGTTTACCTGGGATCGCACGGCTGGCATGAGCGAGCTTTGAATCCAGGTTTCCGGGGCTTGGATAGACCACGGCACGCGAGCCCTGAACAGCAGGACGGGCCACTGGAGCCTGTGCGACGGGAGGAGTCAGGAAGGTTCTCGTGTCACTCTTCTCAGCTGTGCCCACGTGTCCTTTCAGCAAGCACAGACCTGCCAGGTGTGTGCACGTCCGCCAGCAAGGAGGGTCCTGCCGCCCGGGCTGCTGGTGAGTTGCATCTGCGAGGCACATCCCTGGAGCCTGGCTGTTTCTTCCCAGTTACCCGATCTCCGACTCCACCGTGATGAGGACGGCGGCAGCGGTTGGCCCAGCAGAGGACCAGACAGTCTGCCACAGTAATGAGGCTTCATTCCAGGGGCCAACAGGTGCTGCTTGAGGAAGCTTCTGAGGTGTGTCTGTGCGCTCGAGAGAGACCGGGAATGGATGGGTGATGTCTGCCGTGGGTGAGGAGGTGAGGGGCAGGGCCCCACATGCCTCTGTTTTGCTGTTTCTCAGGTCCTTCTGGATTATAACCGTAGTACCTCGAACACAGCTGTCCCCTTCTG
>TCONS_00994518
CTTCAGCGAAGAGCAGTAGAGAAACGGAAACTTGGCGGCTAGAGCGAAGCCTTAGTGAGAGACTCGGAACTCCTGACGTCACACCTGACGCCGCTCAGGGAGGTCGGCCCCTCCAGGTCTCTTGTATCCTCTATGGTTAAGAAATGAATTGTTATTGAAGGAGAGTCTGATGACAACAAAGTGACACCATCATTGAAGAAAATATTGAACCCTGGAGTTCCTGTCGTGACGCAGTGGAAATGAA
>TCONS_00996304
TGTGGACGCACCAACTCTATTCCAGTCTTTCTCCAAACTGCATGCACCACGGTCACCCAAGGACTTGTCAGAGCACAGATTGCTGGGCTCTACCTGGAAGGATGGGTGGAGTTTGAGAATTTGCGTTTCCGCTAAACTCCTAGGTTGTTCTGCTGCTGGACCAGACCTGTGGAAAAGCTCTAGTTCATGCTGCCTCATCAGATGCTAAAAGGCTTGACAAACCTCTGAACTCGTAGGATGTCTAAAGCCCTCTTCTGCCTGGCTTGGGTTCAGGAGCCCATGTCTGAGCAGGTATGTTTATTGGAACGCTGGGGAGATGGCACCTGCAGAGCTGGCTGCTGATCTTGTCCACGGCACAGATAACACCACTGAGGGGACGGCAGGCCTTCTGGTCGTCAGACTTTTACAAGCTTAGGAGATCATCTGGAGGTGGAAATGCCTTCTTTAGAGATGGGTCTTTGAAATCTGGTGTGTTTTGTCAGTCATAACACATCTCCATTTGGACCGGCCACAGTTCAAGTGCTCAGTGGCCCCGTGTGGCCAGTGGCTGCCTGGGCCATGCTGCTCTGCAGAGGAGATGAGATGGTAAATAGAGCACAAACATAACTCTTTCAAATTATTTTTTTGGGGGGTGGCCACGCCTGAGAAACTTGGAAGTTCTCTGGCCCGGGATCAAACCCAGACCACAGTAGTGACCCAAGCTTCTACAGTGACAAAGCCAGGTCCTTAACCCCCTGCACTACCAGG
>TCONS_00997032
TTACTTTTCTATACCTTATGTTACAAGTGAAGGAAGATAAATTATGGTTTTGTGCTCTCCATCGCTACCTCAAAACAGATTTCATTCAGAACCAATAATGGTTTATATGTATGTAAGTATTTACATATTTGCTTGATTAATTTATTTCTCTGATACTAGGTTGCAAGCTTTTTTTCTTTCTTTCATTTCTTTATTGTCTTTTTAGGGCTGTACCCACAGCATATCTAAGTTCCCAGACTAGGGGTTGCAAGATTTCTGATGAACTCTTATATGGCTCAGCTCTGGTGTGATGGCCCAATGCCTAGCACAGACCTAGTAGTGTGCCAGCAATTTCTCTTGCTCTGGAGTGGTGGAGAGGAACACGTCACCAGCAGAGAACACTGTCATAAATTATTATCTGGGGAACTTCAGTTGTTTTGGTCTTACATAGTTATTATCCATGATGTATTAGTCACATTTCAAAATAAATATCTTAAGGTTCAAAATTTGCTATAAATTAAG
>TCONS_00998775
TTTGGATCATGGTAGATAATAACTTTTTGGTGAATGGTTAATTCATATGTTCAGATATTCAAATTAGTATCTGCCAAATTACCCCTATTTTTAAAATTTATGCTGTGAGACAAGGATGGAATAGTTTTGTCAATGTTGAGCTACCAAGATCATAATCCAAAAAATATTTTCTTTAATGATAATGTACATTTTTAGCATAAGCCTTAAAATTGAAAAAAAAAAAAAAAAAGCCAACTCCTGATTCTCTTTGTTTAATCTAGGAATTGCTTCCAGAAACAAAATTATGTGTCTGTGGCCACTCTTCTGGTGATGGGCATCCTCACAACACATTTGCAGTTGCAGCCATTGAAGAATTGCTTGTTCAAAATGTAAACATGTTTCTGGTACATACCCCCAGCCAGAAAGTTAGTACCAGTTTAGAAAACAATCAGCTAAGTCTGCCCATTCTACATACATTCATGCCCATTTCCCCATTTCTTTGCCAGCACTGAAGATTACCTTTTTTTCTGTCTTCCCTAATATGATCAATCAAAAAACAATTTATCATTGTTTTAATTTGCATTCTCTTGAGCGTTGAAAAAGTTAGTTTTTCATGTTTATAGACTATTTGAATGTCTCTAGATAAGCCAATCATGTGGTAATATTCCTTTTGAATCTTTGTATATAAAATATTTCCCAAATTTACTTTACATCAGATCCCTCAGATACTTGTGCAGAGTATCTTGTTTCCTACACCTCATTCTTGGAAAATAATGTTATACACTGTGCAATGTCATATTTAATTATTAGAATTTTAAAAAGAATTTAACTAGTAATCGAATGCACTAGATTGTAGTTAAGCAGCTTGCAATGCAAATAGTCTATCCTTTATTATTTATATTACACTAAAAAAGTATAGGCACTAAAAATAAATATTTATCAGTTGATTGACCCATTAAACATTGACAGCACACATCTTTAGATATTATGAAGATCTTCATTTAAATTTATCAAAAAAGTTTCCATGTCTATTTTGGAAGCATTGGTATTAGGTCAAGTTAAAAAGCTCTATCTTATAAAATAAATAACTTTCATTAAACTAAAGATACAAATATTCATACATTTCAAAAACAAATAATAACATAGTTGGCTTATTGTTATGTATCAAAAAGTAGCCTA
>TCONS_01037224
GTTACTCTTCACCCCATTTTACAGATGAGGAAGCTGAGGAAGGAGAAATGAAGCAACTTGTCCTGGGGTCACACTGTTGACATAAAGCAGAGCCAGGCCCAGCTCCAGCCTGGGCTCCCAGGAGGCTCTGAGGCTGAAGGCAGGGTTCACATTAGACCCAGTTTTCCACCTTCTATTGGTCAGCCCCACCAGAACTCGGACTCCAGGCCAGGCCGCACACTGGGCCACCCCAGGAGGCACCATTAACGTGAAATGCAGCACGAGTGGGGACCCTGGAGCTGTTCCACCCATTGGTCCAGCCTGGGAGTCCCCCTGGCCTAACGAGGCATTGGGCTTATCCTGAATTCCCTGGAATCCTGCCATCTTGTGGACACTTTAGGAATTACCCACACTCTCCCAGGCTTGCAGGCTCTGCTGAACCTCACACCCACCGGGCCTCGCCTCTGAGGGGTACAAAGCCAGCCCAGACACGGAACCATTTCACCCCTACAACTGTGGTTGCCTCTCTGCTTCCTCTACTGCACCTTCTAGTCCATTCTCAGCCAGCAGCCAGAGCCATCTGTTGAAGATGAAGATTCCATCCTGCCACGACGCGAGGAACTCCTTACCCAGACTCACCCTGCAGGCGCTGGCCCCTCCTCTCCTCACCCTTGTCAGCTACTCTCCTACCCAGCTCACCACGTTCCAGCTACACTGCCCTTCTCTTCAGTGAGAGATATGGACCTGCCCCAGGACCCTTGCACTGGCTGTTCCCACTGCCAAGAGTACCTTCCTCCGGAGTCATATCCTCTAGGTGTCAGCTCAAATGTCCCTTCTCAAAGAGGCGTCTTTAAGGACCCCAAGGTGGCCCTGCCCCTCCCCCAGGCTTGTACCATGGCGTGTCTTCCTCACAGCTCTTACACCGTCTAGAATCGTGGTGCCCCGTCTCTCACAGAGACAGCAGCTCTACGCCCGTGATGCAGGGCTGGGTCTACCTCCCTCCTCTGGTTCTGAACCTAGGGCAGCTCTAGCCACTGAGGAAAGGCGTGCTGCTTGATTGGATGAATGAATGGGTGCCTGGGTGCACAGATGGATTTTCTTCCTCCTCTTTGGGGTGCGTAACCCCCAGGATGGTCAGAGCTGGAAAGCTCTGAGCAGCTCATTGGCTAACTGGGCCATCACCCCTGCTCCATCAGACCTAAGATGCAGATTTCTGGGCCCCTCCACCCTGAGATTCTGGGTCAGTAGGTTTGGAATGGGTTCCCCACCCCCACCCCTGCTCGAGTTGGGATTCTGAGGCTCTAGTGGTTTAATCTGGTCCACTTTTCAGGTTTCCAGATGGGGACATGAGGCCCAGAGAGGGGAGGGGCTGATGGAAGGTCACACAGAGAGTGGGAGGTGGAATCTGACTGGGGAATGGCATCGGCTGAGCAAGCCCGAGGCTCTGGAGCTTTGAGCTATGGGATCGGGGGCGGGGTGCTGGCGCCTTCTGCCTGGGGGAAAGCCAGGAACGGGGCCC
>TCONS_01038923
CAAAGAATACAAATGATGTGTCCCAGATTACAGGCAGTAAGGGCGGTCTGAAACTGAACCCGCAAGAGCTCGGAGGTGAATGCCTGCAGTATAATTGCTTCAAAATGTCTTTGTTCAGGTATTCATTCAACAAATACTTATTGCATGTCTACTATGTGCCAAGTTCTACTTTAGGCCCTGGAGCTAGAGCGGACCAAAAAGCATGTTTTCTTTGCCCACATAAAACTTACAGTCTGAGAGGAGTAATGCCAGGAGACAATTAAGAGGACTGCAGTTTAGCAATAGGATGCTATGGACCTAAGTACATGAGGACGCCCTGCATCCTCCTAAGTCTCTGAGCATACACAACAGAAATGAGCAGAACCTGTAATAACGGAGAAATAAAAGAATTTGGGAAAAAAAAAAACAACCCATAATTATTCTAAGAGAGTAAAATTGTGTGCCTTGAAATATTGAAGTAATTATCAGGTTAAATTTCTATGATCCCTGCAATTTCCATGAAACCTGGAAATGTTGGGAGCGTAGGCCTGGCATATCTCTTAAAGTAAAATTATACTTCTTTTCCACTCAGACTAAAAGGTCATAATTAAAGATATAATGAAGCTAAGTGAGTAATGGGATCTGTGATTCACTGGGGAAGTGGATGTTGCCTAAGCCCCCTCCTGCCCCAGAAATGGGGGTCACCAAGTCAGATGGCCTTGGGAGCCCCCACAGGGTCCAGCACCCTCAGGGAGAAGAGCGTTGTCACTGGAGTGTTGTCCCTCAGAGAGAAGAGTGTTGTCACAGCAGGAAGTGTCCCGTGAAAACACTGGGCCCAAGGAGAAAGTTTATTGGTTTGTTT
>TCONS_01040836
CAAGAGGGACGTGGCGCTCTGCGACGCGGGCGGGGAAGCCGCGCCCCTTCCTTCTTTGGCTTTCATGGAGAATCCTGTGGAGCAGGATTTGGGTGGGTGAGGTACTTACCCGGGACCAGGACAGAACGCCAGGATCCCACAGGACATCAACTGGCCAAGTTCTTCACTGGGTTCAGAATGAGGGAGAGGGAAGCAGGAGTACTTACCCACAAGAGACAGTAAGTAATCAGAAGAAAATTCTACGTTGGTGCCAATACTTTATAGTTTTATTAAGGTTGCAGACACAACTTGGATCTGGTGTTGCTGTGGCTGTGGCATAGGCCAGCGGCTGTCGCTCCAATTCTACCCCAGCCTGGGAACCTCCATATGCCTTGTGTGTGGC
>TCONS_01043406
GGTGCAGAAGAGAGGGAGCTTGGAGAGAGGGATCCAAGGCAGAGGCCCACATGGGCACAACACAGAGCAGTCCCCAGGAGTCTGCACAAACAGAAGCCCGGAAGGTGTAGGGACCTCTGTCTTAGCCTCACTGTCCCAGCCTGCCTACTGCCTGAACTTCTGGGAGCTGGCGACAGAACAAAGACTGAAGGATGCGGACTCCAGGTGCGTGTTCGGCTTCTGTGGCGTCTCTGGTCCTGCTATGGTTGCTGGGGTTGCCGTGGACCTGGAGTACAGCGGCGGCGCTAGGCGTTTACGTAGGCGGCGGCGGCTGGCGTTTCTTGCGCATCGTCTGCAAAACCGCGAGGCGTGACCTCT
>TCONS_01044516
GTGAACATCTTCACTGAGACAGTGACTCCCACAGCACCATCTCCAGCCTCTGGCCCACTTTCTGGGTCAGAAAGTCCAAATCTGTCCTGGATATATTCACGTGCATATCTCCAACCACGTCAAATTCAACAACGGCAAATGGAACTTGTGCTCTCCCCTCTGCCAGTGAGACCACCATCTGCTGGAAACCCCCCAAGCCAGAAAGCAGGAGGCAGTGGTGTACTGATGCAACCCCTGTAGAAGCCTCCCACTTATCTCTTCCATGTCCGCTCCTGCTCCCTGCCATCCATTCTCCACAAAGCAGCTAGTGTCTTTTTATTACCAGAACCCAGGCATGTTACCTCTCTGACTCAGTCACTCCCCTGCTAGGTATCTAGCCAAGAAAAATGAAGACTTGTACATGGATGTTCATAGCAGCATTATGAACCCTGAAAACATTACACTCAGCAGAAGAAGCCAGTCACAAAGGACCACATAATTGTGACTTCATTTATATGAAATATCCAGCAGAGGCAAATCTGTAGAGACAGAAAGTAGAGCTGTGGTTGCCAGGGACTTGGAAGGATGCAAGGACTGGGAGGTGATGGTAATGGGTGGAAGGATTCTTTTCAGGGCAGTGAAAATGTTATAAAGTTGATTGGGGTGATGGTTGCACAGCTCTGTGAATTTACTAATAACAATTGAATTGTATATCTTAGGTAGGTGAATTGTATGGTATTCAAACTATATCTCAATAAAGTTGTTACAAAAACAACAACAACAACAAAAACCTCAGGATCAAGTCCATAGCTAATAAAATGTCCTGTGACCTGGCTTATACCAAGCCCTCT
>TCONS_01055395
CTGAGGATAGAGAGAAGGTGGCCATGTACAAGACAAGAAGAGAGTCCTTTCCAGAGATGGACTCAGCTGGCACCTGGATCTTGGACTTTCCATCTTCAAGAACTTTTCTTGATTTTACATCAAATAAGAACGCCTTCTCCTGCTCCAAGATTACAATGGAATTCTCCAATGTGTTCATTTACGAGCAATAAAGTTTTCACATTTAATTCTATGATCTACTTGGAATTTCTCCTGCTGCCAGCTGGCAAATGAAGTATTTTCTGCAGTCTGGCTGGGACAGGACAGTTTCAGATAAATTACCTCTTGCTACACTCTGGAGAGATCATTCATGCTGTTGCAGAGGAACTTGCGAGGAGAGGCTACGTGGAGAATTCTTAAAGGGGATAGAAAGGAAATTGAAAAGAGTTTTTCCTAATATAGGACTCATTGAGATAAAAGGTTTGCGTGAAGCGATTTTTACATTCAGGCCCTAGATAGTTTTTCAAGATGGGATTCAAATTGATTAGTAAGTACTACGGCAGAAATAAAAAAACTGAAATCAGTGGGAAAATGTCAATTTCTCACTCAACAGCATTGGAGATGTCTGTTTAGCAGGAGGCTCAAAATGTGGCCACTCAACTGTCCAGCTTGTGTAGATACAAGACAACCCACAGCTCAGCTGAGACTGTGCATTCCTGTCTCTTCGACTTCTTGCTGCTGCCGTCAGACTATCAGCTCATTAGTATTTAAATCAGCTCATAAATATTTCCTAGAAATTCACAGTTGCTTAAGTTTCACCACTATTCATTTCCAGTTCTCCTGCTTTAGTCTTATTTCAAGTCTTTGTTTCTTAGGCTGGTAACATTGCAGACGGGTAGATTTCATTACATATTCATCTTCCTGATGTATGGTGATGACAAAGGAATGGCGGAAGTCCTCTTAGAGGATAAAAATGAGAAACAGAGCAAGGATGCAGATGGAAATTTTACTCCATTTCCTTTGTACAAATAAGATTATCTAATGATGGACCATGGGAGTCTGTATAAAATAAGAACAGCCCCAAAACATATGCCAACACAATTTGACCTGAATGAATGTTTTTTTCACATACCCTTTAAAAGCTTTGACAACACAGATGAAACATTTCACTGGGGGCAGGCCCGGGATGCTCCCACTGGGGAGATGGTTGCATGGTTACAAAACCTCTTCTGTTCAACATAAGAGCTATATTTCTAATCATAAAATAATGACGACAGAGAAGGGCCAGTTCCACCATGATTTTCTGCATAGTTCTTAGCATTCTGCCAGAATTCAACACTAAGAACCGCATACAATTGAAACAGCCAGTTCTCTTCAATGAGTATGAATAAAATTTAACCGATGACAAATGGGAGGAAAATAAATATATAATATTTCATTGAATTTAAAGTGACACAGCTTCCAAGCACCATAACTGTACATAACCCTAAGAAAAAAAAGTGCCATCAATTAAATTAGGACATACTGTTGATTGTAAGTATATCCTGGTTTCAGATGTGTGGAAAAAAAAGTGAACCAGTGAAATATGTCAAGTTTAAAAAGAATTTTTTTTATTGTTCTACAAAAATAAAAATCATTTGGTAGCTATATTACTTGAAAGAGGGTTGATAAAATAATAGTGTTAATTAATCTCTTCTATCAGGAATATCTACTCTAAGGAGTGATGACTTTTCCAAAATCATATACCCGAGAGGTATGAGAAACACAGAGAAACAAAACTCTTGGGACAGGTTCTGAGAGTTTTCCTAGGATAGGGGATGCCAATGCGGTCTTGGCATTGACAGTCTCATGGCATTCAATTGTATGCTCCAAAAGTCTCCTCAACTCTAGAATAAATAGCTTTGCCAGGCCCATGCAGTTAAGGTAAAATTTGGGGCTAAAAAGCACCCGATTGCTTTAAAAATAATCTAGACAACTTAGCTTGTGATTCAAGACCCCATAAAATCTCTCTGAACCTATTTTTTTACTAGTTTTTCCCCTTCTATATTTCTATATGTAATTCATACTTCTACCAAATTGAATGATTGAATTTTCCTAAACACACAGTGTATTAGCTCAATGCCCTGTCTTTGCTTATACCACAGTTTCTCAAACTTGGCACTACTGACACCGTGGGCTGGATAATTCCTTTTTGTGGAGGGCTGTCCTGTGCATGCC
>TCONS_01060149
AAAGCAGGCAGACAACGTGGAAGCTGCCCAGCTGGCCCAGTTGAAAACACATGGATCAGAGATGAACTGCCCAGCCAATGCTTCTTGAATTCCTGACCTAAAACATCAAGTCACGGTAGAAAGATAATATGTCCCAAAAGAGCACCTCAGCGAGTAAGAGTTTCAAGATACGTCCCAGTTGTTTCCAAGCCCACTAGAATCCGAGCATCAGGGGGAGGAAGTAGCGACATTCCTGACTCATGACCGGGCATCACATCTTTGGATGGAGAAGCAG
>TCONS_01064224
GGCCTTCACCTCCGAAGACTCCAGAAGGAAGACAAATGAAACAGCAGTGGAATCTGTTCTCCGAGCTGACGTGGCCCAGGCTCTGAGCAAAATGCGAGGTGGAAGCAGGTGGGGAGACCCAGTCTCTGCCTGCAAGGACCCCGAGGTCACAACCACTGACGGGACAGTATGATTGGAACTCTAGCCCTCGGGGGACAGTTGACCCTTGAAGACCTGGTAGACGTTACCAAGGAGGATGGCACCCAATGCAGAGAAACCACTTGAAGAAGGTCCAGAGGCTCGGTTAGTACATGAAAAGCAGTTCAGGGTACAGGGGAGAGGATGACGGAAGATGGCAAGGTATGTGGAGGCATCTGGTCTGCCTCCATACCTGTGTCCAGGTGGCAGGCCCACTGACCTCGGTGGAGTAAGTCAGCTAAGTATCATATGATAGCACCTCTATGTGGACTCGAATAAAGAATGATACAACAGAGCTTTTTTATAAAACAGAAACAGACTCC
>TCONS_01064650
GGAACGTCCCGCTCCCGGGTCCCGGTGGTTGGACCCTGTGGAGCGTCAAGCTGTTGCTCACCCTCAGGTGCCCTGGCGTCAGGTCCGGGTCAGCCGACTGCTGAGCGGGCAGAGCGGCAGCCTGGGGAGAGGAGACCCAGTGCTTCTAAATGCTCGGTGCCGGGCGTCCGCGCGCTCCTGGGGCCTCGGCGTTCGGAGGCGAAGGGGCCGGGGAGGCCCGGGTTGGCGAGGCCACGTCCGGCTCTGGCCTGCGCGGCCCCGCTCGTTCCACGCCAGCGCTTGCCACCCCCGGCCGAGGGCGGGCGCGCCGCCGACAGGCACTCCCGGGGCGCAGGCCGCTGTGGGACGGTGCGGGACTTCTGGGGGCCACGGATGTGCCTTTCCCTGGACGTGACCCAAGGCGAGCTTCTTATACCATCTTCCCAGCAGCCTCGCGTCCACCCTGGAGCCCGGCTCTTCCTCCCCGTGCTGCCTTCTCCTGTTTGCTCCTGCTCCCCGGGTTCAGGTAAGTGCCTGCAGGAGTGTCAGGATTCCTGGTTGGCCCCCGCCATGGAGGCCTCCATATGCCTACCTCAGAGGCATGATAATTCCTTACAATTTACAACAGCTCCGAGTTCCCGTCATGGCTCGGCGAATTACAAACCCGGCTAGTGTCCATGAGGATTCAGGTTCAATCCCTTGGCTCGCTCAGCGGGTTAACGATCCAGGGTTACCATGAGCTGTGGTGTAGGTCACAGACTGGGCTCGGATCCTGCATTGCTGTGGCTGTGGTGCAGGCCAGCGGCTGCAGCTCTGATTCAACCCCTAGCCTGGGAACCTCCATATGCAGTGGGTGCGGCCCTAAAAAGCAAAAAAAGGAAAAACTTACAACAGCTGGAATGTCTTATTTTGCGACTTTCCCTTTCCCATCTGAGGGATCTGAGTTTTTAGGTTTGGGTCGAAGGGCCAAATGGCAGCACCCAGCCCAGAGGTCTTTCCCCTGTCGCGGCTGTCACCAAAGGGGTACCATCTGCCTCTCAGGAAGAGCACGGTCCTGGGCCAACCTGCAGTTAAAGCAGGGCTCCCCTTCTCCCCATCTCAGCCAGAATTTCCTGCCCATTTTCCTGAGTTTTCCAGCTCAGCTTCTCTGTCATTGGACATATTTGGCCAGAGCCTCTCACTCTCACGCCCTTGCTGGTCGCCCTCGCTAGTCACTGACTTGTTGCCATGGCAGCAGCCTGTCCCAGAGCTGGCGCCCCTCCCCTTCCCCGCCAGGTTTGCACGTTCCCAGGCAGTGGCCCTGGAGAGCTGGGACACGGCAGGGGATGCCCTACCCAGGCTTGAGCGCCAAGAGTTCGAGAGCTGTTTTCCCAGAGGGCCGGGCGGCAAGTTGGCCAAATCTGCCCCGTGGGATTCTCTGGCTGGGTGTAATGCCACAGCCCACCCCACTGGTCCCCCTGCTGGCCGCTCAGTGAGCCTTGGAGGTCAGGGTGGGAAGGTCAGGGTGGCAGGAGG
>TCONS_01072490
ACGCCTCTTGTTCTCGTAGCTGCTGGTCTCGACGTGAGCCGGGGACCCCTGCCCACTAATAGTGCGGGGACTGGAGAGAGCGCGGCTAGGGCTGTCGGAAGACTGGCCGGGGCTGGGAGAGACAGGCGGAGTCCTTTTCGGATAGAAGAGGGCGCGCCCGCCATCCTGGGACCCCAGGCGCGCAGGTTCCCTTTGGGGTACCCACACCGATAATTGCCAATGCCCCAATTAATTATGAAAGAACTAAAATCCTGCCTACAGAGTTCCCGGCGTGGCTCAGCGGTAACAAACCAGACTAGTATCCATGAGGAGACGGGTTCAATCCCTGGCGTCGCTCAGTGTGTTCCGGCGTTGCTGTGAGCTGTGGTGTAGGTTGAAGACACGGCTCAGATTTGGTGTTGCTGTGGCTGTGGCATAGGCCAGCAGCTGAAGCTTCAATTGGACCTGTAGCCTGGGAACTTCCAATATGCCATGGATGCAGCTCTAAAAAGCAAAAAAATAAAATAAAATAATAAAATAAAATCCTACCTAGGTATTTAGGCCAAAAGCTCTGCCCCTAGTCTACTGGCTAAAAACCCCATTTATTGACCTTCAGGGTGCCACTGCCTGCCCCTGTCTAACTTTCCAAGCAACAATTGAGATATCCCGTAATCGGGCTCAGCCCAGCTGTTAGAACACCCACTTCATCTGGCACCTCAGGGTCTCACCGTTGCTGGACTGGATATTGTCCTCTCTGTGAATTCTCTTGTTCTCTCCTTAAACCTTCATCCTCAGAATAACAAATGGGCCTCATATTAGGCCTCAACAACCCCTGCCCACCTGCCCCATCCTCTGATAAGTCTAATTCCCTGTTCTTATACCTTGTGCTTGCAACCTTTTTTTTTTTTTTTTAAGTTAGGATTAGTTCCTAAACTCTAAAATCCAGATGTAAAGAAAACCCATTTCTAGAGCAGTATTCCCAGAAATTCCCTTCCAAAATTAAATATTTTTAAATGGATCTTAGTCACTACATCTATTGGTGACCCTATTATAGTTATTATCATGGAATAAAAGTAGGAAGGGATGGTAAAGGTGGATGCATGAGAGATAATTCTGTGTCCAGTCATTATTACCGTCCTATAAT
>TCONS_01075956
GCCAGGGCGGGGTCTCGGGCAGTCTCCTGCGGATCCCGACTGGAGCCGACCGCCGCGAGAGTGTACCAAGCCCGTGGAGTCGCCGCGCCTCGCAGCCACCCCCACTGGGCCCCCGCCTTGAGTGTGGGCCGCTCTGGGATGGGGAGTCGCCGGGGCTTGGGCCAGCCGCGGGCCGGCCTTTGCCTGCTCCTGATTTCCCTGCAGCTTCTGCCCCAGACGCAGGCCGACTCTGTGGAGGTCCTAA
>TCONS_01076401
CAACGGTCAACCAAATAAGTGGAAGCTTCCAAAAGCACTCAATATGATTCTTCACCTGTTCCTAATAGAACCAGGAATCTCTGCTGCAGTGACTAGTATCTAATCTGCTTCAGCCGCAAGAGTGGAAGGGAGGATGCCTGGAGGACCCCAGAAACAAGGATATGGTAGCTCTCCTTCCACTTCTTCATTATAACTCATGGATTTCAAGCTTTATGATGATGATTTCTGCAAACAAATGGCAGGCCTCTTTCAAGGGCACTTGGATCACAGCGTATGTGGCATCTCTGATGAAATTTCTGGGGTCAGACATGGTCAATATGGATGGCATGAATATTGTCCCCAGCCCTTTGGAAGACTCTGGTAAGGCTCTCTCACTCTGAAGAGGAATATCATAATCAATTATCCTAGAGCATTTTGTCGGGAACTCTGGGTGAGGTAAATTATTATTTAGCTGGATGACATGGCTTGTCAACTGCATAGAATTGTTTTAGCATTTATAATGGAAGATGGATCATCATATGGACAAGATTGTAAGATATTCTCCTCTAGAGATGGGAGTAAAAAGTGTAAAAAAAAAAAAAAAATCTCACAAGCCATTTTGGAACGACTGTTGAATCCCAAATTTGAACTTGTTCTTACCTAAGGCTAGAAGCCAAGACATAAGCATTCCTTCCCTTCCCCAAAATGGACTGCTTTAAAAAAGTCCCTGACTTAATAGTTCCTTAGACATGTTGCAGGATTTCTATCTGATCATCATAGAGACATTTCAAGGGACTTTCACTATTAAGTCTGTTTTATTTAGTCAGGTCTTAGGAAGCTAATTTTGTTCAATTATATTTTTTTGAAAAAAACCCTCATCTGTTC
>TCONS_01078605
TAAAAAGAAAAAAAAAAAAAAAAAGAAAAAAGAAAAAAAGACATCATGTTACCCATGCATCAGATTTGGCCCACAGGCCTCCATTCTGCAAACCCCTGCCTTCTATGCCATCCTTAACAATTTCCCGACAATGGAAGTGTCAGACTTCAGATGATTGGTCATTAATAACTGCTCTGGGTATCAGCCCCTGAGGAGCCCCCAATTGGTTGAGTTACAATGAAGGTTTAGAACAAGCACACACTTCGCCTTTTAGGGGGCCTGAGGGAAGACCTCACTGGGGAAGTGGCTTTTGAGACTGTACTTGAAGGATGGAAAGCCTTTCCATGGAGGAGGATGCTTATGATGGAGCAAGAGCCTGTGGCTGGAGAAAGCAGGGCATGGTTGGGTGGAGGCAAGCCTGGTAGTGAGCCCAGAGCCCTGGGGGTGGGGAAAGGTCAGTGGGAGAGAGGCACATTGGAACTGACCCAGAGATGCCTCTCGACATGCGCCACAGGAGCCTCTGAGATGTGGAGACAGGGGAGTGTAAGGAACCAGCTGGCCTTTGGGGTGTGTACACAGGCCCTGTGAGGTGGTTGAGGCAGGGAGGCCAGATTATAGGAGTGTCACAGAAAAGGAAGGAGGCCACAGAGCGCCTCCCTTGGAGGGGTGGTGGGGAGAGGGGAAGGATGTTCACGGTTTGAAAGAAGAATTGACTTGGCAAGAAATTCCATGAGGTGGAGAAGATGGGGATCTATGGAGCCTGCAAGACCTGCTGAGAGGGAGGAGATAACCTGGTGCTGACCTTCACCCGGCCTCGGGGTCCAGCAGAGAACAGATCCCTCCAGATCTGCCTGCGCACAGAAGTTCCCTGGCCAAGGATGGAACCACACCACAGCAGCAACCGGAACCAGGACAGTGACACCACCAGATCTTTAACCTGCTGAGCCACCAGGGAAGTCCTTTATACCACTTTTTAATACTAAAAAAATAATAATTTGTTTATCTGAGACTCGAATTTAACTGGGGGTTTCTGTATGTGTCTGGCAACCTTACCCCTCCCCATGCCCCTGCCTTTCCATACCACCCCTGACCTGGGCCCACTTGAACTACTGTGGCCCCATTGTAGCCTCTGCAGCTGCTTCCACTCTGTGTATTGGCAATTTTCCGCAACTGTCACCAGTTTATTGGGCCAATACACATCTCGCCACCTAAAACCCTACCCCAGAAGCTGCAAACTTAAGACCCATAAACATGTTTGGTAGTGGTGGTATTTTCCATCACAACATTTCAATATAAAGACTAGATTTCTGGCTTCTCTTTTTTATTTCTA
>TCONS_01079074
AGTCACTATGGAAGCCTTGGGAGAGGGGGAGGTGACTTCCCTGAGGTCATGCACTGTGGAACACGGCAGTACAGCTTTACAAAAGTAGGGCGGGTGTTCATTTTCTCATGTCTTTGTGTGTTTTAGGTGGAATGTAGAAGTTTCCCAGGTTCTTCACAGTCCGAGATTATACAAGCGATACAGAATTTAACCCGTCTCTTGTATAGCCTGCAGGTAACTATGCTCCTCCAGTCTTTGACCTTGTATGAATGTTTCTCTTCACGCAATTCACTTTATTTGATGAATCCCAGACTCGAAAAATTAGGACATTTGAGAGGTAATGAATGATCTTAAAAGACTGCCCCCCACCACTCCACCCTGAGCATAACTCAACTAAGATGTTTTGAGTTTCACCTGGTTTTGTAATCACAAGGCATCACCACTACTATAGTTTTTGCCATTCTTCTCTGAAACTATAAAACAGTTCATATCCTTAAAAAATATTGATGAATATGATCTGGCTTGAGGTTTACAATAAAACTCTTAGGTGAGTGTAGCATGACTTCACATTTTCTGGTGAAACCTTAA
>TCONS_01079748
CGGGGTCAGGACGGTCTTCCGGGTGTTTCCGAAGGGGCTTTCTACGCCGCTTTTTTCGGCGACTTTTTGGTCTTCCGTATCTTGCCCCCGAGCTCCCACACCCTTGTTGGCCCTGCCTTTTCTTGGGTCGCTTCTCCCCGACCGCCGAGCCCGGAATTTTGATCGCAATCCGGATCCGCAGCCGGGCCTAGCCACCCCACGCGGGCCACTACTGGCTCGGGCGGAAAGCTGGGACCGAGCGCGCCGGGCCGTCGCTGCTCCGGCCGTGAGGCTCCTGGGCGGGCGGTGCCCGTAGAACGCTTGACCGAACGAAGAAGATTGTCTTGGGACCCTGCATGGTGTTTGAAAGGGTGGTGAGGAACTAAGGTAAATATCTGGGTCAGTCCTTTAAAATTTAAGACTTCATTAAACGGTTGTGAAATTGCCTCAGTTCTTAGTTTTATGGGGAAAATGCACAGGTTAGGACGCCGTCCGATTGTTGTTTAACCCCTTTATTTTTGCCCCGTTCAGCCTTTATAGGTAGGCTCTTCATCTCTCTTTCTAGGCTAGAACAGGAGGAGTTTATGTGTCTCACAAATTCTGGATTATCCCGGATCCCTGCCTTGTTTGAGGTCTCTCAGCTCTTTGTTTAAAATAGCAGTTGTTTATTTTTATTGGTATACTAAAAGAGTGAACACGAAAGAGAAACTAAAAGTCAAGCTAAAGTGGCAACTTAACAAATGTGTGGTATATGGTTTTGTTTGGAAAGATGATTATTGAAGACCAAGTATGTGTGTTTGTAACTACAGCTATTCTTGTAAATCCCCTCATATTGTATGCTTTATTACCACAAGGCTTTTCACATGGCCTTAACAGCCAGAAGGCTCTTAATATGTACTGCTTAATAGCTAGTAATAGTAATATTACTTTGTTTTTGTGAATAGTCTCAATTTTGTCTGATCAGAAAATGCTCCATGTGGAAGAGACCATTTTCATTTAATTAAGAAATGTCCTTTGGA
>TCONS_01079749
CGGGGTCAGGACGGTCTTCCGGGTGTTTCCGAAGGGGCTTTCTACGCCGCTTTTTTCGGCGACTTTTTGGTCTTCCGTATCTTGCCCCCGAGCTCCCACACCCTTGTTGGCCCTGCCTTTTCTTGGGTCGCTTCTCCCCGACCGCCGAGCCCGGAATTTTGATCGCAATCCGGATCCGCAGCCGGGCCTAGCCACCCCACGCGGGCCACTACTGGCTCGGGCGGAAAGCTGGGACCGAGCGCGCCGGGCCGTCGCTGCTCCGGCCGTGAGGCTCCTGGGCGGGCGGTGCCCGTAGAACGCTTTCTAGGACCGAACGAAGAAGATTGTCTTGGGACCCTGCATGGTGTTTGAAAGGGTGGTGAGGAACTAAGGTAAATATCTGGGTCAGTCCTTTAAAATTTAAGACTTCATTAAACGGTTGTGAAATTGCCTCAGTTCTTAGTTTTATGGGGAAAATGCACAGGTTAGGACGCCGTCCGATTGTTGTTTAACCCCTTTATTTTTGCCCCGTTCAGCCTTTATAGGTAGGCTCTTCATCTCTCTTTCTAGGCTAGAACAGGAGGAGTTTATGTGTCTCACAAATTCTGGATTATCCCGGATCCCTGCCTTGTTTGAGGTCTCTCAGCTCTTTGTTTAAAATAGCAGTTGTTTATTTTTATTGGTATACTAAAAGAGTGAACACGAAAGAGAAACTAAAAGTCAAGCTAAAGTGGCAACTTAACAAATGTGTGGTATATGGTTTTGTTTGGAAAGATGATTATTGAAGACCAAGTATGTGTGTTTGTAACTACAGCTATTCTTGTAAATCCCCTCATATTGTATGCTTTATTACCACAAGGCTTTTCACATGGCCTTAACAGCCAGAAGGCTCTTAATATGTACTGCTTAATAGCTAGTAATAGTAATATTACTTTGTTTTTGTGAATAGTCTCAATTTTGTCTGATCAGAAAATGCTCCATGTGGAAGAGACCATTTTCATTTAATTAAGAAATGTCCTTTGGA
>TCONS_01080415
AAAAAAAAGGTACATGCTCTCCACTTTTTCTTTCCCAAGAGAATCCCAGTTTTATTTTATTCATTACTCTTTTATTGTGCAGCCAAGTACCTCAGGGGAAACTGACCTTGCGTGGCCAGAATTCCATCACTCTACCACCTCAAACACTGGTGCACAAGTAAGCATATGAGGGAATTAAGCCTTGGAGAACCCAACCTGTGAAACTTCCTTGAGCTGGTAAATGGAAGAATGGGGATGTAAAGCCAGGTCTGGGTGATTTGAGAGGCCACGCCTTTAATTGTGATGTCATGTTGCCTGGGAGCACTAAATCAGGCCAAATGGGATGGAGACAGGAATTTAGAACTCCTGAATTTCAGACTGGTCTGCACCTGTTTTATCTGGCTAGTCAATGTAAATGTAGTTTTGGAATTAGAGAATTTGGTAGCACAACCACTGCAAATCAGAGATGCTTGGATTCTTCTTAATCCACCTCTGTCACTGAGTGACTGTATCAGCCTGCACACTTTATTTTCTCTGAGCCCTGATTTCTATCTCTTTAGCCTGGGAAGTATATAAATTTCACTCTCTCTGTCATAGGTTTTGAGGAGTAAGCCAAATTGTATGTAGTAAGAGTACAAAAAAAGCATGCATTATCATTATTTTGTGATTTTCTCATCCCTTCTTACTGCTTTCCACACCTGGTAACTCTAAATTATAATAATGAGAGGCATCTATTTTTGTTGCTGCTATTAATCTTATATAAAGAGATAGGATTGATTATCCATTAATTGGGGAAGAAGTAAGAAAAAGGCAAAATATTCTGGGGTTCATGCTCATTTTCGGAAACTTGATAACTGAGTACTAGAATACGACTTTGGAACTGACCTCAATAGAACAGGCTGTGCCAGCAAGAAAAACCCTATTTAAAAAAGGGGAGATATTCCATTTCAGTTTTCTCATTTGTAAGATGTAGAGTAGAATAAAGATTCCTTTTCACTCACCCCCTCAAAAAAAAAAAAAAAAAAAAAAGGGAAAATA
>TCONS_01089103
CCCTGCTCCTCCAGATTTAACGACTCCCAAAACGTCATCTCTGCTGGGACAACTCCTGGGCTCTGTTCCAGCCAGCGGGAACCCAGGTCATCTGACTCCCTTCCCAGGGCTCATGCCTTTACCGCCTAGCGGGCCTGTGACTACACCAGATGTGGCTGTGAGCCAGGCCCCGGAGAGGCTTGTGGAAGCCAGCTGCCATGTCGTAAGCGCACTCAAGCAACCCCATGGAGGATTACAGGCGGCAAGGAACTGAGGCATTTTGCCAACAGCCAGAACCAACTGGCCAGCAATGCTGCAGTGCCTTCGAGCCTTTGTGTGATCATAATTCCATCGGACATCCTGACTGCAACCTGATGAGAG
>TCONS_01174296
GGCGCATGCGCACAGCTCGGGCGCGCGGCCGGGAACGGAGCGTGTGCTGCCGGGGAGGGTCCGAGGGGCGTCCGCAGGCTTTCCGAAGTCGGTGTGACGAAAGCGCCAGAAGAACCTCCGTCAGAGCCCGTCTCCCTCTGTGGGAAGCCTCTTCTCGACCCTTCCTGGGTCAGGGCCACTTGTTCTCTGCTCCCAGGCTGGCGCCACAGGCCAGAGGCGTTGGGGAAGTTCAGCAACTGCCCCTCCAACACGGGAGGATAAGGCTCTGAACCCCTCTTCCCGCCCTGAACCCG
>TCONS_01175059
ATTGAATGAGGCCCGTGCACACAGGGAAGGCCCACCTGCTTTACTCAGGCCACCGAATCAAGTGCTCAGCTCTCTGGAAACAGCCTCACAGACAAACCCAGAAGTAATGTTTAACCAGCTGGCTGGGCACCCCATGGCCCAGTAGAGATGACATAAAAAATTAACCACCACACAGGTTATGGTTGCGTGTGTGGATGCCATTCAAGGTCCTAAGCTGCCAGCTCTTCGGGACGGG
>TCONS_01182459
TCCTCCCTCCCGGAGCCCCGCCCCGCCGCGACCGGCTCCGCCGCGATCCCCGCGGAGGAGGGTCCTCCAGGCGCCCTCGCCCCCGCTCTTCCCATCCCCTCCCCCACCCCCGGGTTCTAGTCGCTTAAGACCCTCATTTCCGGTTTCCCTACCTGGTTTCCTTGTCCTTTCTCTCCTTTTCCAGGCTACACCGAGGACCTGGTTAGGTTCGGGATTCACGGAGCATCATTTGTTTTGGCTGCCCGGTCCGGAGACTTTCGCTGGAAACTGAATCTCAAACAGCTCCTCTAATTGCCTTGTGTTGAGTACCTCGCTCAGTAAAGGACCAGGAACTGAACCCTCTCCACAGAAGTAACCAGCGCCCCTTCAGTGAAAACACTGGATCCTTAACCCACTGCACCACCAGGGAACTCCAGAAACCATCTCTACAAGCTTTCTCTAAATCTCTCTCCCAAGCTGCTGTTTCCCATATCACCATTGTGATGGTTATTTCCCACTTTCAGTTCAGTACCTTTTCTTAAGTTCTTGCCCCAGTGCAAGGCACTGACTTAGCCACTGCCCAAGATATAGGAAAGATCAGGACAGCCTACCTTCAGACAGCTTATAATCTGCTAATGGGTGTAAGACTGTTTCATAAAAGCTATAGTTAAAGGAAGAACAGGATAAATTTTTTCTAGGGAGTTCCTGTTGTGGCGTTGCCATGAGCTCTAGTGTAGGTCGCAGACGCAACTCAGATCCCAAGTTGCTGTGGCTACCCTGGAAACCTCCATATGCCTCGGGTGGGTATAGCCCTAAAAAGACAAAAATAAATAAATAAATAATTTTTTCTAGATGGAAAGAACACTAAACAGGCCTACTGGAAAGCATGCCAGACTAGGGGCAAAACTAAACGGGGTTGGAACCTACTTCTATAATTTATCAGTTACGCAAGCTGGCACGTGTTCCCTAACTTCTGAGCCTCCATCATTTCCTCTTCCAGACACTAGATAAATATAGGGTGAACACAGTTAAGAGGCCATCTCCAGAGCACAGGCCAGGGCACTAAGGCCTGGAGAAAGGAGATAGAATAAGTGTTGGGCTAGGAGACGCTCTAAAGACTTGGCATCTAATGGTGTGTTTAGACAGAGGTAAAAGATACGCTTGTGGTCCAGAGCCTTGTTCACAGTTAGGAGGATGCTGTCACAAACAGGAGAAAAGATGGGAGTTCCTGAATGGTGGTGGCAAAGGAAGGTTTGGTTTTTGGACCCTGCAGAGTTAGTGAATGTTTCATGCAGAAGCAGCACACACCTGCCCAGCTTTGAGGTTGGGGGCCATGTTCTCAGTCAATAGCCACGGATTAGCTCTGGTCTCCATAACAAAATAGCACAGGCTGGGTGGCTTATTAAAAGAATTTTCAGAAATTTCTGAGGGCTAGAAGTCCAAGATCAAGGTAACCAGCTGGTTTAATTCCTGCAGAAGGCCCTCTTCCTCCCTTGCAGATAGCTGCCTCCTCATTGTCCTCATTCCCTAGTGCTAGTGTTCCAGAAAGAACAAGCTCTCTGGCTTTTCCTTTTTTTTTTTTTTGGTCTTTTTAGGGCTGCACTTGTGGCACATGGAGGTTCCCTGGGCTACGGATCAAATCAGAGTTGCCACTGCCGGCCTACACCACAGCCACAGCTACAGCAACACAGGATCCGAGCCTTGTCTGTGACCTACACCACAGCTCACAGCAACATGGGACCCCTAATGAACTGAGTGAGGCCAAGGATCAAACCTGCATCCTCATGGATCCTAGTCGGGTTCATTACCGATGAGCCAAATGGTAACTCCCTGGTATATCTTCTTATAAGGACACTTATCCTATCAGATCAGGGCCCCATCCTACAGCCTTATGAATTTAGTCTTAATGATTTCCTTAGAGGTGCCATCTCCAAATAGAGCCACACTGGGGGGTTAGGGTTTCAACATACTGGGGGGGTGGGGATACACAGCCATTCAGTCCATACCAAGCCACATGCAGTCCATGATCGGGGATGCAGACTGAAGTCAAGGCCTTGTCCTCCAGCATCTAATTAAGAATGCACATAAAGTCGCCCCAAAAAGATCATTAAGATCATAATTTGGAAAATAAATACTAAGTTAGCATTTGAGGATGGAGGGAAAAACAGCTTGCTTGGACACACCGACAATTTTCTCCCCTCCAGTCAAGGAAATTCTAGGGGGAGCTTAATTCTGCAAGAGGGCATCACTGACAGTCCCCCAGACCTCACTTCCCAGTGTTTCCTGTGTTGCAAAAATCTTGGTAGAAATTGATTTTCAAGCTCAGAATTGGGGCAGGGGAAGGAGGGCAACAGTGCTGTGAACCTGGACTGAATGAATTCAAAGATTCAGGGACACTGAAGATTGAGATCAACTGGAAGTAAATGATGGAAGGATTGATAAGCAAGGGGAACTGAGTCTAAGAAAGACACGATGATGGGATGTGTTCAGAAATGCAGGAAGGGAAAAGCATCTGAGTTCTTATTTTTCTCTGATGCACAAAGGGTGGCGATTACCCACCCGCCCACCCCTTAGTTTTCTATCACATGGGATTGGATGGAAGTGATTGAAAGGTCCTCTTGAGGCTTTAGACTCGGATTTTGAAAATCATGGACATGGAGAACAGAGTTATGGCTGCCAAGGGGGAGGGGAAGGGAGTGGGATGGACTGGGAATTTGGAGTTAATAGATGCAAACTATTGCCTTTGGAATGGATAAGCAATGAGATCCTGCTATATAGCACTGGGAACTACATCTAGTCACTTATGATGGAGCAGAATGGAGGATAATGTGAGAAAAAGAATGTATGTATATATATGTGACTGTGTCACTTTGCTGTACAGTAGAAAATTGACAGAACACTGTCAACCAGCCATAATGGAAAAAAAATAATTGTAAAATTAAAAAAAAGAGAGACTCAGATTTCTATAACCCTGGCCTCAACCCCATAGCAGTTCACACCTCCTAGTTGAGTGGAAGAGGGTTGACAGGACCAGTGGAAGTTAATAGAACACACAGACTCCTGTAGATTCAGCAGCAAAGCCAAAGCTCAGCCCTTTAAAGGCCACCTTTGAGCCTTCAGAGGGAGACAATCTGTTTTCACTGGTCTATCAGTCAAATTAGAAGGAAGCAACGCCTCTAGTGCACAGGATGGAAGGCATGAGATATAGAAGCAGATCAAAGGGTAAGAAAAGTAGAAGCAGACCAGAGGCAGGACAGCCCTCACACCCTGGCTGTCAGCACTGTGCGGCCACCACTTCCCTGATGAGGAAGTTGTGTGGACTCAGCTCCGTCCCAAGAGCAGATCCTGAGACCAGGGTTTGGGTGCCAGTAGTTAGTTTGGGAAATGATCCAGGAAGCAAAAGTGAAGTAAAAGGGAAAAGGAAATGGGCTGCAGATGTGCCAAGAAGGAGGATGCTTTTTAGCAGGTTGTCACTGGGCACCTGGGCTGGGTGTACCTACCTGGTTGGAAAATGAGAAGATGCAGATTATGTAGACTGGTAATCAAAGAAGAGATTATCGTAAACACTTTTTTAAAAATACTGTTTTAAATGCAGAGGAACTTGCTATTTAGAGAAGACCTATTTGACTGAAGGTTTTTTTTGGTTTGTTTTTGTTTTGTTTTGTTTTGTTTTGCTTTGTTTTGCCATGCCTGAGGCACATGGAAGTTCCCGGGCCAGGGATGGAACCCATGCTATAGCAGTGACCCAAGCTGCTGCAATGACAACATCAGACCCTTAACCTGCTGCACCACAAGAGAACTCCTTGAAGTCTTTTGAAAGAGAATCATTG
>TCONS_01187332
AAAAACCTCTTTCAAGGCATTTTTTGGTATGGGGAGAATTTCAAGAAATAGTCAAACAGGGTAAACGTCGTGGGTGGGGAGTCCTGCCTAAGGTTCACTTCCTCTAATTCATACAGTTCCCAGACTTTTCTCTCCTGCAGACACCTGCAGGGAAACTGCTTGCATGCGAGGCCTGCTGGGGTCCAGGAAATGCTCCTCTGCTGTGGCCGGGTGTCCCGAGCTGACAGGTGAAAGAGAGCTTCTGAAATTAAAATTAATGAAAAATGTTCTTTGATCAAAGATGGATCAACACATCATGAATATGGGAAGAAAAAGGAGTTTGACAAAGTCATTGACAAATGTGCAGAAGTTAATTGCAAAAACAGAAACTATAGCAATTGCTATTCATTACTATTAAAGATCAATAGATCTACCACCTCTTCTAATAGGGCCATGAATGTGTTCATCCCCCGGGAAAGGAAGGACTTCTAGGCTGAGGGCATGGCCAAGGCAGGAGTGGAGAGTGGCGATGAGCTGGTCCAGAGCCTGAGTGTGCCACAGCTTGAAGTTCTCAGACCAGGGATTGAACCTGGCAGCAGAGGTGAAAGCGCCAAATCCAAGCCACTAGACCACCAAGGAACTCCATTCAGCATTCTTATTCTTTTATTCACTCAGGTCAAAGCCAAAAATTTAAATGGAAATTTCAGTCTGTAAAATGTTTCCTCAGTTCCTGCTAGTTTGTCCTCAAAGAGTCTCAGAGTTGTCTTATTTGTACATTGCATGACTGGTTGAAAAAAAATTTTTTAAATCCTGTCATAAAGATGTTTTTTGGTCTATACACAAGTTTGGGTTTTTGTTTTGTTTTTAAAGAGAAACCGCCTAGTGTTATGGAATTATGTGGGATGTTTACTAAGCTAAAAACTGTAGTAATATGCCCACATTTTCGACCCTAATTCTAACAGTGGATGGTAAAGTGGCAGAGGATAAAATAAATGGGAAGAGTGGAAAGATCACCCACAAGCAGGACATGGAGAGGAATAAACCTGAAGCAAGAACATTTGCTTCTGTGACTTATGTTGGTGGTTAGAAAATGCTGGTATAATCTTGTTGGGTATGTGTTGAAGAAAAAAAATTATCATGACTTTTCCACCAAGAAACTAGAATCATGAAAGACAAAATCAAGAGTAATACTAGCCACTCCTTTTTGAGCACTGGCACTGAGGCAGGCATTTTGTGAAGTACCTTCATACAGTTTTACCTTTAAACTCTCAGCAGCTCTGGATGGAAAGGGTCATCTCCCTATTTTGCAGAGTCAGCTCAGAGAAATAAAATGACTTCCCCAAGATCATGTAACTAAAACATGATGATGCTGAC
>TCONS_01188793
TTGGTCTGCATTATTGGAGTCTTTGCAAATGGATGAAGACCCAAAGTGACCAGACCAGGAAGCCTGTTGAACTTTTAGACACAGAAACAAGAAATTTGTGAAGAATTGATGAGACAAGAGGTTTGGGCTATGGTAGTAAATGATGAAGAAATGAGCTGGAAGATAAAGGTTAGTTTAATAAGGTTTGTTTGTACAGAAAACAAATTGTCCTTAATCCCTGCCTTTGATCTTCAGAATGTCTTCTTTCCTTTTGGGACCAGGAAGGCACCTTTCACATGCGAGTTTTATGACCTGTTTCAGGGAAGAGGACAAGTTGGGGGAGATGTGAGTGATCTTCCTGCTTCTGCTGTTTTTTAAATTTCTTTGGCTTAAAATATTTAATATGCCAAGATGCCCTCTCTTGGGGTAGCATATTCTGAACCCCATCACAAACAGAG
>TCONS_01192304
CGCGCAGGGAGCGCTCCACGTTGCCCAGCGGCTCCGCGGGCGAGGGCTCGAAGTCCATCTCCGGGATGGCCTGCAGGGGCCCGGCGAGCGCCTTCACGTCCTGCTCAGCGGGCAGGCCTCTCACCGAACTGCGCGAGGATGGGAGCGACACCGTTCCGCCTAGGTGCAGACTACCAGCCCCTCACCTCCCCGCCCTCCCAGGAGCCTGTGTGTATTACCTACGAAGCGTCATGGGCTTCCCGCATTAAGGAGTTTCCACGAGCCCTGATACTCCAAGTGGGAAAGTGAAAATGACCGTCTCTGAAGGGGATGCTGGAAGTACCCGATTGAGCAAGGAGGCACTGCATAGAAATGGCTGGTAGGCCAAGGATGCTCATCATTCACCATGTGGAAGCGCAGACCCTCCCCACCACAGGTCAAAGCCCAAGGCACCTCTTCTCTCCCTTTCTTGCTCTAGCAGAGTCATGTAAAATAATGGAAACAACACTTGTTCAACTCATGGATCTTCATGCTTAAGAATAATTAAGTTCCCAGATGAAGTAATGGGGGAGGGGGGTACGATCTTGGTAACTGTTGAATCTGGATGATATGTGGGGTTCACTCTACACTTTACTTTTGTGTATATTTGAGATTTTTCATAATAAAAAGCTAAAAAAATTCCTTGTGACCAAAAAGTATGCTGTATAAGGTGTCTCAAACTTCCACCTGCAAAAACATTGCCAAAATTAAAAGGCTGTCACTCTGAAAGGACCTCAGAAGTCCCTTTCTGAAGAAGCTTCAAGGGGATTTGGGAAGCACTCAACATTCTCTGCACATCACCTCAG
>TCONS_01193290
CGACGTAGTTCTTGTGCTCTTCCCGCCTCGCCTTTCTTTTCTTGGTTTCAATCCTTGGTGTTGCAAGCCAATTCCCGGGTCTTGTTAGGCGGGAAACACAGACTGCATTACCCATGTTTGAAACTGGATTTGCGCGTTTGGGAAGCAAGAATGGGGTTACTCTGCTGGAAAAGCTTGACATTGCAAATGAGGGATTTTTACCCTACGGTTCCACAAGTTCCCACTAAGTATCTGGTACGCGGAAGAGAGGGACAAGGAAGCACAGAGGCTCAGAACAGTTCGTTGTTCACCTCGTCTTTCTACCACATAATTCTGCCTCTAGAAATACAGGAGAAAGAGTAGCCACGCAAAGCTTCTAGGAACTCCTGGGAGAAGCATTCATAAACTCTTATTGCTGCCAGTTCATCTTGGGGCCTTTCGGTGTGAAGAAATGGATCCTTATCAAATACTTTTGTGAAAGAACATTTACATCCTGCTTTATTCCAGAAGAAAAGATTTAAGGTAGCTTATTACATATATACAGTATGACAAAAATAAGTACATAGAAAAACAGGACAAAAGAAAACTGAAAGTGGAAAAAATAAGATAAAGCCAGCAGTTCTGTATGCAAAATGCATGGTATGAGGTCCTATTGGTTTGCTGGAGATAGGTCACAAATATGAGTCTAAGCTTTCTAGCAACCGGGGAAAATTGCAAGTGGAGTAAATGTTCTGGGTGAGCTGGAACTGGAACAAATAGACCAGCTTGTGGAGTTGGATGCCACTTTCCCAGATCTCTTCCATGAGCCTCTTAAAGGGTAACAGAATGCTTGGAGCAGTTATAGATATCTGCTTATCTTCCAGTTTTCATGGAGCCCATGAATCCCACGAAAACAAACTTTGAGCCTCGTCTACAATTAGTGTTCAAATATATGCAGATAGATTTGATGGACCAGGGACACCCAAAGGAAATTGGATTGCAAAGAGAGAAAGTAAGCATCTTAGGGAAGGTCACCGCAAGGAGAGTAGGGCAAAGACAGAAGCCAGTCTCAGTGGAGTTCTGGGAGTCAGAAGGTCTTGGAGCGTGGTTCTGAGTACTGCCCGGTACTGCCCGCAGATGAAGATGTCCCTTCACCCCCACCCCACCAGCTTTTCTAGTGCCTTAGAATCCTGGGTAAGAAGGGACTATTATAAAAATGAAAGAGCTATATCACTAGCGGCCAACCAACTTTCCTGTGGGATCTCTCTCCAAAAAAAATGATGTGTGATTTCAGAAGCAGACTTATTCAGATTTTGAAGTTTAACTAGTGCATATATTACATATTACCTAACACCCCAGCAGCTTCTGGGACCACTCACTATAAACTGAAACATTAATTTTTTTTTTAAATCATAATAACTATCCATGTCATGTAAGGTACATAAAGACTACATTATGCCTCATATCAGGTCAGGTTAGAGTTGCCATTTAAGTAGCCTTTTTTTTTCCCAGAATAAAATGTATTTATTGAAGGAAATTTAGAAAACAAAAATATAAAAATCACCTATAATTTCACCAGACGTAGATCACCAC
>TCONS_01193340
AAGAGCCTCTAGACCTGAGTGGACTGCAGGGGACAGATTTCTTATATATTTGCACGCCTCTTCTTTCTCTCTGGGACATTCTGTAAGGCAAGCGCATGGCCTCAGAAGTGCTGCCAGAAAGTGGTGCTCTGGATGGTAAAAGGGTCCTATTGGAACTTAAGAGCAGAACGTTTGCCACGATTATGGAGTTCTTCCTGCTTTGGAGGCAGATGCAAAGAGGAAACAGACGTGGGGGTTGGAGCTGCTCATGATGTATAATCCAAGGGGAAAAAAGCACCTACGCAGAGGGCGCTGGCTGCGTGGGCATGAGCCTTGCTGCTGAAGTGGAAGCAGTCGGGGGCAAAGAAAGAGCTGTCAGGCAACCCATCCTGGCGGAAGACAGGGGCCGTGTCACCGAGATGTCGGATAACACACATGATGCTCAGAAGCAACTGGGCGCTACCTGTGGCTCCCACTCATCCCCGAGGCCTTACCGGGGTCTTTGGCATGTCCACTTTCTCAAGGAACGGCTGCACGACCACTGTAAAATCTTCCCTCGTGTCGTAACGCCCACTCTCAACCAGCTGGTGAGTCCCCTCCTGCAGGAGGAAGGGGGAGAGTGATCAGCAGGTGCTCTGCCCACGGTCCTTGTATGAACTCTTTCTCCATCTTAGAATTAAGAAGAGTCTGACCTTCGAGGGAGATCAATCTGCAGGGAAATCCCAACTGACTGGGAGCGG
>TCONS_01197273
GCCAGCTCGACCCCTCGGCCTGCGCCTTCGGCCGGCTCGTTGGGCAGCAGAGGAAAAGGTACTGAGCGCTGTTCCAGATGAAGGAAACGTCCAGCTCCCGGACTGAGAAACGAAGGGCATTATGGATAAAAACAAGTGCGTAAATGCCTGGAGCTGTGGACACTTCAAAAGTTGCATTTTAGGAGTTCCCGTCGTGACGCAGAGGAAACGAATCTGACTAGGAACCATGAGGCTGCAGGTTCGATCCCTGGCCTCGCTCAGTGGGTTGAGGATCTGGCGTTGCCTGAGCTGTGGTGTAGGTCGCAGACGCGGCTCGGATCTCGCGTTGCTGTGGCTCTGGTGTAGGCTGGTGGCTGCAGCTCCGATTCCACCCCTGGCCTGGGAACCTCCGTATGCCGCGGGATCGGCCCTAGAAAAGGCAAAAAAAAAGACAAAAAACAAACGAACGAACAAAAAAACCCCCCAAAGTTGCATTTTAACAGTGCAAATGAGCCAGAAACTAAAGCAAGGATCAATAATATTGATCTGTTTTTTATTTGAAAGTGTGGTATTTTGTTAGCCAGGGATATTTGTATTA
>TCONS_01198191
CTCCGGAGGGCGGGTCCCCGTTACCTGGGCGCCGCGTCTGCCGGAAGCCGGCGCTGGAGGCCACGCGCAGGATGGCAAAACAGAAGAGAAAAGACGCAGGAGTGACAGAGAAAAAGAGCAAAAAATTGAAGACATCGGCGAGAGAGATGCCGCCGGCCCCCGCAGCCCCAGCGGCCACTGACGAGGTCCAGGTAGGTGCTTGCGGGCGCCACGGGGGCCTCGCCTGGCTCGGCCCCTGGCGGGAGGGCTGGGGGTCCTGCTGCAGGTGTCAGGAT
>TCONS_01199263
GGCTCAGGTGAGGTTCTGGAAGGTACGCGGGAGCACAGTTCTTCCTAAGTCCCTCCAAGGTGGGGAAATGTGGTGTCGTCTTTTCCTACCCAGAGGCCCCCAGTGGAGGGACCCCGACCGAGCTTCCACGCATCCTGCCAAACCTGCCCTCTCCTGCCCGTGGGCCCGTGGCCCGGAGAGCCGGGTGGTTATGAGCATGGGTACAGCATGGAACTGGGGGCAGCTGCCCTTAAACGGCATAAACTAACGCTGTTCTCCCATCTCTAAGACCGGGGCCAAGCCGTGAAAGTCAGACAACAGCGGCAAAGCCCCAGTTGTTGGGCCTGCCTCGTGGGTCAGCTTGGTAGCAAGTATGATGTTCTCTTCCTGGCCTCAAGGCTTTGAGAACCAAAAAAAAAAAGGGGGGGGGTATGAGCTTGAAGCTGAGGAGACCCCAGGGCTCTGGCTGAGAGGGCAGGGGATGGGGCCGTGGTGTCGGGTGGAGCCGGAGAGGAGGAGGAGGAGGCCCGGCTCCCAGCGGGAAGCCAAGGGCGGCTCAGGTGAGAGGTGCAATTCTTTCTAACTCTGAGGTTCTGACTTGCTGACTGAGTGCCTCTACTTTTTGCCCACTAGGTGGCCTGGAAATTAAACCGGTCTGTCCTGGGCTGGTGACTCTGGAGTCAGGGCCGGGGGGACGTCGGGGAGGCTTACCTGTGGCCAAACCATTGGGCTGGAACGGGTTGGTGGAAGGCAGCTGGGGGTGAGCAGCAGGTGCCGTGAAGGGGTTGAAGGCTGCTCAGGTGGCGTGGGGTAGAGGCAGGAGGAAGGATGGTTATTTTTCCTCATTTGGTTAATATTGTGGTAACAGCATCCGTCTCAGCCCTGCTCCGCCTCTCCCCCCTCCTCCCTGTCCAGAGTCTCCGATTTCCTTCTGGGTGGCTACACGAGACTCACCTCCAAAGGCAAGCCCTGTGCTGCTGCCTCCACCAGTGGGGGCTGACTGAAGCGTGGGGACCTGGCTGGCTATCCCGAAGACGCTGCCATACAAGGAGAGAAGTCAGCATGCACGTCATCCAGCACCAAGGGGGTCAGGCTGCTGTGTGTGTCCAGACCCCGGGTTAAGGGGTCTTCCCTGTGCTGGGTGCTGAGCTGAGCGCTCCTGACCGGCCCCGGCTCTGACTTGGAGAACCCAAGATACGGGCGGGGATGACAGACGCCAGGGCCCGCCGGCCGAGAGGTTCCAGAGGTGGGCTGCTTTTTGAGGGAGGGCCAGCGCTCAGAAGACGGAGCTCTCCTTGGCTGCTCTCCTCCTGTCCCCTGGCTTCCCAGAGGAACAGTGCGGGACTTCACCCCTCTCCGGTCCACAGGCCTCGAGGAAGCCGGGAAAACCTGAGACCTTGTGCTGGATCTTCTGCTTCTCAGACCCCACCCTTGCCTTTGCCTGCCTGACTCGAGGTACGAGGAATTTCCAGGGGGATGCAGCTCCCTGTCCTCACTTAGGCCTGACTCTTCAGTCCTGCTCTGGGCCCTGGGGTCAGGGCGCGCCCATGGGTGTAGAGCAGCTCCTGGGCCCTCCAGGCCCGCAGAGCTGTGCCGCCTGGTGGACACTAGAGGGCAGAGGCGGGCCTTGCTCCCCGGGCGGGCGCCCTGCACAGAGGGCCGTTCTCAGAAAGGAGGCCAAGGCTGGGAGGACCCGGGAGCAGCCGTGCTCCTGATGGCTTCTTAGCCACTTCCAGAGCCTCACTTCCCACAGCTGGATTTGTGGACTGAGCTTCTAAGAGTTTCAGGAAAACTGCACTTTTAGAAACCTCCCCTTCTCCCTACTCCCCCTCAGATATAAAAATACAGCTGGGCTTGTCAGAGAGACACCCGCCTCTCACTCAGATCTTCCTACTTTGTACCCAGTGGTTCTTCGTGGCACACGCACAGGGACACCCCTGTGATCACGGTGTGCTGGGAAGTGAATGGCATCCGCCACTGATCTGACACCTGGGTTTTGGCCAAGTCACTGGCCAAGCGGAGCCAGTGTCCTCAGCTACAAAATGGGGAACTTTCTTTCCTCAGGGAGCTACTACGGGGGCGTCCTTGCACACCATCGGGGTGCTGGGGGGCTCTGCGTCCAGTGCGGGCTGACACTGGACAGAAGGTTCAGCCCAGGACAGCTCCGGGGCGGAGGCCTCCCTTCTCTCCTCGGCGCGCGCTCTGATGAGTCGCGCGAGGAAAGCAGCTCTAAATGCGGCCGTTCCTAACCACCTTGGCCCCATTCCCGGGACCACCGCTCTCTCTCGCTCAACTCAGCATTCCCGTAGTCGTTTACACCCTTACCAACAGCACACACAAGGCCTATTTCCCCACCCAATACTGGCCATTATAAATCTTTAAAACTTGTGTGACTATAATGTGCCACATTATTATCTTAATTTGCGTTTTCTCTGATGAGTTAGGTTGAGGTCATTTTCAATTTGTGATTTTATTTCCCTTTGGGGTAGAATTTACTTCTAACCCTTGTCCATTATTCTAATCTCTCTTATTCAGAGGACTTTAAAAAGGCATCTATAAAGGGTGGGGAAAAAAATGTATACATGTAAGAGTAACTTGATCCCCATGCTGTAGGGTGGGAAAAAATAAAAAAATAAAATAAAAAGGCATCTATGTTAAGGTTACTAACTTTTTGTTTGTTTTCCACATTGTAAGTATGTATCTTCTCCTTAGATGCTTCAGGTCTTTAAGGACATGAAATATTGTTTTAGGAAATTTTTTTTTGCTTTCTAGGGCTGCACCTGCAGCATGTGGAGGTTCCCAGACTAGGGGTCAGACGGGAGCTACAGCTGCCGGCCTACACCACAGCCACAGCCACGCAGGATCCAAGCTGCGTCTGCACCCTACACCACAGCTCATGGCAGCGCTGGATCCTTAACCCACTGAGGGAGGCCAAGGATCGAACCCACAACCTCAAGGTTACTAGTCGTCTCCGTTTCTGCTGCGCCACAATGGGAACTCCTGTTTTAGGAATTTTTTTTTTTTTAAAGGGCTGTACCCATGGCATATGGAAGTTTCCAAGCTTGGGGTCGAATCGGAGCTGCAGCTGCCAGCCTATGCCACAGCAATACCACATCTGTGACCTACACCACAGCTCACAGTAATGGCAGATCCTTAACCCACGGAGCAGGGCCAGGGATCGAACCTATGTCTTTATGGACACTAGCTGGGTTTGTTACCGCTGAGCCACAATGGGAACTCCTGTTTTAGGAAAATTTTTTAGGACTTTTTTTTTTTTTTTTTTTTGTCTTTTTGCTATTTCTGCATATGGAGGTTCCCGGGCTAGGGGTCGAATCGGAGCTGTAGGCGCCAGCCTACGCCAGAGCCACAGCAACGCGGGATCCGAGCTGCATCTGCAACCTACACCACAGCTCACAGCAATGCCAGATCATTAACCCACTGAGCAAGGGCAGGGACCAAACCTGCAACCTCATGGTTCCTAGTCGGATTCGTTAACCACTTTGCCATGATGGG
>TCONS_01206941
TTAAGCTGGAAGGTAAAAGAAGACAGGTAATCCAGAATAGCATTGTCCCCAAAGGAGACAGCAGTACTGGTTGTTAATTTTTCTGTTGCAGGGGCAATAGTCACAGCAGAAGTGGCTGGCAGCCAGAAGAGGGCGCAGCTGAGAGACCATGCCTGGCTTGGTGTCTGTATCTCCTTCAGTTAGAGCACCAGTTTAGGCATTTGCTTTTGTTGAATGCAGGGTCCTTTGCCACCTGCTCCTCACACTGCCGCCACTGTCCAGTTTTTCTTTCGAGAGACAAACACACAAAACACCTTCCAGAACCACCTGCCTGACTTTACATGTATAACTATGCCTGGCATGTGTAATTATTTTGTAAGAAGGAGTAACACCATATGAGTTATTTGTAGTTCAACTTGTTTTTAACCTCTTTCCATTTCAGATCATATTCTTATTCTTTTTATTCTCTCCATAGAATTGCATAATGTAAATATACCAAAATTTGTTTCCCTAAAGATCGCCATTAAGAATTTTCTCAATCTAGGGGTTCCCGTCGTGTTGCAGAAACCATGAGGTTGCAGGTTCG
>TCONS_01211883
CGGCAATTGGCTGGAAGGGAGGCGCGCGCAACTCGAGGGAGGAGAGCCTGATCCCTTAGCAACATCAGCCACTGGTGCGCTGCTGAGACTTTATCCTCCCCTGAGAGTAAAAGTGGGAGGTAAAGAGACTTTCCGCTGCGTAAAGCCGGCTCGACCCGGAAACAAAATCTTTTAAAAAACTATTGACACTGCAGGGCGGGAGGAATTGATGGGTCGCGAAGCCAGGGCGGCTTTGCAGGTTGCTAAGCGACGAGATTGGAGAAAGATCGCAAGCACAAGCGGCTAGGGAGTAATTGAGGAAACCGTGGCGCCTCAGCTCCGAGACGGAGGGGACAGAGCGCGCCGGGTCCTCCCCAATCCCTTCTCCTAGCCAGTGGACCCTCGCCCCGGTAGTGTCTGGTGACGAAGTGAGGGGTTTGTGAGGACGCCCCTCAGAGGCTGTCGAAGGCCGCGCATCTTCCACACTCCGGAGGCAGGACAGAGATTCCTTCTGCAATCAGATGTCTTTCTGCCTGACTGAACTGCACCTGTGGTCTTTGAAGAATACCTTACACATTGGG
>TCONS_01213231
GCGAGACTCTTCTCTGTGCAGACCGCCAGAACCGAGTTGTGGATGCGGCTTCCGGCGGTTGCTGTCTGTGACAGGCGTGTGGAAGAGCCAAGCTCTGTGGAAAAAACAGAGCAAATCTGGGAGAGTGGTGAACAGATGGATGAGGGACGAAATCATGTCAGTTTCTCAATCTTGAGGACTAGCTAAGGTGACTCTGCTCTTCACTCCTTCA
>TCONS_01213232
CTCTTCTCTGTGCAGACCGCCAGAACCGAGTTGTGGATGCGGCTTCCGGCGGTTGCTGTCTGTGACAGGCGTGTGGAAGAGCCAAGCTCTGTGGAAAAAACAGAGCAAATCTGGGAGGCCTGGTCCCTATACTGGAAGAACAATGAAAGCCAGGGAGAATGAATCTAGAGTGGTGAACAGATGGATGAGGGACGAAATCATGTCAGTTTCTCAATCTTGAGGACTAGCTAAGGTGACTCTGCTCTTCACTCCTT
>TCONS_01213974
GGTAATCAGCATAACAATTTCATGTGATGATGGCCTTTTTATCCTTATATGTGTGGAAGTATATGACAGTAATGGGATCTCTTTATTATTTAGTTCATCTAAGTGTTCTCTTTCAGCTTCAGAGAAAAGAAAGACAAAGGTTTCATCTGTGTAGAAGGTGCTCAGTGGAATGTTTTACCAGCTTGAACTGCAACTATTTCCATATAAGAGCAGTGGATTGCTTCTATATGAGAATTCCAAAGAGCCAATAAAGAGAATTCATCAAGCTCTCTGAATTGTATGGCTTCTTCTGGATAGTTGAACAGCTTTTCTGAACAGCTT
>TCONS_01218133
TGCGTGGCGCGGTGGCGGGGAAGGGCGGTGTGGAGTGAGTGGCGCTGCGGGTGGGGCCGTCGGCGGCGCTGGTGAGGGAACGCCGAGCGGTCGCCGCAGCCTCTGCCGCCGAGAAGCCCTTGTTCCCGCGGCCGGGAAGGAGCGTCTAGTGCCGACAAGATGGCGGACGGGGAGCTGAACGTGGACAGTCTCATCACCCGACTGCTGGAGGGTGAGTCGGGGCCTGGCCGGCCGCGGAGAGGGGAGGTTCCCTCAGCCCTGCTTCCTCCTCCGCCAACCGGAGCGGGCGGGAACCCCCTTTCCCGCCCCAGGGCGGCCGCCGAGGAGCGGGCTAAGAAGCTGGTGGGCCGGAGGAAGCGGGCTCCGGGAACACGGCCCGGGGTTGGGGTGGGGGGGTGGGGGTGAGGCGGGTGAGAGGGGCTGACCCCGCGGGCGGGCAGTGCCCCTGCGGACCTACGGGGACCCGCACAGCGGCGCGCCGAACGGGGGTAGAGGAGCCCCGGGCTGCTGGGTGACCCTTCCCAAAGAGGGTGCCAGGATGCGTGCTCTTGTGCTTTGTATGCCGGTGGAAAGTGTATTCCTTCTCTGTTCTCTTTGTGCCTTGCCCTTGGCTGCCTCCGATTCTTGTTCTGGGAGTGGATTTTATAAAACCTTCTCCTTGAGAAAACTGTTTGATCTGTTCTGCATTTTTTACTTGATGCTTCCAGGACCAGCTCTATTTAAGGAGAAGATGGAGTTGAGTAGCTTTCATTTATTATTTAGCTTTAAAAATGAGTAAAACAAAAGTATTTGAGCGAGCTGAAGATGCACGCAAGAAATACGAAATATGTAGACATGTTTACTGAAGCGCTTGGTTTTCGGGTTTGAGAATTTAACAGGTTTGAGCAGGCTTTAAATTCTGCATAAACTTAGAAAAGGTCGATTGTCAAGCTTCGCTTGTGTTTAAAAGATATTTACAAGTCTTCACAGCTTTTGAAGTTTCTGGGCCCTTCTGTTTTTATTGGATAGTTTTATGTTAGGGTAAAGAGAAGAGATGGAGCGGCCAGGATGTTACTCAAAGTCAATCGCGATTTTCTGCCAGTGAATCCCTTTGCCCTGAAGTTTGCGTCATCGCTAAACTGCTTTTAGAGTGTGTAGAAAAGAAACTAAGCTATTAAAAGAAAAAAATGTAGAGTCCTCTCTCAGAAAGCGTGGAAGGGTTGCATGTGCATTGTTACTTGCTTTCAAATTTCCTGAAGATAAGTGTTTGGTACAGTGAAGCAGTGTGTGCTTACATTTGGAAAATCTTCACAGAAGATTATATGTTTGAGGGGCGGCGGAGAGGGCGCTAGTTCTTTTTTATCCGCCCATGTGTGTATCTCTTCAGTTCTGTGTGTACCGTTGTGTAACAAACTACAGTATATTTGTTCCAGATGTGCAAGCGTTCCAGCAGTCTAAGACTGAGTAAAAAGCCTTCCTGCAGTCGTAAGACTGAATAAGGAGCAAAGTTTTACAGGGAACTCTTGTTTGCCTTTCCTTTTGCTATCAAGTTATTCTTGGGAGGCCCCCTGGTGCCTACAGTCCGTGTTCACTGTTAAAGACTGCGGATTTTAACAGATGTGAACATCTTACTGGGTCCACGAGACGTTTGCTTTGGGGGAAACATTTTGTTTGTGTGTGTGTAGCTGTGCGTTATTCTAAGGGGGAAATACAGCTATGTAAAATTTTTAGTGTCTTGTTAACTTTGAGGGATATTTATGCCCACCACCAACTGGTACAAAAAACTTTTATACGTTTTAAACTTAGCTTGTAAAATTGAAATATTTGAAAATCCGATGCTTGTTATCTCAACTTCCTCACTTTTATTTTCCATATATTTACATATTTATATACTTAATAGACATAAAACACAGTAGACTTAAGTGTTTTGAAATATTTAACAGGGGGCCTTTTGTCAGATGCACCTTTTTATGATTTAATTAAGAAACTTCACTAGTGGATTTTTCAGGGGTTTTTAGAAAAAAGGTATCATGGGGGAAATAGGCTAAGTAATTTGTTTCTGTGAATTCAAATTACATGAATATTCGGCTCTGGTTTCAGATGATTTCTTTCTTCCCTTCCTTTTTTTTCCCCTCCCTTTCTTTCCTTCTTTCTTGATTTCTAGTCCAGACATTTTCTCCTTTTAAATTAGCAAACATTTATTGACCTGCTTTGTGCCAGTCACCAGGAATCCAAAGATAAGAGACAATCTCTTCACTCAGGGAACTCCCAAATCCAAACAAGGGACTTTTCCGGCTTTTTTAGCCTGCTCTTGGGCAATGAAGAATGTCATTACTTGCTTCTTAATCCCAGGAAGTATATTTAGTTTTGACAGTGCCTCCCTGGGATTCTTAAATTCTTCAGGCTTCTCTTATTCCCCTTTCCAAAATCTAGACCTATTCAAAGACATCCAAAAACTGGCTTGGATTTTCTAATAAGTAATTATTTTTAGTCTTCAAATAAAATCTTTTTTGTCTGCCTTGATTTTCAGTGATGTTACATGCTAACTAAATTTAACTCAAATTCAAGTAAAGCTGCCTAGCAGAATAGCTGTAGGTGGTGTTGTTGTTTTTAGTATTAAATGAAAGTACAAATTAAAATTTGCCCTAAATTTCTCTGCATTGGGGCAGAAATCAACAGAACACTTTAAAATGTTTTTTGTAGTTCCACAATGCATTCTTGACTTTTTAAAAAATTATGTCATATTGGCAGTCAGCTACAAAACTTGTAGTAATCTTTTGAGTTGCTTTGTGTTTTTTAGATGGGCAAATTATGTAAATTTTCAAAGTGTCTTTTACATTTAAATGTTTTATTATTTAATGCAAAACAGTGTACTAATTTATTGTTTGGATAATGCATATTCTTCTAGTGTATTTTCTTGGAGTAAGTTTTACTTACTAAGAAGCCAAAGATGCTTGTCACTTTGTCCCCTTTAGTGATCCTGGTACCACGTTCTTGTGGCTTGTGCTTTTGACTGGTTATTTAAATTGAAGCTAGGAGTTCCCGTGGTGGCTCAGCAGTGATGAATCCGACTAGTATCTATGAGATTTGATCCGTGCCCTTGCTGTGGCTGTCGTGTAGGCCGGCAGCTGCAGCTCTGATTCGATCCCTAGCCTGGGAACTTCCATATGCTGCAGGTGCCGCCTTAAAAAAATAATAAATTGAAGCTAGTTGCTATCTACGGGCATCCTGGAAAATACAATAAAAGCTTTTTACTTTGAGCAGCAGTTCCAAAAGGAGTTAGGATGGCAGTGGGAGTATGGAGGAGTCACCTGGGAAGTTTTATTCATACTCCTAAGTGTTGAGTTCATTTTGGAGGAGGTGAAATAGGATGAGTAGAGCCTGCTTGTTTGGGAAGAGGGTGGCATGGAAAACTGCCTCCTGATGGTTAGGATAGTGCTGGCTCTTGATCCAAGTGTTAAAAAACTGGGCCGTATCAGTTGATGATAACTAACATATGCCTATTTAGTTATATATATATTTGGTTATGTTATATCATGTATGTATATCATATATACATTTAAAACTATGAATGTGTCTGGTATTTGCCTTTTTCTTGATTATAAAAGTAAGCATTCTTATTGTAGAAAACTTGGAAATAGTGAAGAATTAAAACCCAAATCCCCCTCATGATTCCACAGTTGAGGGATAACTTGTTGAAACTTTGATGCATTTTTGTTCACATACCTTATGTCTTTAGAATATTATTTATATAGCTTTGAGTTAATTTTCAAGTGTTTCGTCATAAAAAAGAGAAAAACTATTTCATCATGAACATTTTTCCTTGTCATTGAAATGTCTTCAGAAATACTTTAAAAGGTATTTGCAGTCTGATAAAAGTTTACTTAGTTTTTTTGTTTTTATTACTTTGCTACAAAGCTAAGCTTGAATATTACAAAATGAACTCTAGAATATTAGCACAGTATTAGTAGACTGTTAATATAAACTTAACCTGGCAGGCTATGATTGTGTTTATTTTTGGCTTACTAATAGCTTTATGAAATCTTGGGATATGTGTTCTTATTTTGTTTTATAATCCATTTCAGTTCATCTCAACCTTCCAGGTGTCTAAATTTGTGGAACTATTGTGATCATCTAATATACATCTTTCTTTTCTTCCTTGTGGATCATACTCTTAAATATTGTTGGGCTGATAGACTAAGCAATTGAATTTTGAAAAAAGGAATGGTTTTGAAAAAAATAGATTAATGAAACCATATTAAACCTTCCCTTTTTAAATAAGTTTTATTGAGATGTAATTCACATACAATTTCACCTATTTGAAGCATATGATTGATTTTTTTTTTAGTGTATTCACAAAGTTGTGCAACCATCAGTTACAACAGTCAACTTTAGAATGTTTTCACCACCCTCACCTTCAAATACAATCCTGTTCCCATTTGCTGACACACTCCTTTTCCCTTCACTCCTCCCCTCCAGCACTAGACTATCCCTAATCTACTTTTTATCTATGGATTTTGCCTATTTTGGGCATTTCAGATGAATAAAATCATACGTAATCTCTTACGGTTGACAACTTAATGTTTTTTACATTCATCCATGTTGTAGCATGTATCAGTATCTCATTCCTTTTATGGCTGAGTAATACTTCATTGTATGACTGTACCACATTTTATTTATCCATTTGTCACTTGATGGACCTTTGAGGTGTTTTCCTTTTTTAGCTACTGTAAATAGTACTTCTGTGAATGTTCGTATACAAGTGTTTGTATGGGAATGTGTTTTTCATTTCCCTAGGATATATAGCTGGGAGTGGAATTGCTAGGTCAAATGGTAACTTTATGTTTAACTTTTTGAGGAACTGTCAGACTGTTTAAAGCCTCTTCCCTGGTTAAATTGTTTAATTATGATGCAGCAGTCTAAAGGTTAGGCAGTTTGAAGGAAGTGGTAGTTGATCTTAACAACCTCAACTTGTGCAGGGAAAGTGTTGAGTGTAAGACCCACTGCCAAATCTGTTAGAAAAGAGCAGGTTGGGGAGTAGGGAATTGTTTGAGGGATATTTTTCTTTTTTTTGTATAAGAAACTAGAGAAGGCATAAAGATGGTACATTGTTGAACTGATTCAGAGACTAGGTTGGTTGTTTGCTTGGTTTTCCTGTCAGTTCCAGCAGGGGAGGGAAACTTTGACAGTTTTTTATTTTATTTGAATACAGAGCTGGAGCTTTTCTGGTAAATGAGTAAAACCAAGATTAGGATTCATTGGGATTTGGAAATCTATTTACATTTGAGTCTAGAGACAGGATTATATTAAGATTTAAGATTAGTGAGGAAGATAATAAATTTTATCAAGGAGGTTTTTCTTTTCATGTCTTATTTTCCACATTTATCACTGAACGGAGTATCCATTCCAATAGCATACATTCTCAGACAACTCTAACAAGTAAAATAATGTAGGTATATAAGGATGTCAGGATATGTAGAAATAATTAAACTCTCAGTTTCTGAAACAAAGGTTATTCTGGAAGTCTTAGGCTATAGCGATGCAAGAAGAAATGTCTTGTAAATGTCAGTAGGCTTAGCAGTGGTGTGATGGCAGAGGATAGTGATTCCCAGTTGAATCTTCCAGGATTTAATTTTGAGCGGGTACAAATTTATACCCTCTAGCAGCAATCACTGCTCCTCTAGCAGCTTTAAATAGCCATTTCAAGGCTTATTCTTTCTGGAAAAATAAGAGGATCAGTGAAGATAGGAAGTAGAAAGAGATCAACTTGCATGCACCCTTCCTCTTTCTCAGATTGTATGTGATTAACTTTGAAGTCTTGGTTATTAGTAGGTGAATTTTTTTTTCCTTTTTTTCACGACTCCCACAGCATGTGGAACTTTCTGGGCCAGGGACTGAACTCGTGCCACAGCTGTAAGCAGAGCCACAGCAGTGACAACAGTGGATCCTTAACCCGTTGAGCCACCAGGAAACTCCAAAATGTAAATTTTTTTATACCTCATTCTCTGGAATACATTATACCTCAAAGATCTTCCTTTTTTTTTTTTTTTTAATTAAAAAAAATTTTTTTTTGCAGCCTCACTTGTGGCATATGGAAGGTCCCAGCCAAGGATTGAATTCAGGCTCAGTTGCAACCTACTCTGTTGCTGTGGCAATGCTGGATCCTTTAACCTACTGAACCAGGCTGGGGATCAGACCCACACTTCCACAGTGACCTGAGCCACTGCAGTCAGATCTTAACCCACAGCAGGGCTACAGAGATTTTCCATCTGTTAGATAAAATGAAAATGCTTTAGTGGCGATTAAGTATTTATTACACAATTAGAGATGTAGAACAAAAAATGCAGAAACCCATTCTGAAGTTAAATAAGTATAAATAACTAGTAGCCAGTCTTTTCCTAGTTTAATGGGGGACTTCACACCCTGGTCTAGGTGGGTACATGTCATACAGCAGAGAAAGTAGTAAAAGGAAAGTGGCAGTTGTCCTTTAATCTGCCTGTGTATTTACTATTCACATATATAGCAAAGTGATTTATAAGAATATACATGGGAGTTCCCATTGTGGCTCAGTGGTTAATGAACCCGACTGGGAACCATGAAGTTTCAGGTTCAGTGGGTTAAGGATCTGGCGTTGCCCTGAGCTGTGGTGTAGGTCGCAGACAGCTCAGATCTGGCTTTGCTGTGGCGCTGGCGTAGGCTGTTGGCTACAGCTCCGATTCAACCCCTAGCCTGGGAAACTCCATATGCTGCGGGTGTGGCCCTGGAAAAAGACCAAAAAAAAAAAA
>TCONS_01219246
ACCAAAATGAGGACTGAGAAGGAGCAGCCTGAGAGATTGGAGGAAAACTGGGAGTATGTGTTTTACCTGGAAGCCAATTTAAGAGCAGAATTATCCAGAATCCAAGAGGAAAAGCTCCATGGACTCCATCATACTCTCCCTGGGATATTTCTCCACTCTCCAGAGCCCTACTTAACATTCGGATTAATGCACATGAGTATGCCCTGTCTGTAGGAGTCTGTGGAAGGATCATGGGCAGCATCAGTCAGGTGGCTGTTTCCAGTAAGGACAATATGGCCAGTGACAGG
>TCONS_01221190
AATGCTGTGATTTCTCTGAACACTTAGACTTTCGGAGCCTTTTCAGTTCTGGGCCTCCTGTGAGACACTAGAGAACACTTAGAGGGCTGCTCAGAGAGCTGATTCTACAGATGCTTTCAATTTAAGCAAAAGCGATGTCCCTTCCTCCATTCTTTGCCGTATATGAACTGTGTCGCCCTGTGGGCACCAAAGGGGCTTCCTACCCTCTGCCCTCCCAGCACCCTATCCCGACTTGTCTGTTTTGAGCTGCTCAGTACGGGTGCTCAGCTTTTCTCCTGGGCTGAGGCCACCTAATCTCGGATGTGCTGGATGGGGGGGAAGCTGACAGATGCTCGCCCAGCAGCCGGTGGCACGGCGGGCTACCGCGGGGCACAGGCACATTTGTCCCTAGGGTGCGGGGCTCCTCCCCTGGGCCCTGCCCCTGAAAGCCCTCTGCAGGCCTCTGCTCTGAACTGCCGCTCCTGGAGAGACTGGGAAAGGTCCAGAAGGTAAAAGGGAGTGAATGAAGGACCAAGCGCAGTTAACTCGCAAGCTGCTGTGCAGAGACGGAGCACAGAGGCAGACAGACGAGTAAAGGACAAGCCTGTTCTCCTTCCATCACCCAGTTTAGGAGTAAAATGACCTGTTTCAGGTAGTGCCTGCTAAGAAGAAAGGTCCTTAGTCGTTCGTGGAGCCCTCAGCACAGACCTTGAGAGAGTGGCCGGGTAGGGAAGCGGGGGCGTCGGAGGTACTGGGGGAGTCCAGGCCCTTTGAGCATCACACAGTCAGGATGGGGCTTGCACATTAGCTGGTGACGTGGCAGCCTCTCTCCTGAATCATCGTGGCAAGTTCCTGGGACTTTCATGTGGCTTTTTGGGGCCAGGCCAAAACCCCAGTGTCCACTTTTCTGGGAAGGTCCATGTGATCAGAGCTGATTTCCCAGAGCGTCCTGGGCTGGCTGCCCCCTCCCCATCAGACCGTTGTTCCTGTGACTCTGGCCAGAAACGGTGAGGGGTGTTGCCTGCATGTTGGCACAGGTGCCCTGACTGTGGGCCTGATGCGTGTGCCTGAAGCTACGGGATTTAGAGGATTGAGTGGGCTGCGGGTCCTTGGTTTTGTCCGTGGGGGTAGGTGGTGTTACCAGACCCAGAGCCTGTCCGCGGCTGCAGGGTTAAGTCAGAGGATCTCAGACCCACAGGGCCTTGGCAGTGAATATAGGCCACATGTACAAACCGCTTTCCTTGTGGCAGTGGAATTTTCTTTTTTTCCCCAAGTCAAATCGCACATGTGATCTGAGCTGGCGTGGAGGACACAGACTCCTCTTCTCTTCGACCCTAGTCTCTCTGCAGCCCCGGGGTCCCTCCTGCCTCTGGGCCTGCCCGCCTGCCCGTGCAGACACACAGATGACAGACAAGGACAGGGGTCAGAGGCCCGGGGCCAGAGGGCCGTCCGGACACAGGCTGGCTGTCCTGTCGGGCGGGTGAGGAGGGAGGGCCCAGGCGCTGTGTCCCTCTCAGCCCACACTCCGGGCCTCGTGGGGAACATTCACCAGCCCCATGCCACCTTCATGGACCTCATCTGGGGCCTGGCAGCCTCGGGCAATCAAGAAGCTGAGGCTTCACTTTCTGTGAATTTTTATTTTATTTTTATTAGAGTATGGTTGATTTACAGTGTTGTGTCAATTTCTGCTGTACAGCATGGTGACCCAGTCCTATCTATCTATCTATCTATCTATCTATCTATCTATCTATCTATCTATTCTTTTTTTGGTCTTTTTAAGACCACACCTCTGGCTTATGGAGGTTCCCAGGCTAGGGGTCGATTTGGCACTACAGCTGCTGGCCTGTGCCATAGTCACAGCAATGCCACATCTGAGCTGCCTCTGTGACCTACACCACAAAGAAATGCTGGGTCCTTAACCCACTGAGCGAGGCCAGGAATCGAACATGCATCCTCATGGATACTAGTTGGGTTCATTACCACTCAGCCACAAGAGGAACTCTTGCAGTTAGGTTCTTAACCCACTGAGCCACAGTGGGAACTCCCAGACCTTCCTGCTCCGCAGTAGCCACACTCCAGTTGTTCAGTGGTCAGACACGCTGTCTTATTTTTTTACAGTTTTATACATCTCTGCCTATTCTCCCAAGGCCAGCTCAACTCAGCTTATACATCTTAAGCCTCTGCTTTTTGGAAGACAAATGTTAGAAGGCCGAAAGGATGAAAACGTTACTTAGAAACTGCACGTTTTCTAGAAAAAACCCGTCAGGGAGAAGTGGAGCGGGGAGGGGTCAGGGTCATGACCCGGATTGGGTATCCAGGATGCAAAGTGACCGTGGAGGGGGTGGGGCTGAGATCAAGGTCTAGAGCAGAGGGCACCTGGGTGCTTTACTTTAGCTGGTGGCTGGCCTCCCTGAATTCTGCTCGAGCCACCGTGGGGCTCAGTCACGTTCCCCGACCGCTCTCTTCCTCCTGGGGGCACGAAAGTGAGATGCTCCCATGGAGGTGCCCCACCCCCACCGTGGGAGGTCAGGGCCCCTGACCCGTGGAGAGGGTGCTGCTGCAGCTGGGCCATGGCTCTGGGCCAGGTGTGCCATCGCATGCAGCCCAAGTGTCCTGGGCTGGAATCGGGGAGCCTTTGGGTCCAGCCTCTGGATCTTAGGACCCTGAAATTTTCGCACGGCTCACCCAGTGCCAAATCTGGGGTTGCCAGGAGCAGGAAAAGGTGGGAAGGAAGAGGCGGGATTGAAATCTGGAATGGAACGTGGGAGGGCCACACGTCTGCAGGGTTGTTTCCCTGCCTCTATCTGCAGGCTCCCTTCCAGGCTGGAGAACGGCGGCTGGATCAGCCCACAGAGCCCCAAGTCCTGTGGGTGCCCCACCACCTGTGAGGCACCAAATAGGTCTTTGAGCTCCCCGTCCTGCCAGCGCGGAGGTCACAGACTTTCCTCCCAGCCACATCCTCCCCAACCCTTCGCTTCCCGCCACCTTCCCAGCCCTCACACTCTGTGATGCTGAGAAGTTTCCCTTTAGCGATGTGGAGCGTATCGCTCATATTTGGGAAGCTGTCTTATGACTTTGGAGGCCCTTGGGAAACTCCACAGGAGCAAGGGAGGAGGAAAAGTCGGCTGTGCGTTGTTTTGGTTTCTTGCTCACTGAAACCCTTTCGTTATATTTATTTTTTTCCTCTTTCTCCCCTGGGATGGACTAGGGGAGATGCACAGGGTTGATGGAGGCGTTTGTGCCTTGGGAAGGGAGTCTGTGGTGCAGAGCCAAGCCCGCAGAGGTTTCCAGATCAATGCTGGCCTCTGATCTTATTTTTTGAAACTTGGCCTAGCAAGAGTTGGCGCTGATGCTTGGAAGGCTCACCAGGAAGGGAGCCTTTGCTTCTGTTAGAGCCATCCACTGGCGTCTCTGCATGCTGCTCTCCCCTAGGGTCAGTGCGAGCATCCGCTGCTGGGCCCGTATCCCGGGAAGTGTTGATCAAAACATGGAAGTGAAAACAAAACATGTAATTTAACCCGCTCTTGGTCGTGGAGAGGAAAAGGTGGTAACTCAGACGCAATGGGATGGGGGGGAGAGGATGCTGGAGTCAGAGGAGCCATCAGCTTGCTCTCTGCCTGGCCTTGATTTCATCTCCCAGCCCCCCAGCTTCCTCACCTATAAAAGGAAGAGGTGCTGGCGGCCCGTGCAGATCCTTGGGCCCCCCATGTGTGGCCCTCTGCGTCCTTATTCCCCCGCCCTGGACGGGCGAGCTGCTGCAGCCGGGGCATCAGGAGCTCTGCTGCGCTCACATTCACAAGTGGTTTGTTTACTTCCCTCAGCGTGAAAGGAAGAACAGAAGAAAGTACTGTCTGCCTTTGAGCTTGAACTTGGCAGTGAAAGGCTTGTGTGAAGTCATTAGTCAGTGTAATGCCAGTGTGTGTGTGTGTGTGTGTGTGTGTGTAAGAGAAAGAGATTGGAGAAAGTTTTAAAGCAACCTGCTTAGATGTTTGCAATAAACCTGACCCCCTTGATGTCAGTCTTAGTTGGTGGATTGATCATTTGCCTTCTTTATGCCTTTTCTCCTATTTTCTCTTTTAAAGCATCATGCCATACGTTTGCAATTGGAAAAGAAATCATAAATACCTTTCTCTTTTGTAGGTCTGATGTGAAGTTAATCCATGGGCTCCTCACTGCCTCTTATTGCATTACAGAAAGGTTGATTGCTTCATAGGTATTTGATGTGTATTTAGATTATGTTTTATTTTTTGTCGTTGTACTCGGAGGCTAACGTGATAATATGCAGCACAGATCAGACCAGGAGAAAAAAGCAAATTATTTGCTAGGGGATGGAGGTATTTTGTTTTTGAGGCGGAATTCCTATAAAAGTACACTCTGTGTCCTGGAAGAGTATCTATTGGTTGAAGATTTGTGTTAAGTGCCAGCTACACCCAAGGCTCTGTGAGTGGAGCTTGGGGGATCCAAAGATGGCTGGCACAGATCCAGCCTTGACCGAGATTTCTGTGTGCTTGGAGAGAGGAGACATGCCTGATCAAGAACAGTGGTAAGACTTGATTTCAGGAGACACGGGGCAGTAAGAAATGGGAATCCTCGTGAGGGCGCTTGGGCCGTGTTGCCTCAGGAAGGTCGTCCTGTCACTCCCGTCACTTGGCTTCTGACTTTCCATCCCCCCCGGGTCCTTCTGCCTGGCCTCTCTTTTCCTCCCACACAACAGCGTCCTACTCGTTACTTCCACGAAGCATCACCTATGAATTTACCTGGAGACGCTTTCTTTGCGCTCCCAGCCGTGTAGGGCGTTGGCGCTGCTCGCTCGTTGGCATCTGGAGACCTCCCCATCGTTTCGGACACACGCGGAAGAGTTTGCAAGGACTCTGTAACTTCCTGGCTGCCAGTTTCCTCGTGTGTAAAGTCAGGTTTGTGGGGACCTTCTTTTGGACACGTCCCTTCCCCCGAGAGGCGCTGGGGTCAGGAGAGGGGGCATCAAGGTAGGATCATGGGTTCTTGATGATACAGATTTAAATACCTAAAGCGGCTGACTTTTGCACGAGAATTGCTTTCACCCTTCCTGGCCACACAAGGGCTCTTGGGGTTGAAATATTTCCATGCGTTTTATAGAGAAAAGAATTTCCCCTCATTTTTGTTGGGGCACCACAGTTAACATGCACAACACCCTGGTCAGAAAGGTCTCCCGTGTTGACCCGCTCCTGTCGACTGAGCCGTGCGCCCTCCACGTGCTCTGACCTTCTCCTCACGCCGCTGCTGCTCCCCGTGCTCCCGAGTTCGACCCTTTGTCTTGCTTCCTTCCTTTCTCGAAATGAATCTGTGTAGGTGAACGTGGAGTGCCTGCTTGGTTGTCCTCTGCCTGAGCCCCATGTCCGAAAAGACAGTGACAGGTGAAAGAACATTATAACGGAAGAGGACCAGATAAACCAGTTTGACCAGCTCCCTTTCCTCTTTCCTCCTTTCCTTCCTCCCTGTCTTTTTTCCATTTTTCTTTCTTTTCCTCCTCCTCCTCCCTCCCTTCCTCTCCTCCCCCTCTGGTCCTTCTTTCCTTCCTTCCTCCCCTCTCATTGATGGGTAAAAGTCTTCCCGCTGGTTCAGGACACGCCTGGGGGAAAACTCAAGGTTTC
>TCONS_01221377
CAGCTTTCCGCCGGGAAGTGTTTGAGAAAAGGGTCCTGGGAGACCTGGCGGCTCCGTCGCCTTAAGTGCGAAGACTCCGCCCACTTGCCAAGCTTGGGGGCCGGAGAAGCGACTTCAAAGCCCTGCGCGTTGGCTCGGAACCGCGGGGTCTGAGAGGAGATGGGCCAGATCTGGATCTCAAAATGCACTCCCGGCGGAACCAGAGGAGAGCATTGAGAC
>TCONS_01289504
GCCGAGGCCCAGGAACGGAGGTGGAGGAGCAGACCCGGGCGACGCGGCCCGCGAGCGAGAGGGTCGTCCGGGTCAGTCCAGCGCAACTCGGGTCACCAGTCCCAGGGCCCTGGTCCCCTTATTGGATCTATGTCTGGGTTTGCTGAAGCACCCGCTGGGCCCAGGACTGCAGAGACGCCCCTACCCAGGCTGTGCCCCGGGTGGAGGGGGACAGGGGGAACGGCTTCATCGCGGGGTTCGGGGCAGGACAGCTCAGGACCTGCGGAGATACTGGATGGTGTAGGATCCCAGGCCAAAGGTGGCGCACCCTGAGATCAGGTCAGACTTTTTCCTCCCTGCGCCCCACCCATCCCCAGCTTCTTGTGGACCCCGGAGCCGTCTGTTCTGGGAGTTCTTCCAAACCCACTCTCTGTGCTGTATGTGGGGGCAGCGGTCACCTCAGCTTCCTTGGGACTGACCGGAGCCTCCCCCTCAGCAGCCCAGCTCCCTGCAGCCTTGAGGAGGGAGCTGCCTGCGTCTTTGGGAGCCTCAGCTTCCCCTCCGGTTCCGGGCCTTGGAGTGCTGGTCTGCAGCTGCGGCCTGGCTCTGTGCCCGGCCTGACCCTCGTTCACACTGCACACCCCTGGAGGCAGGACAGAAAGTGTGCACAGCGAAGACCCTGACACCCTACTGGTTGATGATCCAAATCCCGAGGTCCCTCTCAGAGTCCGGTGAGATCCAGAGCCAGCTAGAGGAAGAAAGTGGCCGCGTCAGCTCCCGAAAGGCCGTCTGGGTGAGGTTGAAAGGAAAAGCCAACAGGAGTTCCCATCGTGGGGCTTCGGAAACAATCCGACCAGGAACCATGAGGTTGCGGTTTCCATCCCTGGCCTGGCTCAGTGGATTAAGGATCCGGTGTCTCTGTGGCTATGGTGTAGGCCGGCAGCCGTAGCTCCCATTCGACCAGCAGGCTCTCGGGTCCACCTCCTCTCCCCGTGGTCCTGTGCTGCCTCTTCCTACCCTGCTCCTCAGCAGCTCAGTGCAACTCTCCTGTCCCCCGCATCCTCCCTGGTCGCACGCAGAGAGCATCTGTGCAAAGACAACAGACGCGGCCACCCAGACCCTTTAGCTCACAGAGGATGCCCTGAACGGACTCCCAGGGAGCCTACAGAAGA
>TCONS_01290859
CGCCCCTTCCTGCGCCGCGCTCGGCTCCCGCGCCTCGCCGCTGCCGCCGCCGCCGCCGCCACGGGCCGGCACTCCGCGCTCCGGCAGCCCCCGGCCCGCGCCTCCCGCCCCGCCGGCTGCTCCGGCCGCCGCCCGCTTTCCGCTCCGAGAGCCACGATCGGCCGGCCGAGGGGAGCCGGGGCGCGGGCGTCTGCGCCGCCGCCGAGAAGCCGGCGCCAAGCCCGCGATGGAATAATGCCCAGCGGCCCGCCCGGTCCCGGTGATTTTCTGATGTGACGGCTGAGACATGAGATCATCAGCCTCCAGGCTCTCCAGTTTTTCATCAAGAGATTCACTATGGAATCGGTGAGTGCTCTGAGCTCATCCTGTCCAGAGAGCCCAGCTGGGAGATGTTGAGGGGTTCTTTGGGGAGGCAAGGGGGTTGAAATGCAAAATTTGATCAAACTCAAGCACCGGAGTCTAAGAGAGACACCAGGCGTATGAATATTAGCGGCGAACAGATCTTTCGCGTTTGAAGAGCTGCATTTTTCAAGTGTTTCCTATCCTGTGACCTCGCTCCTGCGTGCAGAGGGAGAGCTGGGGGTGGGGTGGTACCCAAATGAAGTCAGGAATGGCAGCAGAAACCAGACCACCAATAATAATAGGTGCTATTTCAG
>TCONS_01295426
GAAAAAGTGCCTCAAGTCAGTCTCAGCTGATGGCAGAGAGGAAAACTGGGCCAGCCTAATGCATTCTGGTTTGCAGCAGTTTAGGACTTTGAGTTATTTGAAGTGGTAAGAGAAAAAGAAAATGAAATTTTCCTAAATACATAGCTGGAGACTTTTTCCTTTGTACAGATGCAGAAGTGGGGAAACGGGAGCCAGAAAGCCAAGCCATGTGCAGAAGGGCACCATCTGGTCAACGGAGCTGGGGTTAGAATCCGGCGTCCTGAATCTCCCATGTGGGCCATTCTACTTGCAGTACAGGGGATAGCTGAAGAGAAAATCCTGACTCATATCCTGCAATTTATCAAGCTCAGTGGAAAGAGATAGCTCACTAACAAGGCGAAAAGCAAAGGAAGAATCGTCCTGACTGAGATCACATGCTTCATGCCCATTCCTTAACCCGTCTCTTTGACTAAAGGAAGAAATACTTTGATGAGGGTTTATAACCACGAGGACCACCCCTGTGATAGATGAATGGAGTGAGTAGGGTTATCTCAACCGCAGAACCATGGGAAAGAGTGCTTTTTATACTGGAAAGTTCTGCCACACCACTCAATGTAAGCAATCATAAAGAATTCATTGGCCTATTGCTTTCGGTAACTATTTTTAGGAAAGTGTTATGGTAGAGGTCTCTGGAAAGAGAGTGGCTTCCAGAAACCAGGAGGCATAATTTGGCAGCAGAATGGGTACCCGGGGTGTATTGGCGACTTCTGTTTACAGAAGGCAATGCTCTCTAGGCTACTTATGCCCATGCCTGCCTTCACTTTACTCTTCAGAACAACCCTGTGAGGTATATGTTATTATTCCTCATTTATGATTAAAAAAGTAAATTGACCTAGGTCACAAGCTTGGTCACAATCAAAGTTCAGTTTTGAACCCAGATCTATTTCTGAAAACCATGTGCTTTTCAACATATGGTAATGTTCTAAATGCAAAATGTTGGCATCTTGACAAAGTAAGCAGAGGTTTTCATTTTGTGTTGCTTTCCCTCTTCCTTTCCTCTAAGAAAAAAGAACATGTTACCTGTTAGAGATCAACTTTGGGAAAGTGATACATTCTGAGGATCTAGGAGCTGGGAGGTCGTAAGCATTGAAAGCAGCAAAAAGGATGGGAAAGTCCTTTGGTGGTGAGCTTAAGACAGATTTTCTTTTCTACTTATAACATTAAAAGAATGGAGATTTGCTGAGATTTTCCACTTCTATATATAATCAGCAAATTTGTTATTTGTCACAGATTTTATATTAAGTAGTTGGTACGGAATGTCAGACTGTACTATTCCCTCACATAACAACTATTTATTGAATTTTTACTATAACATAAGCATTAAAAAAAGAAACCTAAGGGCATAAAATATCTAATAAAATGGTAAAAATCAAGTTTTAAAGATTAAATAAAGGAAAGTACAAAAGGAAAGACTAAAATTCAGCTAAATCAACAAAAATCTCGCAGGCCACCTCATGTACTTTGATGGCGTTCACCCTCCCAAATCTAGAGAAACAATGTGTTATGGCCAAGTTTAGCTCTTATTCTTCCTCCTACAAAATTACAGTAGACTATGAACTTGTGGTTTCTGTCCAAGTGAAAACTTCCCACGATTATATTCCTGACATTTTACTATATAAAAAGAAGAGTCTAATTTCTCTACAGAAAAACAGGATTTCAAAATTAAACCTGGGAGAGTGAAGAGTTCAAACTACACAATCTCTCAGTTATTTGTAGTGACCTTTAGCAACACTTGGTTGGAGCCACCAAAGAGCAAAATTCTTCATTTATAGTTTTTCATTTTTAAAAAAAGTATCTATGAATAAAGATCCAAAAGTCTCAAAGGGAGCTTCATAGAGTTGTTCAATCCAGAATAGAAATCATCAGGATTCACAAATATTTGTGCAGAAAAGCCTGCATAGTTATTCAACTCCTGGAGGAATAATTCCTAAATCTTAGCATGGCACACTGGGCGTCTAAGTTCAAGTTCCTACCTACTTTTTACCTTTTATGTGAGTAATACTTTCTCACCCTCTCAGGACCTAAAGCCCTTGCTATTTCTGAATGTCATGTTGCTTTTTGCCTCTATGCCTTTATTTATACTTATCTTTTTGGGCAAAAGTCTTTTTTTACACTTTTAGAACTAGCAAACTCAAATGCATTCTTCAAAATTGAACTCAAACAAAATTCAGGGTATTGTTACCAATGGAAAAAGTTTTAACCCAAGTGCCTGTTCTCCCAAAGTGTTTTTAAAAATTTGTTTGCATACCTCTATTATAGCTCTTTTATTACATTAATTTATACCAAATTAAATTGCATTAAATTATTTATATTTAATGATGTTATATTTTGTTTAACTTATGATCATTACATTGCAAGTTTCTCAAGAGCCCTGTTTTACTCATATTTGTGCTCCCAAACCTGAGAATGCCTTTGTATCAGAGCAGGTGCCCAATTAATAGGGGTTTAATTAATTAATTACTTTCTCAAATATCTACTACATTCAAGACATTGTTCTAGTCAGATAAAAAGAGACATAAACAATGCCTCTTACTTCAGGAAGTTTGCAGTCTGCTTGAAATGCAAGATACAGAAAGTAATATTAATAATGACCAAAAAATAGAAAATATATATGTAACTCATACTATACACCAGAGAGTATTTGGAGTATATTATATGTATTAATGCATTTAATCCTCATTATAGCACCTATGGAGTAGATACAATTTTATGAGTGAGGAAACTGAGGTACAGGAAGAAAAAGGAATTTATCTAAAGTACTTGGTGAAATTGGG
>TCONS_01295515
ATCGAAGCCTCTAAGATAAAAAAAACATACCTTCTAGACAGATCAGGCAATACATTACTAGAGCATAAACTATTACAGTGATAAATATTTTGAATGTTTTCTTTTCAGCAAGTATTTTCTGCATGACTACAATGAGCATGATGACGATACAATGATGAATATAGACACACAAATCTCCTGCTCTCCTGGAACTTATAATCAGGTCATATTTCTGTGAATTTTGGAATGCCCAATCTATGCAGCATTTTCCTTCAAGCCAACCAGATAGAATTTTTAC
>TCONS_01295850
TGCTTTCACTGGGCACAATTAGTCTGCTTGGGACATGTCATCCCTAAACACATCGATGTGGCTGAAAACTGCCTGCTGTGATTGGCAAAGCCTAGTTGCAGACATGAGAAAACTGAGGAACCGAGGGGACAAAAGATTTAGGCGAAGACCTCTAAGCTGGTTTTGTGGAACAGCTGGGAGCAAAACCCTAGCTCCTTAGAAGTACATTACCTGCTATTTTCCAAAACAAC
>TCONS_01296495
AGGTTGCCTGGATTCCTTCCTCCTCTTCCAAATCCAGTAGACCCAGTGCCAGGATGTGACCTTGAGAAATGTGGTGCAACTTTTGCTGGAATATTTCCAATGATGGGAAGCATCATCTCTTTGAGTGAGCACATTTCACTGCCAAACAGCTTGATGCCTACAGAATTCTCCTTTATTGAGTGAAATGTGCTTTAATGGTTGATGTAGAGGAATTGCC
>TCONS_01303449
CCTGGAGCCAGGACGCCGGGGTCGGCTTAATTGCTCCGAAATGAAAAAGATTCGGGGGTTTTCAAGAAGTCCCAGAGGTGCACTTGCCAAGCCTCAACTATTAGGTTGAATTACAGCTTCCAATCCCGCCCGCGCCCCAGCCTGCCTCTCTTTCTCCCGAGCAGGGATCTGTCCTCTCCTTGGGAGATTAGGGTCCGGCTCACATCTCCACTGCGGAACGTCTGCTCCACTTACCAGCTGGACTTCCACGTGTGGCACGGAGGACACAGCAGCCCAGGGCCAGGAGTGACCAGAACGAAGCTCAGCTTGCAGCTCCAAGCATCAAGTCCACATTCTCTCACTGCTACCCCCCACCCCCCCACAGAAGGCAGAGGGAAGAACAGCAGCAGAACCTCCATAACAACAGATGCTCCTCGCTGCCCACACCGCATTCAGCCCTGCAGTGCCTGGCCAGGCTGGTGGCAGTGCTGCCCTCCTGAAAGCCTGTTTAGTGGGGTGGGAGCGTGCCTCGCGCCTGCGTGGCTCTCACCAAAGCGGACATGTGCTTACCTCACTTGAACAAAAAGTCTGGTTTGCAGAACACCTTTCTAAGTGAGAGGAGTCATTGTGAGAAGTCATTGATTTGAGCATTGCTTTGTCCTGGTTTGGTTG
>TCONS_01305456
ACGCCAGATCCAAGCCGAATCTGTGAACTACACCACAGCTCACGGCAACACCAGATCCTTAACCCACTGAGCAAGGCCAAGGATCGAACCTGTGTCCTCATGGTTACTAGTCAGGTTCATTTCTGCTGAGCCGCAATGGGAACTCCTGCAAATATTTTCTTCCAGTTCATATGTTGTTGTTTTGTTTATGGTTCCCTTTGCTTTGTAAAAGTTACAGCTACAGCTCTTATAAATTTGATTAGATCCCATTTGTTTATTTTGCTTTTATTTGTATTGCCTTGGTGTACTGACCTAAGAGAATGCTGCTGTTTATGTCAGAGAATGTTTTGCCTATGTTCTCTTCTAGTTTTATGGTATCATGTCTTATATTTAAATCTTTAAGTCATTTTGAGTTTATTTTTGTGTGGGGTGTAAGGGTGTGTTCTAACTTCATTGATTTACTTGTGGCTATTGAGCTTTCCCAACAGCACTTGCTGAAGAGACTTTTTCTACATTGTATATTCTTGCATCCTTTGTCAAAGATTAATTGACTGTAGGTGTATGGGTTTACTTTTGGGCTCTCTATTCTGTTCATTTGATTCATATGTTTTTTGCCAGTACTGCACTGTTTTGATTACTATAACTTTGTAGTATTTTCTGAAGTCTGGGAGGGTTATTACTCTAGGTTTATTCTTTCCTCAGGATTGCTTTGGCAATTTCTGGGTATTTTGTGGTTCCATATAAGTTTTAGGATTATTTGCTCTAGTTCTGTGGAAAATGCCATGGGTAATTTGATAGGGATCATGTTAAATCTGTAAATTTCTGGAGTTCCCATTGTAGCACAGTGGAAATGAATCCAGCTAGTATCTATAAAGATGCGGGTTCAATCGCTGGCCTTGCTCAGTGGGTTAAATGATCCAGCGTTGCCATGAGTGTTGTCTGTGATGTAAGACACAGATGCAGCTCAGATCCCTAGTTGTTGTGGCCGTGGTGTAGGCCAGCAGCTGTAGCTTCATTTCAACCCCTAGTCTGGGAATTTTCATATGCCACAAGTGCTGCCCTAAAAAGAAAAAAAAAAAATCTGTAGATTGCTTTGGGTGGTATTGTCAGATAATATATATACACTTTCTAATCATAATGACTAGCATTTGTTTTACCTTAACTTTGTATTACAGTAATTTACAATGTCATTTAATCATTTTAATCTTATTAATCAGCAAAATGTTACAGATGAAGAAATAAAATTGTAAAGAGACATGACTGAGTTTCCATTCTAATGATGGAGTTAGACCCAAACTAGGTCATTTATACTGATTGTCCACAAATCCCTTTTTAAATCAGAGCATCACTTGAGACCAGGCCTACAAAGAGTACACTTGTCTTGGAGTCCTTGGAGGGGGCAGCTATGAGGTCAAAGTCAAAGGAGGAAATGAGAGCTCTAGCACTAACTTGGGAAAGGTGGATTGCCTGGCTTCTGACAACAAGCCCTTGCAGAACACTCCCAAATATTCTAATGACACCCTGAAGGTGGAGCCAGTGCTGGAAGGGAATCTGAGCCTCCTGCTCCTGAAGAATGAATTAAAAAACAAAACAAGTAAACCCCCAAACCCTAGGACTAGGAGGTGAGAACTTGACTCAATATCTGGTCTAATCCAGTCACACTGGAATTGTTGGGGTGGAGAGAGAAGTAGATTCTGAATAGATTTAACTCCCATCTGCGGCATGTGGAAGTTCCTGGACCAGGGATCCATCCTGTGCCACGGCAGCAACTTGGGCTGCTGAAGTGACAATGCCGGCTCCCTAACCCACTGCACTGCAGGAGATTTAAGAGGAGAGAATATAGACTCCTCGATGGGAGGAGTGTCAGCATCACATTAAAGAAGAGCATGTGGTATAGAATATCTTGCAACCCTCTTGAAAAATGAAATGGAATGGTGAAAGACTAAGTACTTTCCTACAGGGACTGAGATAACCCCAAAGCACCATGTTTTGATAACTATTTGTGTATAACCACTTCAAAACATAGTGGCCTAAAATAACAATTTAGGAGTTTCTGCTGTGTCGCAGTGGGTAAATGATCTGGCTTGTCTCTGTGGAGGTGTGAGTTGGATCTCTTGCCTGGCGCAGTGGGTTGGGGATCCAGTGTTGCTGCAGCTCTGGTATAGGTCACAGCTCTGACCCCTGGCTCAGGAATTTAACATATGCCACAGGGGCAGTGGGGAAAAAAAAGGAAAGAAAGAAATAATAATTACAAAAAAATAAAACAGACTTCCTGTTGTGGCTCAGCAGTAAAAAACCTAACCAGTATCAATGGGATGCAGGTTCAATCCCTAGCTCAATGGATTAAAGATCCGGTATTGACATGAGCTGCCATATAGGTCAAAGACACGGCTTGGCTCAGATCTGGCGTTGCTGTGGCTGTGGCATAGGCTGGTAGCTACAGCTCCAATTAGACTCCTAGACTGGGAACTTCCATGTGCCTCAGGTGTGGCCATTAAAAAAAAAAAGATATACACTGGAATTCTGGTGCAGTGGGTTAAGGATCTAACATCATCACTGCAGTGGCTCGAGTTGGTGCTGTGGGTCGGGTTTGATCCCTGGCCTAAGAACTTCCATATTTGGCAGGCATGGCAAAAAAACAAAAAAGAAAGATGCATACACCTAATGTTTGTAGCAGTGCTAATTGCAATAGCCAAGACATGGAGGCAACCTAAAGGTCCATCAACAGGTGAATGGATAAAGAGGATGTGCTTTGGGGAGTTCCCATTATGGCTCAGTGGTAACGTACCCAACTAGTATCCATGAGGATACAGGTTGGATCCCTGGCCTTGATCAGTGGGTTAAGGATCTGGCATTGCCATGAGGTGTTGTAGGTCGCAGACAAGGCTTGGTTCCTGAGTTGCTATGGCTGTGGTGTAGGCAGGCAGCTGCAACTCCAATTTGACCCCTAACCTGGGAACTTCGGTATGCCCGGTGTGGCCATAAAAAGACCAAAAAAAAAAAAGGATGTGGTTTATATATACAATGTATATACAATGGAAT
>TCONS_01305457
ACGCCAGATCCAAGCCGAATCTGTGAACTACACCACAGCTCACGGCAACACCAGATCCTTAACCCACTGAGCAAGGCCAAGGATCGAACCTGTGTCCTCATGGTTACTAGTCAGGTTCATTTCTGCTGAGCCGCAATGGGAACTCCTGCAAATATTTTCTTCCAGTTCATATGTTGTTGTTTTGTTTATGGTTCCCTTTGCTTTGTAAAAGTTACAGCTACAGCTCTTATAAATTTGATTAGATCCCATTTGTTTATTTTGCTTTTATTTGTATTGCCTTGGTGTACTGACCTAAGAGAATGCTGCTGTTTATGTCAGAGAATGTTTTGCCTATGTTCTCTTCTAGTTTTATGGTATCATGTCTTATATTTAAATCTTTAAGTCATTTTGAGTTTATTTTTGTGTGGGGTGTAAGGGTGTGTTCTAACTTCATTGATTTACTTGTGGCTATTGAGCTTTCCCAACAGCACTTGCTGAAGAGACTTTTTCTACATTGTATATTCTTGCATCCTTTGTCAAAGATTAATTGACTGTAGGTGTATGGGTTTACTTTTGGGCTCTCTATTCTGTTCATTTGATTCATATGTTTTTTGCCAGTACTGCACTGTTTTGATTACTATAACTTTGTAGTATTTTCTGAAGTCTGGGAGGGTTATTACTCTAGGTTTATTCTTTCCTCAGGATTGCTTTGGCAATTTCTGGGTATTTTGTGGTTCCATATAAGTTTTAGGATTATTTGCTCTAGTTCTGTGGAAAATGCCATGGGTAATTTGATAGGGATCATGTTAAATCTGTAAATTTCTGGAGTTCCCATTGTAGCACAGTGGAAATGAATCCAGCTAGTATCTATAAAGATGCGGGTTCAATCGCTGGCCTTGCTCAGTGGGTTAAATGATCCAGCGTTGCCATGAGTGTTGTCTGTGATGTAAGACACAGATGCAGCTCAGATCCCTAGTTGTTGTGGCCGTGGTGTAGGCCAGCAGCTGTAGCTTCATTTCAACCCCTAGTCTGGGAATTTTCATATGCCACAAGTGCTGCCCTAAAAAGAAAAAAAAAAAATCTGTAGATTGCTTTGGGTGGTATTGTCAGATAATATATATACACTTTCTAATCATAATGACTAGCATTTGTTTTACCTTAACTTTGTATTACAGTAATTTACAATGTCATTTAATCATTTTAATCTTATTAATCAGCAAAATGTTACAGATGAAGAAATAAAATTGTAAAGAGACATGACTGAGTTTCCATTCTAATGATGGAGTTAGACCCAAACTAGGTCATTTATACTGATTGTCCACAAATCCCTTTTTAAATCAGAGCATCACTTGAGACCAGGCCTACAAAGAGTACACTTGTCTTGGAGTCCTTGGAGGGGGCAGCTATGAGGTCAAAGTCAAAGGAGGAAATGAGAGCTCTAGCACTAACTTGGGAAAGGTGGATTGCCTGGCTTCTGACAACAAGGTGAAGTGTTGGGGAAACTGCAGGAGATTAAGGTGGAGCCAGTGCTGGAAGGGAATCTGAGCCTCCTGCTCCTGAAGAATGAATTAAAAAACAAAACAAGTAAACCCCCAAACCCTAGGACTAGGAGGTGAGAACTTGACTCAATATCTGGTCTAATCCAGTCACACTGGAATTGTTGGGGTGGAGAGAGAAGTAGATTCTGAATAGATTTAACTCCCATCTGCGGCATGTGGAAGTTCCTGGACCAGGGATCCATCCTGTGCCACGGCAGCAACTTGGGCTGCTGAAGTGACAATGCCGGCTCCCTAACCCACTGCACTGCAGGAGATTTAAGAGGAGAGAATATAGACTCCTCGATGGGAGGAGTGTCAGCATCACATTAAAGAAGAGCATGTGGTATAGAATATCTTGCAACCCTCTTGAAAAATGAAATGGAATGGTGAAAGACTAAGTACTTTCCTACAGGGACTGAGATAACCCCAAAGCACCATGTTTTGATAACTATTTGTGTATAACCACTTCAAAACATAGTGGCCTAAAATAACAATTTAGGAGTTTCTGCTGTGTCGCAGTGGGTAAATGATCTGGCTTGTCTCTGTGGAGGTGTGAGTTGGATCTCTTGCCTGGCGCAGTGGGTTGGGGATCCAGTGTTGCTGCAGCTCTGGTATAGGTCACAGCTCTGACCCCTGGCTCAGGAATTTAACATATGCCACAGGGGCAGTGGGGAAAAAAAAGGAAAGAAAGAAATAATAATTACAAAAAAATAAAACAGACTTCCTGTTGTGGCTCAGCAGTAAAAAACCTAACCAGTATCAATGGGATGCAGGTTCAATCCCTAGCTCAATGGATTAAAGATCCGGTATTGACATGAGCTGCCATATAGGTCAAAGACACGGCTTGGCTCAGATCTGGCGTTGCTGTGGCTGTGGCATAGGCTGGTAGCTACAGCTCCAATTAGACTCCTAGACTGGGAACTTCCATGTGCCTCAGGTGTGGCCATTAAAAAAAAAAAGATATACACTGGAATTCTGGTGCAGTGGGTTAAGGATCTAACATCATCACTGCAGTGGCTCGAGTTGGTGCTGTGGGTCGGGTTTGATCCCTGGCCTAAGAACTTCCATATTTGGCAGGCATGGCAAAAAAACAAAAAAGAAAGATGCATACACCTAATGTTTGTAGCAGTGCTAATTGCAATAGCCAAGACATGGAGGCAACCTAAAGGTCCATCAACAGGTGAATGGATAAAGAGGATGTGCTTTGGGGAGTTCCCATTATGGCTCAGTGGTAACGTACCCAACTAGTATCCATGAGGATACAGGTTGGATCCCTGGCCTTGATCAGTGGGTTAAGGATCTGGCATTGCCATGAGGTGTTGTAGGTCGCAGACAAGGCTTGGTTCCTGAGTTGCTATGGCTGTGGTGTAGGCAGGCAGCTGCAACTCCAATTTGACCCCTAACCTGGGAACTTCGGTATGCCCGGTGTGGCCATAAAAAGACCAAAAAAAAAAAAGGATGTGGTTTATATATACAATGTATATACAATGGAAT
>TCONS_01306849
CATGACCTGCCTTTCTTGGCGCTGTAAAGCTGGAGAGGCAGCAACAAGTTCAGGGGAAGACTGAAGCCAGGAGCAGGATCAGGTGGCGGCCTGAACAGCCTCGGGAACCTCTGCAACTATGGCCTCCAGCCCAGACTCGGACAATAGCTGGGTGCTTGCTGGCTCAGAGGTAAGAAAAGCAGGCCTGGGAACCTTAAAAACAGGGTTCCTGCAGGGCTGGACTGCTTTCTGGGGTCTGTCCTTTTCCTTGTCACATGCATCGCCTCCTGCTGGCTGTGAGAGGAATTCCAATGGCTGGGAGAAGTGGGGACCTGGACCATGCCTAGAAAGAAGGCATTTGCTGGCATAAGCTGGGAGAAGTAGGGGCAAAATTCTGGTGGGGAGACCAGCACAAGCAGAGGTTCTGAGGCAACAGTGGGAGAGCTGTGTTAGCTGAGGGGTCCATTGGAGGAGCTGGAGACGTGGGTCAGAGGGTGTTGAAGTGAGGTGGGGCCAGAGCCTGGGAACTTTTTTTTTTTGTCTCTTTAGGGTCACATCTGCAGCATATGGAGGTTCCTAGGCTAAGGGGTTGAATCAGAGCTCCAACTGCCAGCCTACACCACAGCCTCGTCTGCAATTTAACACCACAGCTCACAGCAATGCCAGATCCTTAACCCACTGAGTGAGACCAGGCATCGAACCTGCATCCTTATGGATACTAGTTGAGCCTTGACGGGAACTACCAGCCTGGGAACTTCTGGAAGGGGCCTGAAGGGCCTGGCATAGGCATTCGGGCCTCCTCCTGCTGGGAAATCACTAAAGGGCTTTGAGTGGAGGGAGTCAGGACAATCCCTACCTTGGGCAGAGCGGGCTGCCACTGCATGGGTCGGGTGGGAACAAGGTGAGAGTTTTGGAAGGTCCTACAATTCAGGTTGTAGTTGGTGGGGCCGGAGCCTAGGGGACTCCTGTGCCCCTGAAACCACTGAGAAGGGGGCCAGCAGGCTGGGGGACAGAGGGGCTGGAGCAAGTTTGTCAAGGGCTTGGTGTATTAGCACTGCCAGGAGGAGAGAGGGTAAGGACGTCAGGTTCGAGTAAGCTGTCCTCAGGCTGATACTG
>TCONS_01311113
AGCATCCAGTCTTGCGGTTCTCAACCCCAGAGAGGTGGTCAGATGCTCTGTATGAGACCTTCGCTCAAGTGACTGGCGGCATAGCTATTGACTACAAGGGCTGATTGTCCAAAAAGCCATGGAGGAAATTTTCCTAAAAGTCATAGGGTTAGATGGTGGATGGAAGGATCAAAACCCACTACAGTACGGAATCACAGTCTCTTAGGGAAAGGCTCACAGGATTTAAAAAGTCCACTCCCTAGACAGACACACCTGCATCCCAGGAGCATCTAAGAGAAGTCTCTCCCCGCCCCCTCTTCTTCCCAAGCTGAGATCCCATCCTTGCTCTTGAAGAAGTAAGCTTCCACAGTGAGCTCAAAGACAGGGTCTCCCTTGTAAGAGGATGCTTTGATTTAGATTTGAAGTTCAAAGCCCC
>TCONS_01312630
TTATAACCCCTGTTAGCTAGTTTGATGACTGTCTACCAAGATGAGCCTTCTTGATAGATGTGGTCTGCAGGGATTGTCCTCATAAGCAGCCACACTGGAGTGTCCATCACCCATCAGGGCACAAGGAAGACCCGTCTTCGCTGGTATCAGCCTTGTTCCGTTATGCTGAGGAGTATTCCCTCGCCTTTACATGCTTGCATTAACCTCCAGATTCGTTGGCATCCTTTTTTATTATTATTTTATTATTTTTTCTTTTTACCGCTGTACCGGAGGCCTATGGAAGTTCCCGGAGCAGGGGCTGAACTGGAGGGGCAGCAGCAGGCCGCCGTCACAGCCGTGGCAACCCCAGATCTGAGCTGTGTCTGTGACCTACACTACAGCTCAAGGCAATACCAGATCCTCAGCCCATGGAGCGAGGCCAGGGATCGAACCTGTGTCCTCATGGATACTAGTCAGGTTCTAAACCCACTGAACCACAACAGGTACTCCCTCTTTTTAGACATAGTATAAGACAAACATCTGTTCTGAGCCCTCACAGGGGTAGCATAGAATAGTTTATTAATGCTCATTGGGAGACAACGCTTCACGGGTCTCCAGTATTTTTACACATCTTGTGAGCAAGACACGCACTGCCCTTTCTTCCAGACTAGATGTTCAAGGATATTTGTAGATATTTTGAAAATAAAGATACGAGTTCCGGTTATGGCTCAGCAGCAATGAACCCAACCAATATCCACAAGGATGTGGGTTCAATTGCTGGCCTCACAGCTCGGGTCAAGGATCCCGAGTTGCCGTGGCTGTGGTGTAGGTCACAGACACAGCTCCGATTTGACCCCTAGCCTGGGAACTTGCATATGCCACAGGTGCGGCCCTAAAAAGACAAAAAAAAAAAAAAAAAAGAAAGAAAATATAGAGATAGTGTATCCCTCTGGAGCAAAGGATGAAGATACTTGCTGTCAAGCATAATACAGATGTTTTTCTCCAGCGCAAAGAGCAGGTGACACTTTGGTAGACGTTCCCGTTCCCGAAGCTCACGGCTCTTCTCCTCTAACACAAGCTGCGGTTAGGATGCTGATACCCTGGCTGTTGCTGTGGCTGTGAGGAACGAACATGTTCCCCTCTCTGATCCAGGCATTTCATGTCTTTCCCAGCATCCAAGAAACTGGGGCAGGCTGATTATTTGGCCTGCAGAGAATAAAGTCTCAGACTCTGCGCAGTTCCTGACAGTAGCGGCCTTTTCCTCCTCACGCCCTGGACCCTGGCAGAGAAACTTTCTGTCCTTAGCGGCGCTCCGTCCCTGGTCTTGAGAGCATACCCTCCTGTGAATGCTTCTCTAGGCCTGTTGTAACATTTGTAGGCATCCAGCCCTGCTTTGGAGAAGATTCAGTAGAGAGCTGGTGTAATTGATGTGCTCTGATGACAGAATATCAAAGAAAGGACCAGAAGTAGTTTCTGCTTCTCCATCCGGGGTGCATCGAGAAGTTCGAGAGAAGCAAGTCGGCGGCCCACGGACCTCCTTGGGGGCTGCCCGGTTGTAATCCGAAGCTGGCCCTGTGCTCAGAGGGCAGAGGAAAGGGGCAGATGACTCCAGACCTACAAACCCGGAGCGGCAGGTTCCGAAGGGGATTTGCCACAAGCCTTGTCTTAGGTGAATCCAGCGCAGACGGACCCCTGCCCCTGCCGGCAGAGGCTTCTGTGTTTATGGAGAGGCCTTAGCTGGATCCACTCGTGCACACAGTCTATAGTCTCATTGCCATATTAATATCTCAAGGCTTTATCCTCGAGGCAGCTTCTGGATGTAGAGGAAGCAAATGGGGTGCATGATCTACGGACAGGGGAGGGGCGGGGGCGGGCAGCCTCCAAGTGCCAGGGTTCAGCTTGCAGGTCAAACCCTTGGGCACATCTTCTCAGTGGCCCCCCCAGCACAAGTATGGATCCATCTCCCATCTCTGCAAGACCTCAAGTGGCTGCACAGAAGTGGTGAGATTCTTTCTTTTTTTTTTTTTTTTTCACTTTTTAGGGCCACACTCGTGGCATATGGAATTTCCTAAGCTAGGGGTCAAATCAGAGCTACAGCTGCCAGCCACAGCCACAGCCACACCAGATCCGAGCTACGTCTATGACCGACACCACAGCTCACAGCAACACTGGATCCTTAACCCACTGAGTGAGGCCAGGGGTCGAACCTGCATCCTAATGGATCCTATTCTGTAACTGTAACCACTGAGCCGTGAAGGGAACTCCCAAAAGTCAACATCTTGCATAGCTTGTTATATAACACATTTTTAAAGGAAATGTAATGAGTGCTTATTGCCAGAGTAAATGATAATTTTTACTCTTTCTTTTCTATTTCAATGTAACATACCGCCCATGACACGTTAAAATAATCATCATTCCTTCCCCCCAAATTTAAACCTATTAAATTATTTTTTGAGAAATTCTTATCTAAAATATCTGCCATTTTGCAGAACTCCTGCAGATATGAGTGATTCGCTGTTTTAATAATTAGTGTGGGAAAAAAGAGGACACATGGAGAATTTTGAAATAGTCCTGTTATTGTTTACGGCAATCTACATGCATGAAGAAATAGCTAGTTTTAACCCAACAAAATTACAAGTTCTAAAACTGACAGAACACTGTAAACCAACTATAATGGAAAAAATAAAAATCATTTAAAATTTTAAAAAATGACAAGTTCTCCTTTATTCATGGTTTACACAGGAGTACACCCCAAC
>TCONS_01313549
AGTGGCCCGAGGGCGGGGTGCTCCACCGTACCTCAAATCCCTTCTTCAGCCCTGAGCAGACGCTGGCTTCTGCTTCAGCTGACACTGCGGCAGGCAGAATTGCTGTGGGGATCAGCTGAGATACGTGTATGATAACAGTTACACCTTGGAGAACTTACTGAGAGTAAAGGAACACTAGCGACCACATTTGGGAAGGTGAAGCGCCTGTGAATTCACTGAGGCGCTTGTTTGGGGGCGGTGGTGCCAAGCTTCGGGGCCCCGCTCAGCGATGACTTGCGGTATCTGCCACCGCACCCTCGCATCCGGACCAGCATTTCACGCTCTTCGGAAACACGCCACTTCGATGCCCACGGGGATCTCAAGCCCTACGCGCCCTGAATTCCAAACAGCGTTTCTCTGATGCTACTAGGAGGGAAACTGGGAGGGCGGACAAAGCAAAGACTGCCTTCGGCTTTTCCTAATTATGTGACCATAGAGAAACCAACTTATCTTCTTTCGCATCCGTTTTCTCATCTGCAGAAGTGCTTCGTAAATCGTCATATTGCTCATATAGTCGTGGCCTCTGCTCCTAAGGAGTGAAGCTAGAAACCTGGAACTCTCTTTACCACTCCTGGGTTACCAGCCCTTTCTCCTTGTCCAGGCCGTGTCAATTCAGTGTCTTAGATTTCTCTGCAGTTCATACCAGCTTCCCGCTTATCTGCCGCCTCCCTAGACCCGGTGTTACAGCCATAGCAGCGGATGCCTTTCCTGAAAAGTCCTGCCGAGTTTGCC
>TCONS_01315421
CGCGCTCCAGCGGCCGAGCGCGTGCGGCCGCCGAGCACATGGGCCCGCGGGCCGGGCGGACTCGGGCGGCCTGGACCGGGAGGAACAGCGAGGGGCGGCGAGCGAGGCTGGGTCCCGGCACGCCCCCGGAGCCCCCCGAGTGGATTTCCACGCGGAAAGGATGGTGGCCGTCCGGGTGACCTGCGGAGACACGGCCGGATCCACCTTCCACTTCCTGTGATGGCTGTGGTGTAATCTGAAAAAAAGCAGATCCGTTCAGAACTCCAGAAGGACTTGAAAACTGTCCTGCCCCGAACGAAAGCTGGAATATCGTGGGCTTTGATGAACCAAGGTAAG
>TCONS_01319107
CGCAGCGCCAGCGCCGCGCCGCCCAGCCCCGCCGAGAGGGGCGCACTCGCCGCCGCGGGGCCCGCCGCCGCTCACCGAAGCCCCCTCCTGGCGACCCACAAGTCTTCTTAAACTGTGAGTAACTAAGTGGCTTGTGTATCATTCCGGCAGCAAAGCTAAAATTCCCAGCTGTCTTGTCTACTTGACCTACTCATTCCCTGCTTGGAAACCAAGAGAAGACTGC
>TCONS_01329084
GGAATCCTCAGAATGTGAGGTTTCTCTCAAAGGCATCTTGCATCAGCCTGTGGATGGATGCCTACCACCGGGCTCCTCCACCGGCAAAGTGGAAAAAGAAGCGTTTCACAACAAATTCTCCCTTTTGGGTTGGGGGAACGCAGTGGATTATAGCTCTGTTTTCTTCTTTCCCAAACTGGGCACTCCTGGATGAACGGAAATCTACAACTGGCCAGAGGTTCAATGCTCTAGGAAGTTCCAAGACTGGTAGCTTGAAGCAAGAGAAGCTGCGGTAATTGAAGAGAAGCAGAGGCCAACTGTCCCTGAATATTCTGCTCCTCAGAGAATGTTCTGCACCCATTGATGTAAGTAGGCCTGGTCGCTGAATCTGCATTACCACAGGAGATTGGGGGTGACATTGTGGCACCCCTTGAGGCCCTTGCTTGCCCTGGCTGATGTCACGGGGTGAGCCGTGGATTCTGTCCTAGCGCTGATATCAATGAAAAGACCATGTCTGAGGAAACTTGATGTTGAATGTCTGTTTCCTCTTTACACTCTGCTGATCTGGTTGTGGCCAGCCCAGATCAGAGGCCCATCCTGGGGTGTCCTGGCTCAGGGTGTCTTCCCCAGGCTCCGAGTGACCCAGGATATCCAGGCCTTCCCTGTCCCTACAGGAGCCACTCGAATCTCTATAGCTCCTGTATCAATCTGGGCCTCCTCTCACAGTACAATTGTATTTATTAATTTTTTAAAATAAATTGCCATCTTCCAGGAATAATTTGAAGTGGTTTAGAGAAAAATAATACTTAATAAAATGACTAAAACCAGGATAAGAGGACCAGAGCCCTGCAAGAAGGTTTGGAGCAGTTAAATGTACAAGAAAACCTACCTCAGGGATACTTACTGCAGACAAGTGCACCACTTAGCTCTGGGACTCGAGGCCAAAAGAGAAGCATGATACACTGCAGAGCTTTCACCAGGAAACCAAAAGCATTTGCCCAGTCCAGGTGGTCTGCTGTAGGTAAATTCTGATCTGAATGGGACTTCTCAGTTCATCCTTTAGCAGACTCGAATACCACCAACAAAATTAGAACGGTAGTAATTTCCTGCATCCGAGACCTTCTCAGCCTGGAGCTCTTTGAAGGCAGAAACCTTGTCTTCTTTGTGCCTGCACCCCCAGCACCTAGTGTGGGGTCTGGCCTGTGGAAATTGCTCATTGTGAACCTAGTGCCTTGACTTAACATTGCTCACAGCATCTGTATACCTGTTGAATGAATGGACAATTGGGTAAATAATGTGAACCATCCTTAGGATGAAGGATGGAGGCAGGAGGGTAAAGTAGTATTTCTTCACATTCCACAGGAGATTACTTCTCACTATCAAATGCTCCTGGAATCATGCATTCTTTTCTGTTTGCTATCTAGGTAACTGCTTACCTCCCCCATTACTCCTTAACCTCCTTGTGGTGATAAAACACTGGATTTCCTGCTGTGCTGTAGTGGAAAGGAATCTGACTAGTATCCATGAGCATTTGAGTTCCATTCCTGGTCTTGTTCAGTGGGTCAGGGATCCAGCATTGCTGTGAGCTGTGATGGAAGTTGCAGACTCTGCTTGGATCCCTGTTGCTGTAGATGTGGCATAGGCTGGCAGCTATAGCTCTGATTCCACCCTAGCCTGGGAACCTCCATATGCCACAGTGCAGCCTTAAAAAGCAAAACAAACAAACAAACAAACAAAAACCTTGGGTCCCCTTCTTCCTATAGATTGCCTTGAAATCAATTTCCTTTCCTCCTTTCCTTTCCTTTCTTCCTTCCTTCCAATACACTCTTGTTATTGAAGAGCTAAGAGGTCTTAACTTGAGCCTTCATGGTGTACATTTCAGAATGAATAACCCATAGCTACATTTAACCACTAACCAAAGGTTATTGCAGAGTTTCCCTATTACATTAGACTTCTCAAACATTATTTATCTGTGACTCATTCTGCTTTACCTTTCAGAAGGGTAGAAGTACCTATCATTGCGGTCTTTTCGTGGCCCGCCACCCAATCTTAAATGACTATTTCTAGAAATTATCTCAATATCCAAGGCATGTGCTATAAATAGCCTTGTCTTGAGAAGCCTAAACTGGATGCCTCCCCACCCTCACCATCATAGTATTATGACTAGAATTATCTCAAGTACTTTGGCTTCCCCAGGAAAGAATCCTTCTGGTTTCTTCTCGTCTCTTCCGGACACCAGTGCAAGCTTCCTCCTTTTCTGAGAATAAGTATTTCAGTCTGTTTAGAGAGTTAATGTCTCAGCTTCCTGTGTCTCTTATTAATAGGAAGAACAAGTAATTTAGCATCTAAACCAGAACACTTGTGAAGGAAAGGGATGGAGGTTATTAATAGAAACTGGACTGTGAGGCTTAGTACGTGTGTATGGTCTCCAGCTTTTTAAAGATCTTGCATCTTTAATGAGGACCAAGCGCAGAAGATTAATACTCTCCTTTGGAGATAGACTCCCTGAATTCTGTTGAGTTGTCTGTTTTGGGCACAGGAGACTGGCATGGACTTGACAGTGCTGAGTATTTCCAATAAGCCAGCAGAAAGCTGGTCCCCCTTGTGGGTGATGCAGCTCCTGGGGGAGACCATCAGGATTGCCACAGAAATGGAGGCTCCCTGTTTGTGAGACCCAGCGGTGCCGGCCATCCTCCTCTGCCCCTTCCTCCCTCTCTGCCTCTTCCACTTTGCC
>TCONS_01333310
GAAAGAAAAGACTGAAGATCATGTTTGTAGGGAGGTGCTCCAACCTCTCTAGGGGGTGACCAGAAGAAAGTTGTCCCTTCTGGAACCAACCAGGGCTCCTTCCTTCCCTGCCAGAAAACAGCTAGTTCTCTGGTGACTGAGAAAACAGGATGCTCCTCCCCAAGGACCTGAGGGCTAGGCACCTCGGGGACTGCAGTTTCAGCTTGGGGCACAGATTCCTCCAGAAAGAAGAGTTCTTTGAGGCCAAAGTCTACACACCACTTATCTTTGAATCCCCTGTGTCCAGTGCTATGCCTTAGAGGAGCCCAATAAATTCTCGTCGAATGGTTCATCTATCAACTGAGAGACTGTAA
>TCONS_01333624
CCCAGGCTCAATTCACTGCTGATTCTGGAAACAGAGCTTCCAAAGGAGACAAACCTTGGACCATGCCCTGGAGTCTGGGCCCCGTCAGACTTGACCCTGGGCTGTGTGTCTGTGCTGACTGGCCTGCTGCAAGACACCTGGGTTCTGATATCACGGAACCATGCAATGGCAGGGCCATCAGGAAACTCACAGATGACCTGTCCCACATTCCCTT
>TCONS_01333909
GGGAACTGAAGAAAACAGACAGAAGCAACACCTCCACTGAAATGCACTGGGAAGGTCCGCACTCTGGGACCCGCTCACATGGACCGGAGGGTCCCCAGCACTGCACGGGATGCTTGGATACTAACTCAAGTTCAACTCACAAGGCATTCATTGAACGCCCATCAGGAGGCAGGTCTGGGCGCTGAGCGCGGAGTCTATTGCTACGAAGCAGGGCTGCCACCTGCAATAGCTAGAGCTCTGTTGTCTTGCAGAGGTGAAGAGAGTGGACCCAATTGTCTGCAAAGTCCGTCATCTTTGCAGTGGTAACCTAAGAGGAAAAAAATCTTAAAGAGACAGCTCTGCAAATGTTGCCACTCCGCACCACCTCCAACCGCAGGCAGGGCAGAGGGAAAGGCCTGACTGCATCAGGAGGCAGAGGACTGGAAGCTCC
>TCONS_01334668
CTGATGCTATCCTATACTACTTTGTAGAAAGTCTTGTTATATTTTTGCAGACATACAGGAGCTCAGTAAATGCCAAATCCATTCAATTAAAAAGAAAAAAAGATACAGAGAGTAAAAAATATTTTGACAAAGGTCCAAAAAAATATTTAAGATTTTACCCTTACTCATCTTGTTCTCTCTTTCTCACTTCTAGCTTTGGACAATTATGAAAATGAATGATGACCGTTGCCTTACAGGTGCAGAAAAATATCCAATCATCATGTGGTATACTTGTGAGCTAGGCCCACTGTGGAAATAAACTTCTTTATCC
>TCONS_01337119
AAAACTGTAGCCGGTGGCCGACACCAGAGCCACAGTAATGCGGGATCTGAGCTGTGCCTGTGACCTACACCACAGCTCATGGCCGGCTCCTAAACCCGCTGAGCAAGGCCAGGGATTGCACCCGCATCCTCATGGATGCTAGTAGGGTTCGCTAACTGCTGAGCCACGACGGGAACTCCGAATGCTGTAACTTCTTAAGGCTCACACGCGTATATGTTCCTTATTATGTCCACCTCCTGTTCTGTACTGCCAAAAACAGCCCATCAGAGCAGTGCCAAAAAGAAATGCAGAATCTCAAGAAAGAAAAATGACTTCATGAAAAAAAATGTACCGCACAAAGCATGTTTTGCTAGTGCCTGGGCAGCTGCATCTTTTAAGAAAGGATATTTACATCTAAATGTTTCCTCCAAAATGACACATCCTTTTAGAAGACTATCAAATTCTTCATTCTACTTTTCTCAGGACTTAACTGTTCCTCCTTGGAGGCTTACACATTTCAGTACCATTTTCTTGTTATGATTTTACTACATTCGCTGTATTTAGCACATTGGATGACTGATGGCCCCTAGAAAGAATGTCTGTTTTTGTTTACTCATTGATTTATTCATTCCATCAATAAACACTTATTGAAAACATGCTAAGTACCACAGACTGACTCCGTAAGACCTTGTCAAGTGTGATATACTCTGAGAGAGATAAGTGGTGAGTTCTAAATTATATTTAGGTTAACCTTACACTTGTGAGTTTTCTGTGTGTGTAGATATGGAGAGAGATAGAGATACAGGTAGATACTGGGTAAACATACATAGCTCTGATTTCTAAGTTTTGCTTTACTGGCCTGGGTTTCACTCGCTTCCACATGATATTTTTTACAGGAAACATGTCTTTCTGGCATTACCTTATTACATTATTCCAGGCCCACTTTTCATTTTTGCCATGGAAACAATAAAATCACAGGGAATTATGACCATATTTTTCATTAATCAATTGTTCCATGAACATTTAGAAGGAAACTTAATCCACCAAACTCCATACCTGTGCTGAGAAAACCAACCCTAAGCTTATTCACTGGGGCTGCATGCCTCGCCTTCCTCCTCTGAAGCACTTCCTTCACTCTGGGCCTGTGCAGAAAACGATGCTTCTTGTCTTTGCAGGATTCGTGCAAATTTGATTTGCAACAAGGTAGCGCTAGGTTGGATTAAAGAAGATTTAAAGGCATGGGAGCTGCAGTGATGCAAAGAGTCCTGGAAACAGAAGGCCTCCTCCCCGTGGACGTGGACGAAAGGCTGCCCCTCCAGGGATCACCAGTTCTCCCCATCTGCAGGGAAGAATTCTCCAAATCCCCAGTTCCAACGGGCCCCGAGTGTATCAGAACTCACCGTATCAAAATCTCATGTTGGCTGAATAAATAAATCCAGGAATTGCCGTTCAATTCGCCATGTCTTCACATCATTCCCTGCTCTCCCAGGGTTCTCAGAACACTGGACAAGGTTGAAGAATTAGTGCAGAAGGGACTCCCTGAAGCTGAAAGGACAAGCCTGCTCCTCCGAA
>TCONS_01407959
CCGAGATCAGCGATTGTCAGTTCGGAACGTGGCTTTTAAAAATGCGTTTTTAAATAGTGTCCTGAAGAAGTGGAGGAGAGATCTACACAACTTCAGTGGGGCGTACCCATCCTGTCTTCCTGTTCACCCTCCTCTGCCCCCAACTCCATCTCTGAGACCTCCTGCCCCCCCCACTTGAAAAAAGAAGTCGCTCGCGGGCTCTGTCTGCAGAGAGCCAGGGTGAGAGCGGGCAAGGCGAAAGAGCGACCTCGGTCGTGGGCAAGTAGCTTGTTTTTACGTCCTTCAATAAAAATTTTATGAGGATCATTTGATTGTTCATAAATGTGTCTTTCATTAAATAAAATTGTAGGCTGTTTTTGGAACGGGAAAAAAGCTACAGAGGAAT
>TCONS_01407975
GGAAATAAAGGAACGCAAGCAGCCATCGTTGCTGGGGTGTCTCTGTCCCTCGCCCCGAGGCCCGCACCGCCCTCCTAGGTACCACGGATTTATGTTCGTTTGTCCGGGTCACTCTGCCTTTTCGTGTTAATTACGCGCCGCCTGCTTCGTGCTTATCTCCTCCGCAAAGCGATTATTTTCGACGCCCGCCCTCCTGAGCCTCCTGAGTCGGCTGCCAGAGCGAGGGCCCGTCTCCCGCCGCCACTCGCGATTTATTTACACCTCGCAGGCGCATTTCTGGCCTCGGAACACCTCCGCGCCCGCAGATGCACGCTCCGAAGCTCCCACGACCGCCTGCCCCCGGCGCGCACTCTAAAACTCCTCGGCCCTCTTACCCTGCTGCTGGCTCCGCATCGCCTATTCCGCCGCCGCCCGCAGGACTTTGGGGTGGGACTCTGACTTCTCCCGGCTGTTTGCCCCCTGGTTTGTAGCCCATCCCTCTCTCTCACGCGCGCTCTCTCGCCACCTCTCCCTCCCAGCCAGTGAGGTCCTGTTCTCCGTGGGCCATAGACAAAACATTCCTATAATCCGATTTCAAAGGAAAGAGTGTCCACCTTATTTAAACCATAAAACAATTAAGCCCAGACGTCTAGCCAGCTCCGCGCTGCTGTTTTGTTCTGCCCCATTCAGAATCCAGCGCAGGGAGACAAACAGCGCCATAAAAGTGGCATTTCGGGACCGCGGAAATGTACCTATCCTCTGCCTTCCCAAGTGGAACAACCTTTAGGGTTTTGTGATTCTGACAAAGGAGCAGAGGAGAGGTGGGAGGGGAAGATTAGGGCGGGGTGGGGGGCGTTTGCCGGCCCCTCTCCCCCCGCCTCTTCCCCGGGCTTTCGCTGCTTTCCCCAGATGTGTGTTGTGCTGTCGTGGCTTGGAGTCACAAATGAC
>TCONS_01409527
ATGCAAAACTCTTGTCTGTTTAAAAAGAGCTCATCCAAGAGCTTTTTTATGAAGGCAGAACCACCTAAGCCTTTGAGAGAAGAGAAGACTGACAGCAGCCTCCTCTGGTCCTGAGGACACATCTTCTCCACAGGGATCTTGCGCTGCTGTCAACACCCAGCACCCAGCAAGCCAAGAGCCCACCCACAGCTGCTCTCTCAGGCAAAGGACTGCAACCCAGATCT
>TCONS_01409700
AGTGTGATGTTTGCTGAACTTCCTGCACTCCCGAACTGAGTGGAATCACTGCTGAGAGTTCCCAATAAATGAGCATTTCCTGCAGAAATCCCTCTCCACTTCAGCCGCTGTGGTTTAGGTTTTGGTGCCAGCAGCCCACGGTTTTGACAGATACGGGTCTTTGCACATGGAATTAAGTGGAGATCAGAAGATGAGATCATCAAGATTATCTGGATGGGCCCTAAAGCCAATGACAGGTGTTCTTAAAAGAGACATACAGAGTAGAAACAGAAGAGAGAAGGCAGCCAGGTGAAGACAGGCAGAGGCAGGAGAAATGCAGTCCCAGCCAATGACATCTGGAGCCTCCAGAAGCTGAGAGAGGTAAGGAATAGACTCTCCCCTGGAACCTCCGGAGGGAGTGTACACTTGCTGACACTTTGACCTTGGACGTCTGCACCTCCAGAGCTGTGAGAGGATAAATTTATGGTGTTTTAAGCTGCCATGTTTGAGATAATTTGTTGCAGCAGCCACAGGAAACCCATACAGGTACCTTTTTACCCTTTATTTGATAGATTTCTAAAGCTGTACATGAGGTCAGTCAGTCCACCAGGGGCCCACGGGGATGAGACAGCAGTGGCAGGAGGCAGCCTTGGTGACTTGGGTACTGTGCATCATCCACCCTTTCCCCCCAGGATCTATCCTTACCCTGGTTATTCGTTATCCACCACTGGGTAACAAATTGCTCCCACTCTCAGCAGCTTAAAACCACAAGCATTTCTTATCTCACAGCTTCTGTGGATTAGGAATCTGCACTGTGCCTCTGATTACCATCTCTTAGAAGGCTACAATCAAGGTTTTGGCCAGGGAGCCATCTCAAGGCTTGGCTGGGGTAGGATCTGATTACAAGCTCACTCACCTGGCTGTTGGCAGGCCTCAAGTTCTCACTGGCTGGAGATATCAGTTCCTTGCTCCATGGGCTGTTCACAGTGTGGTAGCCTGTTTCCCCCAGAGTGAGGGATGAGAGAGAGGCCAATACAGAAGCTGTGATCTTTTATAACTGAATCTTGGAAGTGACATCTTGTCACTTCTCTCTATTCTGTTTGTTGGAAGTGAGTCACCAAATCCAGTCTGTACTCAAGGGGGTAGGGAGGTCACACAAGGAATGAGTACCAGGAGGCAGGGGTCACTGGAGGCTATCTGAGAGGCTGCCTCAAATACCTGCAAGGGGAAGCTGGAGAAACAGAATACTATTTCCCAGTGGGGAGTAGGAAGTGTATGAGTTGAAATGGGCCATGGACATTCTTAAGAGACAAATGGCTTGTAAGCAGAGTTAAACATTTACTCCCACTGCAGCCCTTTCTCTCTGGCCTCCTCTTTGGGTTCCATTTGATTAAGCAAACCAACTGAAGGAAAACTGAGAAACTGACGTCTAGGCTGATCACTTCTCCATACTGCAAATTCTATTTCCCTCTACAACCTGTTTGCTGTTGCTTACTTTCTGAACTCCTCAGGAGTTATTTTTCATATTTTGTCGAGAGGTTATAGTAGTGAGCGGGAAGGCTGTTCTATATGCAGCTTGCACGACCACAGTAGAAATGGAACTCTATTTAAAATGCATTGGGCAATGTTTGAGAATGTATTACCCTGGTTACAGCGGGAGGGAAAAGGATTAAAAAGCCTAGGAATTGCTGGGTCAAAACAACTTGTTTGGGCTTTCGTAAGACTCTAAGGACTCTAAAATGAGTGTTTTTTTCTCGAAGTGGAAAGAACCTGAACTAGAGAGCTTGATGGATCTGGTTTAAATTCCAGTTCTACCATTACTGGCAGAACGACTTCATGCAAGTGAATTAACCCTTGCTTTAATTTCCTCATCTGTAAAAATCAGGTAAAGATATAGGACTCTTTGGAATGTACAGGGCTAACCAAAACGACGTGTGCAAAATGCATGCGGTGCACTGCGTGGAACACAGGTGGCCTTCCTCAGAGCTCCATATACTTTCCCTCCATTATCCAGTAAGAGCATAGCGCCAACATATTTTGGCATTTGCTTGACCATCATCCAGAGCATCCCGGTGTGCAGGGAAAGAAAGCAGCTCAGTGGGAATGGCTGTCTCTGTAGGGAGAGGGCGGTGTGTGCATAGAGCTGGCTCTCTGCCTGGGATTCAGGGGTCAGTGGGGCTGCCGCCAGCTGTCTGCTGTGTTAGCCAGGGAAATCAACTCACAGCCCTCCTGGCACCTACTGCTGGCCTTGGGTAAACATAATTACAGTCTTTAAAAAGAGAAGAGGGAACACAACCAAGATCCCCATGCACCATGTAAACAGGATGTCCACTGAATGGCAGCCGTGGAGATGTTTATGTTCTGTTCAGGGGACAGTTGACAAAAGGCCTCTGGGAACCATTATTACCACCCGGAGCAATGGTCTGCCAGCAGTGGTGGTGACTGGGTTCTTCCACATTTATATTGTGAATGCTGAACTTCAGCCGAGAGCTCTGGAGCTATGCTGTCTGGAA
>TCONS_01410303
AATGACTATTAAGAAGTAGATGCCCAGATGCAAAAGTGATGAAACAGTCAATTTGTCATAAAGTAAGATGCAGCTGTGGCTTTTCAACCAGATTAGGACAGAATTTTATCTATTTTTCTCAGAAGAGGAATCTACAAGGTAAGACATTGTTAATATAGTAATAAAACAAATATAGTTGAATATAGGCTTAATTCTCTGGCTTTTCCCATACTTATTTCATATCTTTCCTGCATCATTACAGGTTTCTTACAAATTTGTTAGCTAATCCTTTACTACCTCAGAATTTGCTAGTAAGACATAGTCACCTTGTTTGAAGTTAGTATTAACAGACTGTAATTAAAGCAGTCACTTTGAAACTCAAATACTGTTTTTTGTAGTCATAGCTTATTTCTAGCATCCTCAAGAGTAGGTTTATCCATTTTGAGAAAAAAAATTCTTTTCTTTCATTGGGGCCCATTCACCTGTTACCTCAGTGGGTATTATCTAAATGGCTTTAAGGAGCAGTACATTCATAGAAGCTCTCTTAGGGGCACTTATTTATTTATTTATTTAGTCTTTTGTCTTTTTAGGGCCACATCTGCGACATATGGAGGTTCCCAGGCTAGGGGTCGAATTGGAGCTGCCAGCCTACACCACAGCCACAGAAATGCCAGATCCAAGCCGCATCTGCGACCCACACCGTAGCTCACAACAATGCCAGGTCCTTAACCCACTGAGCAAGGCAAGAGATTGAACCTGTGCCCTCATGGATGCTAGTCAGATTTGTTAACCACTGAGCCACGATGGGAACTACAGGGGCTTTAATTTAAAGGAGATTATTTAGCAATACTTCCATCTATGGAAATTGTATAACTCCTATATTTGGTTTAAAAAATGTAATGCTTCCTATCAGGTAGATAATAAAAGATTGATTAACATCTAGTATTTTTTTTTTTTAAATCCTGAATGGTCACCTTTACAGTGGATTTTAAATCATCATTGATAATATTATTCTCTTCAAACTTCTGAATGATGAAATGTTCAAGTGAGTAGATAGTAAAATTTACTTATTAGTGTGTTTACTCTATGCCAGATACTTAAAATCAATTGCTTGGCAGCATTAAGACCTTACTTTGGTTAAATTTTCTCAGGAACTTTTGGCTTAGATAGATCTGATCTTCCAGGACACTACACAAAGACAGTATTTCAGGAGAAATCCAGATCCTTCTTTTCCCGGACCACAGTGCTTAAAGAAACTTCACAAAATATAATCTTAGTCAACTTGATCTGTTACATCTTTGTCACTGTTCTGTCAGCAAATAAAATTTAAATCTCAGCACAATGTATGATACAACGATGAATCATAGTGTCTGTACCCTTAGGCTTCCTCTATACGTGTTTAATAAATACATATTTTTGTACATACTCAGATGCTTTCACAATTTTTTAGAGTAGAAAATAATCTAAAAAAAGATCGTTGAAAAAAAAAGGTTATTGACATCGTATAGTATCATCCTGCTACACAGTTAAACGTATTAAGA
>TCONS_01412731
GGCAATTTTATCCAGTTTTATTGTGGTTTTGTGTGGAAAAATCTTGCTGAGCTTTTCACTTGGCCATCTAGGAAAGCTCTTCTTCAGTATTTTTTTTTTTACTTGAAATTCACATAAAAAAATTAGCCATCTTAAAGCATGCAATTCAGAGTCATTCACAGTGTTTTGCAACTACCACTTCTATGTAGCTCCAGAGGTTTTCATCATCACAAAGAAAACTTTGTATCCATGAAGTAGTTATTGCCTATTTGCCCCTGTTCTCCTGTTCCACCTACCCCTTCTAACTACAGGTTTGCTTTCTGTCCTGTAGAGTTACCTATTCTAAATTTTGCATATGAATAGAATTATACAAAATTATACCTTTTTTCTTTTTTTTTCACTTAGCATATTGGCATTGAGGCCCATCCACATGATAGTGTATGTTAGCACTTTATTCCTTTTTATGGCTGAGTAATACTCATACATTTATGCCAGATTTTGTTTATATACTCATCTATTGGTGGACATTTGGGTTGTCTCTCTCTTTTATCTGTTGTGAATAATGTTATATGAACATTTGTGTACAAACATCTGTTTGAGTATTCTATCCAGTTCCTTTATGGGATAGGAATTATCCTTTATAGTTTATTTACGCACAAGTAGAATTTCTGAGCCATTCTATGTTTAACTTTTTTGAGGAACCACCAAAGTATTTTCTGTGGCAGCTCTACCATTTTATATTCTCACTACCAATGTATGTGTCTTCTAATTTCTCCACATTCTTACTAACACTTATATTCCATTATTTAACTAACTAGTCATCCTTGTGAGTGTGAAACAGCATCTCATTGTGCTTTTGATTGACATTTCACTAATGACTACTAATGCTGAACATCTTTTTATTTTTCTTCACATTTTAAACTAAAATTAGAGCAATCCGTGGATTATCTTTCAGATCTTTGGAATTTAATAAGTTCAGTGGTTTTTTTCCCAATATAATAATGTCTTCTACTATATATTATCATTTAATGATATCATTTAATGTCCTGAATTTGTCTTGCCCTTATTCATTTTACCCAAACAGCTAATCATGTAGATCTATCTTTATTGTATGAAATAGAGTAATTCTAACAATTGAAATGAATTAAATAAATCAACTTTATATTTATAGTCTTAGGTTTCATAGATGTGAGTTGGCATATATCCTGAGATATATGACACATTGAAATAACTTTCGTGGTTGAAAACTTCATAACGGACTTTGTTCTAGTAAAAAGTTTAACTTGCTAGTGAAAATATCTTCGTTTCAATTATACAAGCTGAACAAGTCTTAGAGATCCACTAACAGCATAGTGCCTATAATTATGATATACTTAAATTTTTCTGGAGAGGGTAGATCTTATGTTGTGTTCTTCTTACAAAAGTTCATAATAGAACTAATAAATAAAAGGGAGGAATTCCTTGGGTTGCTAGATTAGTTTATAGCATAGATTGTGGTGATGATTTCTGTACTTATCTCCAAACACGTCAAGTTGTATATATTAATTATAGACAGCTTTCTTATGTCAAAAAACTCTCAATAATAAGAATACAAATAACCCAATTAAAATATGGACAAAATATTTTGAACAGACACTTCGTCAAATAAGATAGACAGATGGCAAATGGCACATGAAAAGATGGTCAACATAATTGTCCATTAGGGATGTGGCTATTAAAACCACATTGGAATACCACTACACATCTATTAAAATATCTAATATAAATAAATATAATCTGTTGTATGCATTTTGGAGTATAACAATTGTTAAGTAAAAAAACCAAAAAACAAAAAAAGCAATATGGAGAAATTTCTGTATAGTATGCCACCATTTAGGCAAGAGGAAGAGGAAACAGTATCTAGGTAGAAAGATATCTAGATATTTAAAACTCAAAAGAAAACCATAGTTTGTGATTTTCTGGGGGGAGGCCTAGAAAGAGGTAGGCTTTTATTATACACTTTGTTTTATAGGTTTGCCTTTAACACCATGTAAGTGTGTATATTTTTGAAACAAATTTACACAGTAACTAAAAAAAAAAGAGTTGTTAATCATTCAAAGCAAAATTCACAATAAATTAGGAGGTTGGAATTAGCATATACACACTACTATATATAAAATAGATAACTAACAAGGACCTACTGTATAGCAAGTAGGGACATCTCAATATTCTGTAATAACCTATATGGGAAAAGAATTTGAAAAAAATGGATGCATGTGTATGTATAACTGATTCACTTTGCTTGAAACTAACATGACATTTTAATTCCACTATACTTCAATAAAGTTTTTAAAAAAGAGCAAAATTAACAAAGAAAATTTTGAAAAATATCTACTTCAGCATCCATATCTGAGAGCTCTTATTAGATGAATAATGTGTAACTAATATGAATGCAGTATTAGCTTTTGTTACTTACTACTATCCTTGTAACTGTGGACTTTAAAATCAGATCTGATAACCCTTGGAACTCAAGTAGTCAGCATTGTTGTTTTCTTTCGTATTTAAATATGCTGTTATCTTTTTTTTCTTCCCATTGTTATAGTTTTAGCAATTTGACACTCCGTATGTATTAATAACTCC
>TCONS_01416653
CTCTCACCACAGAAATCCTAAGGCGCATTTAAAGATTTCTTTTGTATTAGAAACCTCAATTGTGTGGCATTAGAGTAGAGTGACATGTAGAATCCTTAAACAATGGAAGTAATACTGCCTCCCCACTCTTTGTCAGGGGCCCCAGGAGTATCAGAGGGTGTCACAACCGTGTCTGGGAACAAGAGCACAAGTGAGGACTCAGCTGCCCCAGGCACGACCCCGGAAGGCCCTCCAGGAACAACTGGAGGGGAAAATGCTGCCACCACTGGAGCTGCTGGTGAAGACA
>TCONS_01420692
GTCTAATCGGAGTTGTAGCCGCCGGCTCATACCAGAGCTACAGCAACGCAGGATCCGAGCCACATCTGCAACCCACACCACAGCTCATGGCAACGCCGGATCCTTAACCCACCGAGCGAAGCCAGGGATCGAACCCACAGCCTCATGGTTCCTAGTCGGATTCGTTAACCACTGAGCCATGACGGGAACTCCATCAAATCGCCGTCTTATTAGAGAATATTGGTGGACAATATCAGCTCTGTGTCCCTCCAGAATTCACACGTTGAAATCTTAACCCCCAAAGATGAGGATTTTAGGAGCTGGGGCCTTTGGGAGGTGACTAGACTCCCAGGGAGTAGCCCTCCTGGAGGGACCTCACAGAGCTCCCCAGCCCCTCCTGCTCTGTGGGGACACAGTGAGAAGGCTCCAGCTCTGAAGCAGAGAGGGCCTTCACCGGAACAGGACCATGCTGGTGCCTTGATCTTGAACTTCCTAGCCTTTGTAACTGTGAGCAATACATTTTTGCTGTTTATAAGCTACTCAGTCTATAGCATTTTGTTATTAGCAGCCCTAACGGACAATATCAAGTGGGTTGGATTTGGTCCTATCACCTTCCTTTCATCAGGTTCTAGGGGTCACATTGATTTAATCGAGACTTCGCTGATGCCAAGGTCTTTGGCGTGACTCATCGGCTCATTGCTGATCCCAGGAGAAGACTGAGTGCCTACAACTGAAGTAAGTAAGCCCCTTCATAGACTGGTGCTGAACTTGTGCTCCAGGTTGTGTCCTGGCCAAGAATGAGGGGGCTCTGTCAAGGGAATATTCCTTTGAAGGCCCAGAATTTCTGTAATAGGTCATAGTTCTTATCCATGCAGGGGGCACGGGTCCCTTTAAGATGTGCAAAGACTATGGAACTATTCTCTAAAAAGTGGACATATGCACACACACACACACACACACACACACAATATTTGGCGTATAATTTTTAGGGGATTCCCAGTACATTTGAATCCAGACACTCACCCCCAAAACCCTAAGTCTGTCCATCATAAATGGGCCCCTGGCACCAGACTTCATCCGCAGCTAGGTCGGCGGATCGTTTTTTGCTTTTGTGGAGTATTTGGAGGCTTCGTATCCAATGGAACGAAGCCACATGTTCCTGTTGGGTTGCACTAGAACGTGAGCTCAGTATGAAGGGCTGACCAAGGTATGGGACTAAAGGTGAAGCCACTTGTCTAAACCTTGATCTTCCGCCCTGTGGGAGGGCAGGCTGCTGGCCCCCTTGGACCCACCTCTTGGAAAGGTAAGAGCTTGCAAACCGATCGTGTGCGACGGTCTCTAGTTGTGAGGAACGACCTGCCCCTCCCCATTTCCTTAGACCCAGAGACCCTAGGCAGGGAAGGACTGAGCCTTTGGTTCCAGCGCATTGCAGAGTTGATTCCAGCAGGACATTCGATAGAGCCACAGCTACTTCATAGACTCAGAAAGTACTTGCAAGAGTACCTTTTTGTGCCACCAGCTCCCTGAGTCAAGTTTCTGTCAGCAGCCTCTGGAAGTGGTGATTACTCCCTCCGTGGAAGCTGAGCTCCCCGCTGGCTTTCTGCTGTGGGAGTGGACCCTTTGGTTGTCTGTGGTCTGTTGTCAAGTTATTTTGTCACTTAACTCTTGTCAGCGGCTGATTTTCCAATGGCTACTATCTTGGAGGCTGCAAATAAATCCTCCAAACCCAAGTCCCCTCTTTTGGAAAATATGGAAGAAAAACATACACCAGGCATTTGGGGTATAATTTTGCAATAGGGGGACACGTATTCATGAGAAATGTCTCAAAGAACAAGGAGGAGGCCTGGGTTTCATAGAGGCCACTGCACGAGGGAGGCATCCACAGGTCTTGTGGGCTCCTGAGAAAGGACAGAGGTGGGTCTTATCTCAGAATATGGGAAGGTGGGCTTGGCCTCTGCGGTGGTTCGCTGTATCTTGGAACAAAAAGCCTGAGGGATTTCTTAACCACCACTGCTTTCTGGGGGCACAGGACTCAGATAAACGTCTTCGTTGTCAAAAGCCACATCTTCTTGGACCTCTAGGAACCTAAAGCAAATCTGAACCAAAAAAAAAAAAAAAATTTTTATAAGGTTGGATATGAGATAACAATCAGAATTCCGGCATTTAGATGGCCTGTTTTAGAAAAGACATTTAAGCTGCTCCTCCTTGTATAGGAGTAAAGAAACCCAGACGACCTGCTGGACCAAAGCTTCACAAAAGGAAAGGAATAAAAACTCTTACGGTTTCTTAGAGACCCAGGGAACTCACGGAACGATTGTCAATTTCAGCCAATCATGGAAACCCTTTTTGTAACTTACAGAAATTCATGCAACATATATTTTTCTGAGCACCTGTTATGTGCCAGGCATGGATATAGACAGTCAGGATACAGCAGTCAGTGCCACGGTGCCAGATTTATCTGCTTGTAGAGCTCCTTGCTCTGGAGGAAAAGCATGCAACGAAGGGACCAGGGAGAGCCAGGGCCTGAGCTGAAGGTGGACAAGGGTGAAAGCCTGACGGAGGCGAGGAAGAGCCATGTTGAGGCCCAAGAGAGCATTTTGGGCAGAAAGAAAAGTAAAAGGGGAAGGTTTGGGATGGGCACTTACCTAACATTTCGAAGAATGACAGGGGGTTCCGAGTGGCCAACATGCAGTGGGGCTGAAGTCAGAGAGCCGTGGGAAGACAGGGTGGGGTCCGACGGGCCACTCTGATGACTTCAGTTCTTACTCAGGATGAGATGGGGAGCTACAGGGTGGCTTTCGGGAGGTAGTGACATCATGGCTTTCGGCAGGCGGTGACATCATGGCTTTCGGCAGGCAGCGACATCATCTAACTCCTATATGCAAAGGATCACTCTAGCTGACGTTTTAAGAGGACCGAAGCAGGGAAACCAGGCAGAGACAACTGCCCTAATCCTGAGAAGGCAGGGGCTTGGATCAGGATGGTCAACGCCAGCACATGGGCGTGTGCTCTGCTGCTCAAACCCCCTTCTGGAAAGAAAGACTTACTCCTACAGCAGCTGGGAGTCTCCAGCAAAAGGCCTTTGACTGTCAGCTCTCTTAAGCGTGGCCTTCTCTGAGGAGAGCCGTCCTGCCCGGTGGCACTCCCCCTTCCTGGGGCAGCCTGTGTGTGGTGCCTTGTGGATGAGCATACGAAGGCCTGGCTCCTCGCTCGGCTCAGGACGGTTCCCAGAGGCCACCCCAGCTCAGAGCTCCTCGCGGAGTCACCTCAGGCTGTCGTCTGGCGTGACGGGTCACAGCGCCACTTCTCCCTCTCTCCACGCCTCCTGCTCTCCCTTTGACAGGTGTTGAGCCCAGGAGCGCGCTTTCCTGCGGCCGCAGCGCCATCTCAGAATCAGCTTCCGGGGGACACAGCCTGTGACGTGGCTGGTGGGCAGCAGCCAGACTGAACACATCGCGAAGATGCAGCTGAATGGATTTGCTGGTGGATTGGACAAGACATCTTTCCATTTGTGTCCTTAATAAGTGGGAAGATGGAATCACGATGAACTGATGTGAAAAAGACCATGGGAAAAGGGGGGGGTTGTGGGGAGGGGAGCTAGGGAATATATTAAAAATAAATTCTTCATGTTCATGCAGGTAATAGGTCAACTTCCACTTCCAGGAGCACATTCTTAACTTCGATTTGGAATACTCCCAACGGTTACCTGCTTTTAGAGAGAATCTCCTGTGGCAGACACTTTAATTTGAGGAATGTCGAAGTAAAGCGTGAATACACATGTGCAATCATGACCCAGTCGTCGCTAATTCAGTGAGACACAGAGAGGGTGAGCAGTATCATAAGGGAACAAACCCAGCCATTGGCACATCCACCAGGATAAGTATTAAGAAGTGTTTTCTCTAGAAGACCCACAAGGTTCCCGGGACAGTCACAGGCTCCCATGAGAAGCTGAAAAGAAGTAAAGCTGCTTACAGACGGCACATAGCACACACCCAGACAATAATCTCAGGCAATATTACACACCTAGGCAACAATGACGTGACCCCCCCGTTACAGATACAGTTCTGAGAAACTTATAGTAAAGAGAAAGTTCACTGGGGGGAGCAGTAGTAAGGACATGAACCCTGAGCGAGGGCTTGACAGAAGGGTAGAGTCAGAGGAGGGCCTGGGAAAGGTGTTTCGAGAGGAAGGAAGAGCATGAGAGAAGCTTGGAAGTACGGATGGATCTCACGGACACAGGAGCAGGAGTGATGGGTCTGCCTCCCAGGAAAATTACATCGGTTGGAGAAAGTAGGGCAAGTCAGGTTCTCAACATTTGTTGAAAGAGTGAACCAACAGATGCTGGGCCGCCACGTGGGACATTCCACATCCTCGATGCTCAGCTGTCCCCACCAGGCAGCGGCAGATGCTGAAACAGAGCATCCCTGGCTCCACAAGGGGGTGCCCTTACAGTTCCCAGCCCCGAAGGGCTCTTCTAGACCAGGTAACCCCGGATGATGACCCCTACCCCCTCCTCAGTCACGGGCCGCCCCGAGACGCATCCTGGTGTTTGCGTAAGGCAACGCTAGGACATGGCCAGGTACCTCAGTTCCTGCTCCGTCTCAGCTGACTCTTTCCGCAGGAACACCGCATCCACAAAAGCGAGCAGAGGGGCAGGGGAGGGAGGACAGAGGAGGGAAGCAGTGCTGGTGGAGCATCTGTTAGGAGCCAGGCTCCCGGAAGGGGATTTAAGTGCCTTGGGTCACTTCATCCTCTGACAACCGTAAGAGTCGGGATTTTAGCCTGATTTCCCTTACTTGACAACTCAGCAAACGGATGCTCAAGGAAGTCAACTCACCCAGCCAAGGTCATACATCCCAGTGTCAGAGTGGAACTGAGGCCCATCGGAGTGGCGTTTCTAATCCTCTGAGTGCTGCCGAGGACCTCAGCATGGCTGTTTCCATCTCATGCTGAAATGGTCCCAGCTCACCTGCCGAAATGTCAGCGGCTCTCACCCCTCACAATGACA
>TCONS_01424409
GCTTGGAGTCCCCTGGCCAGCGGCCGGCCGCTGGGGCCGAGTATTGTCTTAAAGGCCGAAAAAAGAGGAAAGCGGGGCGGGCGGGGAATTGCTCAGTGGCCGGGAGAGGATTTATAACATTTTCTTTCGTCGTCGACAATATTGCAAAATGTGTCAAAGTGACGGCATCGCCTGGACAGGACCGTGAGGGCGCGGACAAGCGTTCCCCCCCTACCGGAAATCTGATGGGCTTATGACATCATGGCTGGCTGCTGAGCGATGAAGAGGATGCCACAAAGAAATCCGACATATCAGATGAATTCTGAAATCAGTTTCCCTCCAGCTGTAGGAACAGGCGTGAAGTCAGGAGACTGTGAGCTTTGTTTAAAAAACAAAAAATAAAACTAAGATACGACCTGTATTAAATGCGATTTTTTAAAAAAACAAACAGACCTTTTGGACATCATCCTATTTTAATAGAAGTGCTGGTTTTTATGAAACGAAAGCGGCTAATAAATCAGACCTGAAGCTGCC
>TCONS_01424650
GAGCCCCTCAGTCTCCCTACTACGTCGCCTCCATAGCCTGCGGAGAAGCGGGGACCGCGCGCCTCGCAGCGCATCGCCTCACAGCGGAACGCCGCGCACTCGGAGCGGGCACGGCTCGGCGGGTTTTGGTTTTTGCACTGAATGTAGTCTAGACTCATTGTCACGGGCTTGTGTTGCCCCAGGATACTGTCAAAGGCAGTATTTGTGTGTTTCTGCAGAGTTTTGCACAGAGTCTGTTCCCATGCAAACCAATGAGGGAGAAGTATCAGAGGAAAGCAGTTCCAAGGTGGAACAGGAGGATTTTGTAATGGAAGGGCATGGCAAGACTCCACCTCCTGGTGAAGAAAGCAAACAGTGAGTCACAGTTTATTTAAAAAGGGTCTCGTTACAGATCTTCAGAAGCACTTTGGTTACACACGCTGAGAGCGTGTTTGCAGGCGATGTATATGCTGGGCACATTGTGGAGCTCACCAGTTGCTTTGGTGGCTCTTAAGGCATTGCTTCTATTTATAGACGGACTAACTGGAGGGACAAGAAAGTTGGCTTTTGTAGTTGTTCACACTTGACTAATCAAAATTTATGTTACGCTTTAGCAAAGGCTTTAAGGCTTAGGATGTTCCAAATTGAACTAATTCAGTCTGGTTAATTTCCAAAGAAAGTATAAAATGGTATATCCTTTTCTTAACAATGTCTTTAAGTGAAATAAATTAATAGACTGTTTCC
>TCONS_01427955
TGTTATTACCCTCCCGCAGCCCCGCCCCTGGGGGCAGGGCGAGACCACGGAAGTGACGACACCGAGCATTGCATTAAATATCCGTAGGCGGGCCCCTAGCGCTCTCTCGGCCTTAGCGCCATCTTCTGAGGTGAGTCTCGGTTTGGGCTCTCTCCGGTTCCGAGTACAATCCGTAAACATCTGATCTCTGCGATTGCCATCATTACAGCGAACTAACTGTAGACTTTTTTTCTTTACCCGTAGAAACCTCCGCGCCATGAGAGCGAAGTGGAGGAAGAAGCGAATGCGCAGGTATGCTGAGACTGCAAGTACAGGGTGGGGGAACTGGAGCACACCTTGGGCGAAGCTTGGGAGGAACATTTGGTTTAGAAATCTAAACAGCTTAAGATGAAAAACATGAGCATTGACTTGGCAAAACCAGGGATTGGACACAAGAGGNN
>TCONS_01437687
GCGGCAACCGGGAGCGCCAGCGCCGCCCCTCCCGGACCCTTCGCCGCACCCTGACCGAAGCCTGCCCGGAACCCTGTTGAGCAGAGCCGGAGGGGAATTTTCAGGGGAGCCAACTGAGCAGAGCAGGGCTGTGGCCTTCCTTTTTTGCCAGCCCACACCATCCCCTCTGACCCCAGCAGATCCACATCTCTGGCTGCTCCTAGGACCAAACCCCCAAATCCGTGACTCATGATTTCTGTTCTCAAACTGTTGTCTGTTGGCTAAGAGGTGAGCGTGCTGAACCCTAACCACTAGACCTCAAGGGCCGGGTTTGATGTAGGTCCCCATTCCTTGTGTCTTTGGCGATAAATTCAGCGAAGACACTGAGAGTAGTGAGGCAAATGAGGTGTTTTATTAAGGGAGAAGATGGGCTAGGGAGTTGGAGGGGGCGGGAGACCAACAGAAAGAGAGCAGCACGTCCAAATCTCTTGAATGGGGGCAGTCCTTCTGGGCTTTCTCTGGCCAATCACCTTGCTTTGCCTGACCTTGAATCCATATTTGGCCTGACTCAGGGCCCTACCCTACGTTCACGCCTATCTTTTAGCCAGTATGGATCCTAGCTCAAGGGTCTCTGGGAAGTTAACAGGCTGCATTATGGCCTAGTGCCCACCTCCCTTCTTGCACATGTGTAG
>TCONS_01438508
AAAGCAGTCAAAAAAATATGTAAGGCATAAGTGGCTTTATTCATGGCACTGAAATATGAATTTCATGTAATGTTATGTCACAGAAAAATTCTTTAAAATTTTTTTTTCAGTCATTTAAAAATGTAAAAACCATACTTAGCTCATACGTGGAATGAAAACAGGTGGTGTGCGGGGGCGTAGCTCATTGGCGCATCTCCAAGGCGTGCTAAATCCTTGGAACAAACTACACCTGCTGGTGCCCGGCCCAACATGACGCTCCGGAAAACAGTTTCTGAGTTTGTTCTATGCCTTAGAGAAGCGCATGCAGATAAGAGCCATGAAGTGAAGAAAAAGGCGGCGGCGGCGTCCTGCAGTGTGGGAAGGGCTAGCGCGTTCCCCGCTAGGAGGACCGAGCCCTGCACACCGCACGAGTTGGAGAAACCAGATTCTAACCGTGCAGCCCGCGACACGTCCCCCAGGGGAGTTTTCCCACCGTCCCGGGAGAAGAATCGGACTTTAGAGTCAGGTGCATCGGGCTCTGGGGGAAGTCTGGGTCCTTCGGGCGGCAATTAGAGAGTCAGGGGCGN
>TCONS_01438509
AAAGCAGTCAAAAAAATATGTAAGGCATAAGTGGCTTTATTCATGGCACTGAAATATGAATTTCATGTAATGTTATGTCACAGAAAAATTCTTTAAAATTTTTTTTTCAGTCATTTAAAAATGTAAAAACCATACTTAGCTCATACGTGGAATGAAAACAGGTGGTGTGCGGGGGCGTAGCTCATTGGCGCATCTCCAAGGCGTGCTAAATCCTTGGAACAAACTACACCTGCTGGTGCCCGGCCCAACATGACGCTCCGGAAAACAGTTTCTGAGTTTGTTCTATGCCTTAGAGAAGCGCATGCAGATAAGAGCCATGAAGTGAAGAAAAAGATGCGGCCCTCAAGCCCATGACCCAAGAAGGGCAAAATCACCTTCTCACACACTACCCAGCTCTCCCCGGCTCTGCAGGCGGCGGCGGCGTCCTGCAGTGTGGGAAGGGCTAGCGCGTTCCCCGCTAGGAGGACCGAGCCCTGCACACCGCACGAGTTGGAGAAACCAGATTCTAACCGTGCAGCCCGCGACACGTCCCCCAGGGGAGTTTTCCCACCGTCCCGGGAGAAGAATCGGACTTTAGAGTCAGGTGCATCGGGCTCTGGGGGAAGTCTGGGTCCTTCGGGCGGCAATTAGAGAGTCAGGGGCGN
>TCONS_01439625
TTTTTACCCACTTGGAAAGGCTGAACTGCTACAGCTGTTCAAAGCCCCCCTCGCTGGCTGGCTTGGCTAAGTGCAGGGACCTGCTGGAACAACACCAGCAAGATTCTCCTCCACCGAGGACATTGCCCAGCCTCCGAAAGGAAGCGGGGCCTCTTGCATGGAGCAAGTGCTCCTCAGACGGAGTTCCGGGCACACCCGCACAGGCACAGGCACACACACATCACACAACGCCATTCTCTGCCTGTTTCTTAAGACTGGGTACAAAATTACGAAGCGAAATTTCCCCAGGAGCCCATCTCCTGTTTTAGTTTGAAGGACAGAGAAAGTCAAAGTGAAAAAGGAGCCTCCCTCGGCCTCGTGCCCTTCCCCCCACAGCCCAGAATCAAAACAGTCATTCTGAGAACGAGCAGAGGCGGAGAAGGTCAAGAAAACGAGGCCTTGTCTATTTACCGGCTCTGTAAGGAACTATTGTGTCTCAGCAGCTGTTCTTCTTGCTCCTTCGGAAGCCCTGCCTAGGAGGAACTGCCTGTCCCAGGACGAGCTAATTCCTAGAGATGATAAACAATCCGCGTGTAAGCATACCTTACACACGCAAACCAACCCTCCTGAACCCATCCTCCATCCGCCTCCTTTTATCAGACACCTGCAGTCTGGGACACCATCCTCCTCACTCACCTCAGTCACCACGGAAACAGTTACTGGACCACTAGAGACCACCGCCCGAGTCCAGAACCTGCCAAAATTATTCAAACCATCCACCCTAAGTCTGCTCTGCTGCTTACCCTGCTTGCCCATTCTTTCTCATGAAAACAAGATACAAATTGTTACTATGCTTTCCCCTCGCTCCTTCTGCCTCCTGACCAACTCTGGTGCTTCTCTATATGGTCCTGCATGGCTTGGTGTGCCCCTTCTTCTTGGGAACTGTAGGCAAAAACCACTTTTCC
>TCONS_01439714
CTCTTGGGAGTCAAGTGAAGAAAGTCTTTTGAGAAGGAGGAAATGAACCACTGTGTGAAATACTGCTGACATATTGAGCAAGATGGGGACTAAGACGTGACCCAGATTTAGCAACATGGGAGCCATTGCGGACCTGGATAAAAACAGACCTGGATAAAAACAGTCTGAGGAGCGGTGAGGATGAAAGCCTGTAAGAAATACTATTTATACGGCTCTAATGGATCCACTAACACGCTGCAGAATGAGCTCCAGACGACATTAGAATGGGAATGAAATGCAGACCTCTGTCACCCAACTCCAGGCAAGCTTCACATGGAACAGACACACACAAGAGACTGAGATAGAAACAACTAGAAAGCTGCTAATTGGCACTTAACACTTGTATATTTCTGCTCTTTCCTTGGTCCGGGAAAGTATCCTGGCAAGTCTATCTGGCCCAACAAGCTGAGAGTGG
>TCONS_01439847
GCTGTACCTTATCTCCCTGTGCCTGCCAGCTGCTGAGGTGCTCAAGCCCCAGCCCTGACAGCTGTCCCTCTGCCATCGTCAGGGTGCTCTGTAAGAGGAGAAGAGGGGAGAAGAAAGAAAGTACAAGTCCTCTCCTCTCTGCCAGTGTGACGCTGAAGCTGGAGTCAAAAGCACAGAGGAACTCACATGCAGCAAGATATTCTCCAAAGTCACCACGGATGAAATATTTATCAACTGGACCACTGTTTTAT
>TCONS_01439879
CTTGATTCAAAGATCAGAAGGGAAGAAGACCGTTATAAAATAAACTTGGGATGAACAACTCCAAAGTTTAAAGCAAACTGAGATGAGAAGCCTGTTTTTCTTCTCAAAATCAGCCTAATTCTCATTTGAAGGGTTAAGAGAGTAAAGTAGCTGCAGTTGCAGAAATGCAGATTTCTGACGTGGCTGCTCGGAATTTGTTAAAGGAAAACAATTCTGAAAATTCATTCCGGTCCCTCTGGCTCCCCTGGTTCTCTGCACCCTGAGAAAGAAAAGGAGTACACAACTGCCACCTTTTGGAGAAAACAGCAATAGCAGCAGAGACCAAGAACATTAACTACTCCACTTTCAGAGGGAAAAATGAAGTGGTAAATATTATTTTAACCTTATTATGATGTCATATCTCCAAAGAGTTAATCCAACTTCAACTTAAAAATGAGTGACTCCAGGGAGGCCATAACTACTGAGGGGTTCTCCATGAATGGCAGCTTGTGAT
>TCONS_01440449
AAGAAGTATGGACTACTCAGTTCAAGTCTTGCAAGTTAGCAGTTTTGATTGTTAGCTGGTTAAATTGTCCCGAGTGTCTTGTGTGAACAAGATAACAGTGAGACCTTGTTTTGAAAAATTTCACTTGTTAGAGCCTCTAGGAAGGTCAAACACGAAGTGAAAAAGTTTTAAAGTGGGTGCATTCTCTCTGTGAACAGATCAGAGAATGTTGATTTAGAGTTAAGGGACCTTTCTACCTGCATTCTGGAGTCTGAGAAAGCTGCTACTACTGTAGCAGGGTTGGCAAGGGATAGCAAGCCACATTCTCTGCCCCAAGTGAACATTCACTCAAGCAAAATCAGAGGTGGAAGACAGCAAGAATGGTAGATGAAGACATTGTAATATTTCAGGTTCCCTTCACATTCTTCCATTTAAGTAAACTTTGCCTAAGATGAGGACAAATTGCTCCTATTGAGAAGATGAAGTCCACAGGCAGAGATACTACAAAAAACGACATTCAGCTCGGGGCCAAAGAGATTGGCAGTGCATGGTGGCTGTATCAGTTTCCTGGGGCTGCTATAACAAGATACACAAACGTGGATGGCGTAAAACAACAGAGTGTATTGTCTCACAGATCCAGAGACTGGCAACGAGAAATCCAGGTGTTGACATGGTTGATTCCTCAGGAAGCCCTGAAGGAAAAATCTGTTTCATAACTTTCTCCTCACTTCTGGCAGTTGTTGGCAATCCCTTTTATGTTCTTTGGTTTTGGAATGTATCACTTTAATCTCTGCCTCCCTCTCCCTCCCCCCACCCTTAATTCTATTACATTGGATGACTGTAGTACTAGTATAATATGCCCTTCTCTTACCTAACTATGGCTGCAACAAACATATTTGCAAAAAAATGTCACATTCTGAGGTAGCAAGAGTTAAAATTTCAAGATGTTTTAAGGGAGACAAAATTCAAGCCACAGCAGTGGCCACAGGCAATTTCTAGAAAACAGGAACTCTAAGGATGATTTCCAGATTTAAAGACTGATTCTTATTGATATTTCTTTGTTTACTACCCCATGAGATAGAGTGAATGGAAATAGATTAAAAGTCTATCAAGAGTTTAATAAAGTTTACTCTTAGAGAAACCACAAGCCTTACAAACAGGCTAGGATTGCTCAAACCTTCAAATAATTCTCAGGCTCCAGAACCTGAAATTAAAATACATTGATAATTACAGGAGGCACTACAGACATGGTCATGGAAGACAATTCCATTAACTTAATAGATCGGATTATAAGAGCAGACACACACACACATCATAGCACTTACCTGACACCAAACTTTAGTTATAATTCAAAAGATAGAAGGAAACACCAGGTACAAGTAAAATCCATAAATTTCAGGTGTACCTACAATAAGAAAAACAGATGGATCAGAAATAACCTATGAAAATATTTTGTAGGTAGGGAACCCCTGTGTGTAAGGAGATGTGGATGGAACTCAGTATCCCTGCTCTGGAAGAAGTGGTTTATTAACCTGTGAGTAACAACGTCCTTCTCAACAATGGAAAAAAAGACCCTTTCAGAGAGCAGATCTAAGACAGCTAGACTGGTTGGCCAAGGAACTACATTTCGCTTCTAGACCGAGGAGTCCGTGCCTTATCCTTCACGCAAGATATGATGGAACAATCATATTTAAAATGGCCCAAATGTGAAGAAAAGGAGGAAGAAAAGGAAAATGCTTGTATTGGTACCCATGCAACTGGGGTGCTCTTATGCATAGCTTTATTTTACCGAAGTCTGAAAGAAAGCAAAAATATCATCAAGCATGCCTGATTCAGATATTAAACGCCTGCCTGGAAGCTGATTATCTCATTCTGCACTGTCTTTCAAAGAATTGCTTCCTTGTACCCTCTTCTACCAGG
>TCONS_01440693
TCATCCCTTGGCTTATGATAAAGTGGTTATCTGATAACAATCAATGAATTCCTCAAATATACAGTATAAAATTCCTTGTAGAATGTAAAGGAAGCATTTGAACCATATACATAAATGTATCTTGTGATGTAAAATTTATAGAGTGGAAAGAATAACTTGAACATAATTGCAACTTTGTGAGAAGGAAAAAATGAGGACTAGTAGAAGAAATATTAGGATTTTGAGGTCATGACATTTTGAGAAAGTTTGTTTATTGAGCTTCTCTGCATCCTTTTCTGTCATTTTTCATTTTTTTCACTCTTAGAATGATATGTAATCATCCAAGATTGAACCTCGTAAGGTAGTTCTGTAAACAGCCTTATAATGCATGGCTAATTGAGAGTTTCAGAGATAGATGGAAAACAAATGGAACTTGAAAGTATGAGGCATAAAAACTTTTAGAAGGTACAAACTAAAGCTTGAAGAGGGCAGGGCCATATCTGTCTAGTCACCCAAGTATTCCTGTGGCTAAGACAGTACTTGGCGTATTATGGACCTATATAATACAGTTGTTTATATAATTTTGTAAACTAAAGTTATAATCTGTAGTCTGAGCAAAAACATAATAACTTCATTCTCTAATCCTCCTCCATATCAGCTGGCATTTTATAAAAGTGAATATTTTATAAAGGAGTTGATGACATCTGATATAATCCAAAACCCAGGAGGATGGACAAATAATTACATGGATCTGGACACCAAGCTAATCCTAAACTACTGGAACATACTTTCTAACTTTTAAGAAGCAATCCAAAAATTCTGAAAGCAGTCTTAAGCAAATTTGAGGATAATACATGGCCGTAAAATGATTTTATTTGGACAAAGAAACATTTTGTGCCTTTCATTTCTAACTTTTGGGTAAATAAAAGAAATGGAGCCGATCTAAAATCTTTATGCTTACATTAAGAATTAATTTGTAAGAGTTTTCTAATTGCCATAACATTTAGTAGGAGGAGTATAATTTTCAGAAGGACTTTTGGTTTCAGGAAATGGGTTGTTTACTTTTCCCTAATAATAGAATGTTCTGTGACTGAATCCCAAAACTGATAATTATCTTCTTACATAAATGAAGAATAAAAATAGTGGCGAGTTGAGGCAGTTTATTTTCAATAAACTATTGAAGTCTCTGAAAATATTTTCTAAAAGTCAGTAGGCAGCTTTTCTTTCTCATAGAAAACCCAAAGATCCAAATAATGAAGCATGAATTCACTTGATATTCATATGGACATTAACTAATATTTAGATTAGCATATTCAGGTATTCACATAAGTTCTTATCTATTGGTGTGATTATCTTTATATTAAGTTCTATTTTCAAGACAGTGATTGTTTTAAAAGCTAATGCTTCTTAATAGCACACAGCAACTTTTTCAAAAAATTCTGAAAGTGGAATGTCACTATGAAGCTTTTTGGGATACTTGATTGTGAGTTATGATTCCTTGGTATTTTAGTTAATAGAATTTGGGGGCACAGAATTGGTTGAACTTTTTACCAGACCTTGCTAGAAGCAGAAAGTTATCATAGTAAAGCGGTATTTTCATGGTTGTTGGAAATATAAAATTAGAGTTCTTTCATGTGATTCATTGAACATTAACAATGAATATGAAAGGATCTAATTTAGTGAATAAGGCTTTTATAATTATTGATCAGTACTATTCAGTCAGCCTTTGGCTTTGCCTTGGCTTTTCTCACATCTATATGCCACAGGTGGTAACAAACATTGTTCTAATACCAACCTAAAATTGAAAGTCTCCAAAAAATAGGTTTGTAATAAAATTGTTGGAACTAAATAATGCAGCTCTACTCTTTCATAATGGACACAGAGTATTTGCATTAAAATTTGTTTTTGAATGAATTAGAATAAATCTAACCAAGTTTTTAAAAAGCAGGTGCCTCATATTGCTCCTTTAAGCACCTCATGCTGCACATACTTACTCTGTTGGAAGGACTGAGTTTTGTGGTTATGGTAAAAGTTGCTGGCAACACTGATGTTTTCTCTTGGTAGTTAGAAGTATGGTAACTTCTGAATTCTGCAGAACAGGAAATTATCATGTACTATTTTGTCTAACCTCTAGTAAATACTTGAAATGCCTCCACAAATGGGGGTTGAGAAATGTCAGCTATTTGAGTACGAACATCTTTTCAGTTCCCAGGTGTTCCTGAAAGAGATTTCCCCTGATGATACCTGGTAACTTAAGTAGTTATTACTTGGCAGCAGACAGCCCATTAGAAGCAATGATTGGAATGCTCTGTCCCTGGCAAAAATGTCCTGACAACACTGGCAGCAGGTAAATTGAGCTCTGGGTTAAGTCCCGAATTGTTATGCAAAAACCTATAAGCCAACTTCAAATCCACTACATGAGATGTTTTATTATGTACCATATCGACTTGTGAAACATGTCAAGGTGAAAATCTTAAGGATTTTTTTCTAGGTTTTTAAAGGTTTATAGCTGGTTAACAATTTTATTTACGTAACCTCTTTATTGGCTGGATGTATAACTTAGAAAGTTTCAATGTTATTTGGTATGTGGATTGGGAAGTCTGATAGTAGCTCTAAGTAATTGACAAAAGTGTGACTCTCTTCTTTGATTTTAGTTTTAAAATGGAAGAAAGTTGAGGTAGG
>TCONS_01441626
GGTTAAGTGACTGGCAGCAGAGTGGGGACTCAAAGTCAGGAACGGGATTCTAGAGAGGGTCCCTTCCTCCAGTGTCTTAGGATCCAGGATCAAGATGTAAGTGCAGTGGAGGGAAACGGGAACTTGGGCTGGTTGACAGGATTTTAAAAACGTTTTTGACAGTGAGCAGAGATTATGCGGTTTAAAAAAGCCAAAGATCATCCCTGCCTTTAATGATACAATTTCTTCGTATGTGCGTTTCTGTTTGTTTTTCCCAGGGCACAAAACTGGGCCACAGTGCAATGGTACAATAAATATTCATCATTTCATCTGCACACATAGATGTCCTTGTGAAACCAGGACAAGGTGGAGCTTTGTTTTGCAGACACCCAGATCACGGGATTTGCTTTTCAGCCACTGCCACACATCCAGGGGACTCAATTTCTTACCGCCGATTTGGAGAGTTTGCTAGTTACGGGCTGCCTCTGGAGCAGTGACAGCTGTGTTTTGGGGGAGTCGGCGCCCTCGCAGGCCTGTTTTCCATGCATCGCGGCTTCCAGGCAGCAGGGGGCGCTGCAGTAGTGTTCATCGTGGTCCAAGGGATCCACAGGTCCAGCCAGAAGGCGGCCGCGCCGGGAGGTGTGGCAGGCAGCCCACGGTCCTCTTTGGTCTTGCAACTTTAGGACCCAGGCCCCGTTCCACACAGACCATTCTTCTACTCATTTCATCATGCTGGACGCCTTCCATCTAGTCCTGAGTCCAGGCGGCAAGGAAAGGGCATTAAGTTCCCACCTTCTCGGGTTCAAGGAGAGCGCAGTACGGGGCTGCAGAGGCGTTTCTTCTCTGTGTTCTCGGGGTTAACCTGACAATCCCCTCGAAACCGCAGGAAGCCCTCGCAACTGTGGGAAGTCTCCCCGGCGGACCGGACTTACGCCTGGCAGAGCTTGGCACACACAGAGCTGGGGTTGAGATTCGGCGGGTGCCAGGCGCCGCCAGGCAGCGGCAGGGCGAGCGAGCGACGGCGTCCTCCTCGGTCTCTCGTCTGCTCTGGCGCCCCCGCCCAGGGCGCCCTCCAGCTGCCGCTCGGCGTTGTTTGCCAGCGGTTGCCCTTGGGTCCCCGGGGCTGCCCAGAGTGAAATCTAAGGTGAACGC
>TCONS_01499818
GGGCGGTCGAAGGCGGAAGTGGGAGAGGAGTTGGGCTCCGCTTCTGTGGTCCCGTCAGTGTCCTGGTGATGACATGGCATCTGCCAGCTCCAGCCGGGCAGGGGTGGCCCTGCCTTTTGAGAAATCTCAGCTTATTTTGAAAGGTGAGTGGCACCATGTGACGTGCTTGTCATTTGAGGTCCAGCCCAGTCTTTGGGAAAGAAGTAGAATGATACCAGACCTTGGCCTGGACAGCCAGATTTTGTGAAATGGCCTGTGAGCATAAGCATTCTCATTGGGTTGCCCTCTTTTAGCTGGAGTTCTTGAAGAGGGAAAAAAAGGAACTTTTGGCAGAAATTGTATAAAATGGTGATAGCTTCATCCCCCAGTGCTCTGTCTATGCTGATTCCCTTGGTGATTTCATCTAACCTTATCACTTTAGCTTTTTTTACTTTTTCATTTTTCATTTTTATTTTATATTTTTGTATTTTTTTTAAGGCCGCCCT
>TCONS_01502316
ATTTCACTTAGCATAATGTTTTCAAGGTTCATCCAGATTGTAGCATGAATCAGAATTTTGGACACATTCCTTTTAAACAGCTAAATAATATTCTACTGTATGGATATAGCATATTTATATGTCCACTCAACTGTTGGTGGACATGGGCTGTCTCTACCTTTTGATTATTGTGAGTAATGCTGTAGTGAACATTGGCATGGCCACGCCTGCGGGCTAGGGTTCAAATCAGAGCTGTCTATGCCACAGCCACAGAAACATGGGATCCAAGCTGCATCTGCAACCTACACCACAGCTTAGGGCAATGCCAGATCCTTAATCCACTGAGCGAGGCCAGGGGCCAAACCAACGTTCTCATGGATAATAGTCGGGTTCGTTACCGCTGAGCCAAGATGGGACCTCCCTTTGCCCATTTTTAAATTGGGTTGTTTGTCCCTTTGTTGATGAGTTTTAAGAGTTTATTACATATTCGGGATATTAAACCCTTATCAGATACACGATTTGCAAAATCTGTGTATGATTTTCTCCAATTCTGTAGTTGTCTTTTCACTTTCTTTAAAGTGTCCTTTGAGGCACAACATTTTTTTAAAATTTTAATGAAGCCCAATTTATTTTTTCTTTTGATTTTGGTGCAATATCTAAGAATTCATTGCTACAATGTGACTTTTATGTAAGAGTGGAAGGACATATAAATGTCTCACAAAAGAATTAACATTGTAGAAGTGGCTGGTCGGGTGACTATCTTTCTTCTATAAAGAAAATATTTGGAAAGCCACATAATTACACTTAATATTGGCTAAAACAGTATTTATTTTTCTTGGACAATTCTGTTGTTTATTATTTATTTATTTGTCACATTTGCAGCATATGGAATTTCCTGGGCCAGGGATCGAATCTGAGCTACATCTGCAACCTGGGTCACAGCTATGGTCACTCCAGATCCTTAACCCACTGTACTGGGTCAGGGATTAAACCCATACCTCAGCAATGACTGGAGCCTCTGCAGAGACAATACTGGATCCTTAACACAAGGTGCTACACCAGGAACTCTGACTTTTTTTTTTTTTATTATTTAATGAGGTATGTCTGTTATTTCCTCTGAGAAGCTCTCTAAGTTCATTTTTGCCAGGTATTTGGGTCTCTACCAAAGTGGACGATTTGACACATGTCTGTGTAGCCCATAAACCTTTGCTCCTTTTACAAAAACTGCCCCCGCAGTGTCCTCTCCTACATAGGTGGCCCTGTAGAAGCCATGTGTGTGCCCTGTGATCCCATGCCCCTGGTCAGGACCTACGCTGGGCAATCAGCTTCTCCCTTGAGAATCTATATTTAAGACTGAGAAATGCTGTATTACTCTAGGGGATTACGAAGCAGTCTATTCTTCGGTTTCTGCTTCACTCTCTGCCATGTGAGATCCTGCACCTTTACAATAGACATTTCTTTGTTTGTGTGTGCATTTTGTTTTGTTTTTGGCCAAGCTCATGGCACTCCAAAATGCCCTGGCCAAGGTTGGAATCAGTGCCATAGCAGAGACAATACCCAGACCCTTAACCCCCTTGGCCATCAGGGAACTCTAGATATTTCTTCTTTGCAAGTTTATTTGGGTATATGTGGTTCCAGTATGACATTTTTGCAATACTATTTGTATTACCATATTGAGGGGCAGGTTTCTCTTCCTGCAGAGATGCTGTGTGCAGTTGGAGTTAAGCTATGAAACTGCAGTTGGAAAGGAGAGTAGGACCTGGTGAGAGCCCCAGTCAGATGGGGAGGAGGTGAAAAGCCTGTTCTTTCCTCCTCAAAGGGTTCTGAGAAGAAGGGCCCTTGAGGCAGGATGAGAATGTTGGGTCCTCCCTGAGCCCTGCCCGTTTGGGTTATCCCTCAGGAGAGGAGGTGGGGACCTCAGCCCATCCAGCTGGGGATGGGGAGCCTCCAAACACAAGGGCTAAGGATCTGCTCTCTTGGACAGAGTCTAGGGGGCATCAGCCCTGAGATGCTCTCCTCTAGTTTGGCACCATTTGAACATGACGGTGTGGGAGTGATGGTGAGGATGTGGCACCAAAGGTGGCTATAACAACTAGTCTCTGGCAGGACATCTGGCTCTCCAAGGTGTGGCATTCAGGAACCCACATTACAGGGAAGAGACACAGAGAGCCTGGGAGAGCCTGGGATTGGAGGCAGAGAGAGACTGGGCGAGCCTGGGGTCCATCAGAGACCTGTGTCTGAAGATGCTGAACCCCAGGGGTGGAGACAAGAGGGACCGGCACCCTTCAGGGGTCACCAGTCCCAGAGGGTAGGGCAGAGCAGATACTCAGCTCCAGAGACCGTGACCACCCACTGTGCACTGCTTAGGTCAGAGGGACCCTTCTGTCATGCCCAGGACTCAGTGACCCTTTCAACCAAGGCACCAGCCTGGGAGGAGGAAGGGATGTGCCTCAAGAGAGCTGTGGGATTACGGATTTGGACTCCTTTGGACAAG
>TCONS_01504029
GGGGAAATGGCTTCGGGGTGCTGTGAGAGCTGCTAGGCTCAATTTAAGTAGAGTGGAGCCGTGCTGACCAGACCAGAGGAATAGTAGCTCTGCTCTGCTTGAATAGAATCTTCCAGAGTGGAGTAGAGAATGGCTGTTGAACATCCTCAAGGCACCTGCAAGGTAGCTTGTCGTTTCTTGAAATCCTCTTTTCTTTGTCAGTATGTAACTGGCTTTCCTCCTCTTGAAAATTCTTGCCTATCAGATGACCTGATCCCCG
>TCONS_01504561
CAGAAGGCAGCTCTAAAGAGAGGGCTCGCGAACGAAACAACACCCGGTGAAATGACCCAGGCTGGTAACATGGTGATCCAGGGACCCAATTTCTTTCCAGCTGTACTATAGAATTATTTTGAAGCAATTCCCAACCACCGTATTACTTCACTGCATAATTATTATTGAACAGTTCAGAAAATGGACTCTGGAAACAAACTGCCTAGATTCGACCCAGACAAAGTAGCTGTGTGATCTCAGGGTAAGTTTCCTTACCTTTCTGTGCTTCAAATGAGGAAAATGGAGATAACAGAATCCACTCCATAGGACTGATTAAATGAGGTGATACATATATATAAAGCATAGTGCCTGGCACATAGGATGAGCTATTTATGTATTATCTATGATGTCATATGATGATGAAAATGACTTGACCATGGCGACGGTGATAACTCTGGCCAGCTGATCTTAAAGGCCCGAACCCGCTGTCGGGGCTCCTTGATGACAGTATCAGTAGTGGCCACTAGGGGGCGTAGGTGGCCTGGGATGCGCTCGCCCGGTGACTGGCAG
>TCONS_01512985
CATCTGCCCGCTGGGAGACAGCCATTGTCAAGCTGAAGTCTCCGGCCTGGGTCAGGCCTTTCTCTGGCAGAGACAAATCATAGCTCTATTGTCAGAAAGGAGCTGGCAGGCAGAAGGCTTTTATTTGTACAGGAGGCCCCCGTGTTATCATTAATGCTGGTCACAATTCTTCTGTTTTCCAGGCCCCCTTCTCCATCATGAAAATGTATCAGTTAAGAAAGTGCCTGCATCTGGAGTCCTCTGAGCCCCCCACAGATACAAGTCGAGGGCCGACTTTCCTGTTTGTCCTTTTCTTCCCATGGAAACAGAATCCACAGTGGAGCAAAGATGGTCCTGGATGCCTTAAGAGGGAAACGTTGAACACCACATAAATAAAGGTTGACTTGGTGCAGAAGTGTACAGTGCCATGTCCCTGCATCTTCATGGAGAAATGTATTCTTTCCACATGAGAAGCAACACCGTCCATGGTAAGCCCAGCAAAGCCCAGCACATGGCCAATACTCTCTTTGTTCAATCCCTTCCCCTAACTCCCTTGCTTTCACTAATCAAGATCTTTAAGAAATACGTTGAGTTAAACCTTCAGTTTTGTTCATCGCTTCATTGGGCTGCGTTTCAGAAAGTATGATAGTCCTTGAACATGATGAATGGAAATTCACAAGACACAGTAATGAGATTAAAATGCCTTTACATCCATCATGGAATTCTGAGACACCCCGC
>TCONS_01517209
TGCCTGTGTAGTGCTTATTTTTCAACAATGATAGGAGACTCTTCTGTGACCTATATATTTCCATTATTAGGTTACCAAACTAATTCTTCCCTAGACAGTTTTAATTTGAAGCTCATAGCTATGGGATAATCTTGGAATATTTACAGAAAACACAATGGAAACTTTAAAATATTTATCTAAATGTATTGAAATTATTCCTGTGAATAAATTCTTTCCTAAACTTTCCTAGTTCTTAAGTATGTTAGCCAGCCAGCTGTTTATGTTAGTTTATTTATGGAAACTGAAGGTCATTATAGTAGTTGAATAAATGTTAGGGAGAGATTAAAAAATAGCAAGTGATGTCTCATTGGGGCAATCATTAAAATGTCACATGTTGATCAGTTTGTAGTTTCATTTGGAGCAATGTTATCAGGTGAGTGTTGCTGCTCTTCTGTGGAGAACAAAGAAATTTTATTGATGTATTTAAAAGCTTAATGAAAGAACAACTTTTACCATTATATGCCTAACTGTTCTGTATATTTTTTAAAAATTGCTCTTGAAAATATATTCATAATTCGAATGTAGTTATTTAAACTTTAGCTGATAAATAAGAGCATAAACTTTTAGAAATGTAAGTGAACTTAGAGATCAGCCCGTGTAATCATTCTGTGTCAAAGCCAAAGAACCTGACCTCTGAAGAAGCTGGAGTTGAGATCAGATAGATAGTGATATCAGAGTAAGGTACCCTGACTCCATTCTGCATCACTAAATAATCAATTAATACATATATTTTCAAAGTGTCTATAAATTGTGGATACACCAGGTGGTATAGAGAGAAAAAATCTGGGATTATTCCCTCCAGATTTAAAAAATCTGGGATTGTTCACTCCAGATTTAAAACACTAGAACTTATGGGCTATTCCTCAAAATTTATAAAAACTGGTTATAGAGCAAATAAAAGGAAGTACAGTGAAGCCTTCATAAACTCGGCTTAGAGAAGTTAATATATTTGATTATTTATGTTTAAATGTAAAAATATCTGTGCTTGTAACTTCAGCTGGTATTTTAGCAACTTAAAAATTGCTAGAGGGAGTTCCGTCATGGCTCAGTGGTTAATGAACCCGACTAGTATCCATGAGGATGCAGGTTCGATCCCTAGCCTCGCTCAGTGGGTTAAGGATCCAGCGTTGCTGTGAGCTGTGGGGTAGGTTGCAGATGTGGCTTGGATCTTGCATGGCTGTGGCGCAGGCGGGAAGCTACAGCTCCAATTCTATCCCTAGCCTGGGAACCTCCATATGCCATGGATGCAGCCCTCAATAGACAAAAAAAAAAATTTTTTTTTACTCTTTTTATAGATTTTTTTTTAACCTTTCAGACCCTTATAGTTTCAAAAAGAGTTATCGGTATTAACAAATAGGCCTTATTCTTACTAATATTGAGGCTCATTACCATAGTGCAAATAATTGTTTCCCCTGGTAGGGAGGTATAGCTTAAATTGCTTAAATAGATATAGAGGTATAGCTTAAATTTTTATATTTTAATATGTTATAATTCATCCATTCATTTATTTTTTATTTCTAAGGGATGGGAGATGAAGAGTTGCCTTCATGTAGCTCATAGTCAACGAGGTAGATAAGTAAAAGCACAGTCACAAGAATTTTGTAGAAAGTATATGGTAGAATGTTTCATATAGTAACAATTTGGTTTTTCACTTTGGTCCGTTATAATGTAAATCAGACTCAGTAATGTTTTGTATCTGCGTGGTAATTTTCTGAATCAAATTTTTGACCCTTTTAAAGAGAGAAATGAACTAATTGACAGTTCACAATAATGGATGATGTACTAGCACATTTGACCTTAGGGCTGCCTTACGGAGTCCAGTGTAAATGCCGTATCTTTAGCTGACTTACTTTTACAAGGTATAAAGTCCCAGCTTTTTGGCCATGGTTTAAGGTTGTATTCCCTGTTGCCTATGATTCATGTAATGTTAACTTTTCAGTAACTTCTGAAACTTTTGTTTTCTAGTAAAATTGTTGTATCTAAAGCTTTTAAGTCCTTGTCAATTCTGTATTCTCTATCTGGACTTTGACTTAAAAAATTAAAGACACTGAAGTAAGTCAGAAAGAGAAAGACAAATACCAAATAATATCACTTATATCTGGAATCTAATATGTGGCACAAATGAACCTTTCCACAGAAAAGAATATCATGGACTTAGAGATTAGATTTGGGGTTGCCAAGGGGGAGGGGGAGGGAGGGGGATGGATTGGGAGCTTGGGGTTGATAGATGCAGACTATTGCCTTTGGAGTGGATAAGCAATGACGTTCTGCTGTGTAGCACTGGGAACTATGTCTAGTCACTTATGATGGAGCATGATAATGTGAGAAAATAGAATGTATACTTGTATTGTGGCGGGGTCAGCATGCTGTGCAGTAGAAAACTGACAGAACACTAAATTAGATGTAATGAAAAAAATAATCATTATATAAAAAGTTAAAAAAAATTAAAGATACTGTCTTGAGATCTCATTATTTTAAGGTCCTACTTAATAAAATGAGTATTCAGTTTCTATACCATTTATTCAAGTAGAAGACCATATATCATGAGCAGACCATTGTGGTTTGTGAGCCACAAATTTGAGAGAATGTATTTATACAGATATTACTTAGCTTCTTTTGTAAGAGCCAGTTCTGCTGCTGATGTAGCTCCTCCAATCCTAGCTCAGCTCCCTAGTTGTAGAGAAGCCACGAAAGGTTAAATTAGGAAAGAATATGAATCCCTCTGTAGGCTGTAGTTTGTTTTTTTCTTTTTACCGCCTCACCTGTGGCACATGGAAGTTCCCGGGCTAGGGGTCAAATCTGAGCTGCAGCTGCCAGCCTACACTACAGCCATGGCTGCACCGAATCTGAGCCGCATCTGTGACCTTTGCCGCTGCTTGTGGCAACACTGGATCCTTAACTCACTGAGCAAGGCCAGGGATTGAATCTGCATCCTCATGGATACTGTGTTGTGTTCTTAACTGGCACAGCCACAGTGGGAACTCCTCGGCTGTAGTTTGGAGGTTACTAAATAAACTGTAGTTCAACTGTAGAATGATAGAGACAGAAAAGTCATTTGTCATTCAATCCTTTAGTTATTCTCAGTCAATACTAAATAAGTGCCTGCCTTGTACCAAGTATTGTGGTAGTCCATAAAGGCAAATATGAGAATAAAAGTAAGATTTAGTTCCTGTTCTTAAGCTGGGAGAAAAATATATACAGATATTTATGATAACATGTGCAGTGATATATAGGTGCCTGAGATGATACTAGGATGAAAACACAACATAGGACTTTATATAGGAATAAGTATGGAATTTCTGAGATCATCTTGGGAAATAGACTGTAACTGACTGAAATAGACACTGATTTTTGAGTCTGTTTTGGGGATATTTACATCTGTAACTGTAGCACCTACACTAACATTGATTTCTCAGCTGTTTCTCCTGCTACACGTTGTGACCTATAAGAGCAGAGGCAGTATCTACCATGTACAGTGTTTTAATCCCTAAAATTTGGCACAGTTCCTAGCTCATAGTGGAAGCTAAAATTGTGGATAATTAAATGGATAAAAAATTTAAAGACTCTTTTGGAAGTGTTTTTATCCCCTTTCCTCCCTCCCCAGTTATTGGGTACTTTCTCTGTAATACATTGGCTATTTGGGCCTAGTAGTTAATTTACTTTACAAGAGGATACTTCTTCCCCTTTCTTCTTAGCACATAGTACTTTATTCGACATTTTATGTCAAAATCACATCACTTTTAATTGGTAGGAGAAATTGGTCTCAGACTTCAGTTAGGAAGACATTAGATTAGGAAAAACTGTTATGTTCCCAACCTCTTGGAAAAAAATCCTGCTTATTCGAGGCCAGAATGTTTGGGTCTCCCCCAAATTCACGTGTTGAAATCCTAACTCCCAAGTTGATAATACTAGAAGGTGGGCTCTTTGGGAGGTGATTAGGTCATGAGGGCAGAGCCTCATGAATGGGATTAAAAAAAGGTTGAGCTGAGTTCCCTTGCCCCTTCCCCTATATGAAGTTAATAGTGAAAAGATGGCTATCATTGAGGAAGTTGGCTGTTACCAGACACCAAATCTGCTGGCACCAGTCCTTGAATTTCCACACTTCAGAGTTGTGAAAAATATATTTCTTTTGTTCATACCCACCCAATCTATGGTATATTGCTATAGCAGCCCAGACCAAGACAAGGCCTACACCATTTAGCTGTACCACCATCCTTGTTGCTGTCATTTACCAATCTCTTGCTCAATTACCTTCAGTCATCAAAACCTTTGGTACCTGGCTCAAAGTCTTTCTCTATACTCTAGCCCTGTATTCATCCTGGGTAACCTTAAATTCTCTGTGGATGATCCCCCCACCTCCCATTACCATTGCATTTCAATTCCTTGATCATGTTTTTTCTTATCCCCTTCACTTCATTTCAGATAGCTGGCCTCACCAAGAAGCTTGCTATTGTCATTAATGCTCAAGAATCCCTGATGTAGGCATGTCATTCTCCAATTCAATGTCCTTTCCTTGTTATGTTTTTAAAATTTTCCCGTCATGATCATTCTTTATCAGAACCTTTTATCCATTCATCCATTAGCACTCACTTCATTTTCATTCTTAACCAGTTTAGATTACATAGCACCCCCCCAATCCTTTGCACGTTTATCTTCATATCTTTCTGACAAAAATCTAACTGACAGACTCAACTGTCTGCTTTCTTAGTGCTTTCAGCCAAGAGCTAAGCACTTCTGGAGAAAGCCACATGGAAGGCGCACTTAAATTCAACCTCAAATGGGCTGTCAATATAACTTAACAGTTGTACCGTATTTCTCTGGTTAACTTTCCCAGTCACCACGATTTCCATTTCATTCTCTTCTCTACACTTCTGAAATCTCCTTGATCTTCTCATTCTCAACAGTGATATTTCTTTGTATTTCACAAAGAAAATAAGATACGACAAGAACCCCTTTAACTTCTTTATATCATCCAAATCTCCTGTATTTTAACTGAATCTGTTTTGTTAGTCTGTTATAATGGAGGCGTTATCTATTCCATTTATCTATTGTTATCTGAAATCTCTCTCCTACATTTAGTGGCTTAAAACAATGGACATTTTATATCTGCTCTTTTTCACAGCATCTAGCTCAGCTCAAAGGCTGGGGCCTAGAATCCCCTGAAGACTTGCTCATTCACCCTCCACCCTCACCAAAAAAGACTTGCTCATTCTCAGGTCTCCTTGTTGTTCG
>TCONS_01520452
CGGGACATGAAGTCAAGTGTTCATTGCAGCATGTTGGAAACATCTGGCCATGCTATCAAGGAGAGCCGCACCCTGCTTACCTTTGAGGACAGAGTTTGTGTCCTTCGCTAGGGGAGGATTTCCTAGCTCATGGAGGTTCTAGTTCGTTTCTCGGGAACTATCTAATTCAAAGGTACCAGCTATAATTTTAAGCAGCAGAACCCTGCCTTCAGATGAACCATGGACACCGTAATTCATTTTATAAATCAGTGTTGAGGCGATCTGAAGACCACCACAAACCACTGCAAACCTGTAAATGGAAAAACTCTGCTGCAGAATGTGCC
>TCONS_01520466
CACGCACATGTTGAAGACTCTGGGACTGTAATTTCTTGGGTAAACATCTGGTGAAGACATTCCAGGAACACATCTGAAAGGAAGAAAGGCGTCCCGGATCCCCCACTCCAGGCCCTGAGAAGGCTTCGGGCGACGGCAGGTGGACGGATCCAGCAAGCGGGAGGCGCAAGAACTGCCCAACAAGGTCACGACCGCGAGGCTGCAGACCCGGGCTGCGGCGCGCGCGGGACCGGGCGCCGCCCTCTGGCCCCGGAGCTGACCCAGCCGCCGAGCCGGTCTTCGCCACTGGCCTGGCACGACCCGAGGGGAAGGAAGGGGCGACCCCGCAGAAACAACCCTTGCTTTAAAGGTGGAAGCTGAAACCTGCGGGGCTCCCTGGCAAGCTGTCCTGGAAGATCAGCCGCACGGTACTACTGAACTTGAGAAGGGGCTCTCAGCTCTGCCCACCCCTCTTCCTGTGGCGACCTGCGGGAGACTTTTATCTGCTCCCCTCTGTGTCTTCGTGCCCCTGGGAACTTGGCCCAGTCGGCCTAGTTCTCCATATAAATTAGTGGTTCCATCAATTCAGCACCCTCTTCTCAGGCGGACTTCCAGGGTGTCTTGTAAGACATTACTAGACATTGAAAAAGCTCGATGCTTTTTTTTTTTTTTCTTCTTTCTGAGGGAGTTTTGTGTGAAAGTAAAATCTTCTAGGCGTTAAAAACCAAATCAAACCACAAAGCCAAAAAACAAAACATGCTGCCTTCACGTGAGTGGATTGTGAAGTCAATCCAAGCCTTCCTTGGGCCAGCCTTTGCTCAGATAGTCGGGTTCCTGAATCTTCCAGGAAAATAGAGCCCCTTCAGACACTTGGGGGGGGGGGGTAATAAGACTACAATATATTTCCATGCTTAAAACATTTCTTTGCAGAAGCAAGATTTCCTAAAAGTGGTCTGCCAGTGATGCATGGAAAAGCAAACCAGCTTACAGAGAGGGGCCTCTGAAGAGGAAGGGGGAGAGGCAGGACCCAGCCCCAATTACAAACCGCAGTTTCCAACTGTTGAACCACAGCACTGCTACAGTGGGACTGGTGGGATGTCCTGACTGACCCTGGAGCTGACAGGTTGCAGACCTCTGGGGGTCTTTTTCACGGTTTGCTGGAAGTGCTGGACTTCTCAGGGTAGCCCTTCCCAACCGCAGAGTTAAGCCCCCCTTTTGTGTTTTGTGGGCATATGTTTGGACCCTGCATCAAGCCTTGCTCCTCACACACTTCAGGTGGATAAGCTGTTGTTCTTCAGCTGACCATGCGTGCACCCAGGGTGGGAATGTGGGTGCCATCACAGACGAAGGTGTGTGTTTGTGCCAGTTTGTTGTCTGACACCCCACCCCTCGTCCCTGCCAGCCCCACCGCTAAGAAATGGACTTTAACACAGCGCTCCAGAAACTCTCCTAGGAGTTTCTTCCTGGGAGAAGACACCACTGAAATTCTTTTGCAACCAAGGTTTATGTGTTTTGTCTAAAGAAATCAAGAGAAGAGTTGCAAAGATTGCGAGCTGTGCAATGTCTCAGGTCAAGAGAACTTACTCAGGTCCTAGACACTCAAAACTCTGAAGGGGAAATCACCAAGAGTATTTTGCTCAGAAAGTACAGCTTTCCAGCTTCATGAGAATAAGGACTGCTTTCTGTACACCTCAAATCATTCAAACAACACAACAAGTCTCAACTGCCCCCTTTCACAAACAAAACACACACCCTCAAGTATTTCTGGTCCTCTTGTGACCCTGGAGCTGACAGGTTGCAGACCTCTGGGGCTCTTTTTCACGGTTTGTAGCACATTAATGGTGATCCCCACTTTTGCAAAGTTTCTTGCTCTTTACCCTGATAAGTTGCACTTGTTCTGGGTAGAACACAACCTTGCCTTTGAGCCCTTGACCATGCTTTCAACCATTTTAAAGGTTACATTTTAGTCTTAAGGGATAAAAATGTTCCTTTCATCCTGTACACAGAGTGCCAGGGCCCAAAGTGGGCAAGTCTGTAGGAAACCCAATCTCTTGGCTTTGCTAAGATCAGATGGACAGTTTCAACATGCCAGTTCTTGTCTGCTAAAACGCCAGGGCAAGGTACTCAGGCCACTGCGGACAGACGGATCATCTGTTTCTCTGACTCTAGCGCTGGGCAGGCTGAGCACATCTGCCAATTTTAAGGAAGAGAAATCGGCTCAGGCCAGAAAGAGCAGGAGAACCCCTTTTTCCATTAGGGCAACTTCATTAAGCAAGAGCTAGATCTTCACAAAAGGGGACACATTTTGCTTAAGCCTGTTCTTTCTTGGGAAGCATGGAGAGACCAGGCCCACCAATATCCTCGGTAAAAACTACCAGAAATGTGCAGTGCTCTAGGATGTCGGCTTGGGAGTCATTGAAGGCCAGACTGTTACAGTTAATCTCGCCTCTTTTAGTTTCCATTGCTCTCTTTCTCCTTTGGTCTCTTTCCTTCTTGGTGTTCCCTACCTCCTGTAGTTATGAGTTAATAAAAACATGTCCCTATTTTTAAAAAGATCCATAAAGTTGATGCTAAATTTGAGAGTTAATGTTGCAACTAAACTCTCCTGGAGCCACATCTTTTCTGTCTGTAATGCCAGCAACCATTTGTCCTTAAAAACTTACTATAATGATTCTTTCAAGGCCTTTGAGAAAATGTAATAAACAACTAATTGGAAAAAAAAGTAAAACCCAACTCTCACTTATTTTACTTTCTCAGATCAAGGAAACGGACTTCAAGCAAAATAATCAACTTTATGTAGTTTATTTTTAAACTCCTCTATTTTCAGTAGCTCATTTTCTTCCTTAACTGAGTCACACCGCTTTGTTCGAGTTCACATCTACCTCTCCCCACGTGTCCCCACTAACCGACTCAGTGATTCGCACCCAGCGAGACCGAAGGAGTGGAAACCGTCCTGAAAGGAGCCCTGCCGGCATTTGGTCCCAGGGTAAAGCGCTCCATTTCAGAAGTTCTGAGAAAAGTGTCTTCTTCCGAAACTACCAGTGGAGCAAATCATTTACCTAATTCATTCAAGAGCCTCCATAGGAAGGACTTTGGAGCCTGATGATCCTCATAATTCGGTACTAATGAAAACCCCTTTGGCCCTTCGCTTTCGGCCCCGCGAGAGACGGCATCCGCTCCCAGGACGAAGAAGAGCGGGCCTGGCTCGCGGCGGCCCCTCCCCATCTAACCCCAGATGGCACAACCCGAGAGCACAGCGACGACGGCGGCGACTCCAGACGCCGCCCGTGCCACCGTCCTATCCGCCACTGTGCCACTCTCGCCCCCTCTCCTCCAGCGCGGGCCCCTCCCGCTTTCCCTTCCTTCTCACCCTCCCCAGGGCTTTTTATGGGGGTAAGAGGTAAATTGGGAATATTTCCTCTGTCGCGAAACATTCTCCTTCCTCAGCCATCTCCCACTCGGGCGGATTGGAATTAAAATCCGGTAATTCAACTTTGCTGCGAAAACTCGGGTTCCTGGGGAGGGGCCGGAGGGAAGGAAGACCCCGCGGTGAATGCGCAGCCCTAGGAGGCTCCCATCCCGCCTCGCTGCCGCCCGGCGGGGAGGATGAAAGCCGAAGGCCGGGGAGGGGCTGCGCGCTCCCCCGAGGGGGCTAGGGTTTGGGGCGGAGGAGGCCGAGGCTAG
>TCONS_01525376
AAGGATCACTCCAAAAATGTTTACTGGGATTAAAAACGTGAGATGATAAGAGCTGAAGGAGACCTAGCTACTTCCTAGCTGTAAACCTCCAATGGTATCCCATTTCTTACAGGATGAATCCTAACCTCCTCACTCTGTTTTACAAGGCCTTACTTAGTTCACCCACTTGGCCTTACTCCACCTCTCCATCTCTGCCCTCCAGCTACCCACTATATCTTTCAGTTGGCTTAGGGGCATTGACATGCAGGGGCCAACTCATACCAGCCTTGAGAGTGAGTTGTTAGATTTTTAGGAATTTGGCAAGTGGGTTGTTAAATATGATTAGCATCAAAATTAAATTGTATAAACTTATGTTTAAAGTATATTACAAATGGGGTAATAAATATACAAAATTTATCACCTCCTAATTATCTTAGTACATTTTACTGTTATCTCTGCTTTTGAGGCTCTTTAGGTCAGCCGTGGTTGTCTGATGAAATCTATATAATGACGTGCTGCTATTCCACGTCTCTTCCCAGCATTTCATTCCGTGATGTCACACAGTGGTCCTTGAAATCAGCCATGGTGGGTGTAATTATACCACAGGAATAGGCAAACACTACAAATAAGTGCTTGATTTATTGTTTTATTGATGATGGTCTAGATAAGAGCAAACTTTTCTGTAAAGGGCTACCTCATAGACTTTGTGGGCTGGGCTGTAAGCCCTCTGTTACAATTAGCCACCTCTGCAGCAGCCATAGAAAATACATAAATTAACGAGCATGGCTGTGTTTCAATAAAACTTTATTTACTAAGACAGCAAGCTCATGGTTTGCTGACCTCTGGTCTAGATTTACAAAAATGATGGAGAAAATGCTAACAATGCCAATTAAATTTTAAAATGTTTTGTCTGGTAGCTTTTGCATTGTGTAGAGCCTCCCCCAAACCTGAAGAAACATTCTTCCAACACTTGAAATCTATTATACGGCTCAACACAGAAGCTGCTCACAGAATTGACAGATGACTGAAGTTCTGACTTATGTCTTCATTGTTTCACTTTCACCTCACTGTTAAATGAAAAAGTAACCAATCTCGGTATGGAAGCTACCATCAGTTGTGACCATAGGTTGGGTACAGATAGAAGAGTTTGGCAAAAAAATCATCAAAAGCATTCTCTGAGAATTAATTGGCTATGTTTGGAATTTAGAATAGAGAATATTGAATATTTTATTATTGTTTGTAAATTATGTGTTTCTTATCGCAGATATCAGTAACATTTATAATAAACTTATATATGCATAGATATGCACTTACCGGTTTTTGAAGAGAGCTGGTTAACTTCTACTAGCACACATTGCTCAAAAGGACAGGTTCTTTCCAGCCTCTTGGCCTTTGTTTAGCACCTTCACCGAACTGGCTCTCTTCCTTCCCAGCCTGGCCTATCTAACTTCTCCTCATCCTTTGGTTTGCAGCTTAAACGTGCTTCTTCAAAACAGAATGCCTCGAGTTCCCGCTGTGGCACAGTGGGTTAAGGACCTGGGTTGCCACAGCTGTGGTGTAGGTTGCAGCTGCCGCTTGGATTTTCCGTATGATGTGGGTGTGTGTGTGTGGGGGGGGACATGTCCTTGATTTCCCCAAGACCAAATGAGTTTACTCCACTATGCCCATTTTTCTCGGCAATGCTTACCTTATAGTGAAATGATGATTTTTTGGTGGCTTACTGTCTCCTTTCACCAAAAGAATGGGAGTGTCCCCAGGTAGGGATGGCCCCTCTTCCTTTTCACTGTGTCTTTGGAGCCTAACATAGTTTCTGGAAAATAGTAGACTCTCAGTATATCTGTAGCTGAATTGAATTGTCATTTTTAAAAAATGACCTCTGTACTTAAGAGTTTGGCATCAACTCCATCCCGCCCAAGTTAGGCATAAATTCAGCAAGTTAAGTAATAAATTGCTATCACTCTACTACAACATGCTTGAAATTCAGCTTTGAGGCCCCAGTCATTGCTGAAATCAATGCCCACTTTCTCCAGGTATAGTAATTATTTCTCATATTGTTATTGACTATCTCTTTAAATACCAGCCAGGGCAAATCTATCTTTCAAGCTGTTGTAAATGATTTGAAGCAGGGAGATGAATGGAATGGGGTGAGAGTTGTTTAAAAGAGATTTCTCCCTCTTCAAACTTGGTCAAGAAATGAGTGGTTAGTGGCCACTAACTCATCCCAGGCGAAAGCTTGGAGCATTTTCCAGCCATTCCCTAGTGATTACAGCCATCTAAGGGCTTATTCCCAAAGCTTTATTATAATTCTCACCAATAGCACATATTTTCAGAAACACTGGGAGTCCATTATTTGCTTTGGATTTTTGATTTCGTGGGGACTTGTGACAGGTGTCTGAGGATGAGCTAGGAGTCTGGGACCTCACTGTGGGGGACGAGTCTTGTTGGGAGCCTGGCAGAATGGAATGTATGGAATTCAAGTTGAAGTTCCAGGGCCCCAGACAGAGTAACGGAGGTGAATGTCTCTTAAGCAGCACATCTCCACTTCGCGTTCTGCTGCCCCAACCTAAAGCAAGTGCCAGCAGGTGGCCAGGTTTAGTCCACAGGTATATTCTGAAGTGTGCGGGTAATTATTTCTATGCACTGTGACAAGCAAGGTCTTCAGGAATGGGGCAGAGAGGCTTACATTTCAACATACCCAGCTGATGGAGGTAAACAATCCCATTGATTGTCCCCAGTGTGTTGGTGATCTTCTGGAGGCCAGGCATGCAAAGTTGTCAGACCACGAGTGGGCAAGGTGAGCACTTAACTCACGATAACGCTTCTATTTTTTATTAGAATCTCATTTAGCTATGTGTGTAAAAACAGTAGTGATCTCACACAGATATGTGTGAACTTGATTAAGGCACATGAGGACTCAGTTTGCGAACACGGCCCTTATCTTAATGGCAGAATGCTAACCATGGGAAAGAGCTAGCGATGTGGCCGATTTCTAGAGGACAGGTTCCGTGTTGAGTGTTTTTCGTTACCGTGATTGTATGATATGTTCAGTGTTATGTCTCCGCCTTACAGATGAGAAAACAGAGGCTTAGACAGGTCATATATATGTACCAGTTCACAGAGCTAGTAAGTAACTCACGTGGGGCTTAAAACTCAGAGGGTCTCACCAAAGGGCTTGTGTTTTTCATCACTTCTCTCTACTGGGAGTGAAAAGGTAAAAGGAATACCAATGAGGGCCATGAGGAAAATGAGGCAGGAAAGAAAAACCAGCAGTGTTGGGAGCTGGAATTTCAATAAGGTGGCCAGTGAAGGAAACGTCGGAGTCAGGGTCTGAAGGCGGTGAGGGAGCCAGCCACATTACTATCTAGGGCAGAGATAAGCAAACCACAGCCTGAAGGCCAAATGCGGCCCATGCCTGCCTTCATAAATAAAGTCAGTTGGAACAAAGGCATGCTCATTAGTTTATGCATTGTCTGTGGCTGTTGTTGTGCTAGAATGGCGGCACCGAGTAGTTACAACAGAGATTTTGTGGCCTGCAAAGGCTGAAACATTTACTGTTCAGCCATGTACAGAAAATTGGCCACCTCTGGTCTAGGGGAATGGTTTTCTAGGCTGAGGGAAAGAGCAGTGACTGTCTTGTGAGGGGAGTGTGCCTGATGTGTCTGAGGAGGGAGTGTGGCTGGCTGGGACTGAGTGAGCACGGGGTGAATGGAAGAGGTGAAGTTAGGGGGCAGAGGGGGCAGATCTCTTGGGGTCTCCTGGGCCATTGTAAGGCTTCTGAAGACAGTGGAAGGAGAGGGGAGTGGATTTGAGAGGCCTGATCACCCTTAGAGGTAGCAGGATGACTTGGGCTGTTTGTGGTTCATGAACTGGCACAGGTTGGGGAGGCAACTTTCAGGTGGAATTTAGCATGCAGGATGTTTCTGACCCCTTGTGATCAGGAGGTGCAGAAAGCAGCGGTGGTCAGATAGAGAAGTCCAGCTATGACGCAGCCCAGTGACGGCCTTAGCCATTCACATGGTAGCTTCAGAATTGTCCCTGTTGGATTCAAGGTGTCCAGGCCTTTATATATCAGTGTTGATCAGTCATTGAACATAAGTCATTGAATGGCAATGACAGTGACCATGAAGCACTGTGACATGGACACTCCCTGCGTGGTTGAGAGCGGAGGACTGTTTGCTGACTGTACTCCCCTGAGCTGGGTGATGGGTCCTCCACTGAAGTAGAATGTTGATGGTATGTTGTCATGGCCACCATGTAGAGGAGATGGGGAGCAAGACCAAAAGCAAGCCTCACACGTAGGCTACTCAGTAATCCAACTTAGAGATGAAGTTGGCTTGAACCACACCAGCAGTCAGCACATTCTGAATAGTTCTGTTTTTCTTTTCTTTATTATTATTATTGGAGTATACTTGAGTTACAGTGTTTCTTCGAGTTCTGTTGTACAACAAAGTGACCCAATCCCACACATTTCCCTGTGCTGTATAGTAGGGCCCCACTGCCCATCTGATCCAACTATAACAGTTTGCATCTAACCCCCCCCAAATGCCCATCCATACCACTCCCTCCCCTTTCCCCCGGGAACCCTGAGAATATTTCTGAAGTTACAACCTTCGTATATTCTTCATGTCCTAAGATTGTCTCAGAGCAGCACAGGAAAGGGAAGTAAGCGAGAGGGAAAGCCTCCAAAGATGAGGTCTGAGTCATAAAGTCTTCGAATCCAGTATTATTATCCATGCATGGTCTTTGGTTCAGTTTAACCTAGTGTCCTCTTTTTCCAGAGTATGTGGACAAAATGTGACATAATCACCAATGCTTCAGTGCCTCCATGGGTTAGAACCTGCCACGGGAGACAGGGCATTTAAGTCCTCACTGCATGGCTGGGTCCATCCCGGCAGTGACTGTACGGTTCCTAGACTAGCCAGCAAGAATTGCGTGCCGCTCAACATGGCACAGAGAAACACAGTTATTTATGCATCTTCATGGCATGGGGTATTGCCTGGGATTTGAGATTCTACTGCACCTACCTGAGTGGGTAAAATCAAGAAATTGTGTTCCATAATTTATCTCCTACCTGACAAAGAACAAGGTGTGTGATAGGAAGAGTAACTGCATAGATTTTAGCACATTTATTGCAGTGTGATGTGGTTTGACACGGTGTCTATGAGCCGTGTGGGGTGAAATGGAGGGTTTAAATGGATTCCAGTTTCATTATCCCACTGTGATCTGAGGAGAGCCGAGACCAAAATGTTGCCACCCAATAAAGTACTTCATCAAATTCCCTCTCAGGCTGAAAAGCATGGTTCTGCAAAAGAAAGCTATCTGCTGGGTGGACTATTTAGCAAGTTGCATTTTTAAAGCAGGTGCCCAACTAGCCAGGGGAGTCTAACAAGCTGTGCTTATCACATGCATAGCTTGTCTATTTACATGAGATTAGCAATATGAAAAACAAACAAACAAACAGAAACAGATTCTGTGTTCCTTAGGTTGATTTAGAGGCTTCTCTGCTCATTTGAATTTCAGCCAAGCTGGTCAGACTTGATCTGGAAAACCTGCAGAAGTAAAAGGAGAATCAATGGGGGTTATGAAAAACCTGAAATGCATAGGGAATTAATTCCTGAGTTTCCAAACCAACCTGTGAGCCCCACTATGGCTTTGCTGTCTCTGTCTTTCCATTGCTTACAGTTGGTAAAAATCTTGGAAGTACTTGTTGACTTGTCTTTCTCTTTAGACTGAAAGATAGAAGGAGGGTGTGATGAGTGCAGAGGCAGGTGATTGTATCCAGACTCTATCCTGGAGGAAGCAATGCCTGAGTTTAGACCTGAAAGACAAAGGGGAGTCAACCAAGTGAAGTTGGGGAAGAAGCTCTGAAAGGCTGGGACTGTGTGGGTCACTGAGTCCCTAAGAGTTTGCCTCAGGCACCATGTTAGGCTCCATGGATCCTGGCGAACAAGTCACAATTCTTGCTCCAGCGAGCTAATGGTTTAAATTGACAGAATAGTGCAATACATCATTCCATGTGTAGAAGTCCAGGTCTCGTTCTGTGACATATTCTGGTGCCTGGTATGAAGTAGAAACCCACTAAGTATTTGCTGAATTTAAGTTCATGTTGTCATAATATTTTTCTCTTTCTCCACTAGCTCACTGTCTTCAGGGTCTTTCTGTAATCTTCTACCAATACGACCATTTTTCTTGTATTTTCACCAAGAGATGTTTAGAAAAATTAGGCTACACAGTCACTGTTTCCACTTCCTTATGACACCTTCACCCTCTTGCCCCTTATGCCTTCTAGTCATTGGGTGTGACAGCTACCCACATCACTTTAAGGAAAGACCTCTCTCGAAGGACATCCCAGACCTCCGTGTTGCCCAGTGGCCTCTTGCAGTTCCCTTCCTCCCTCCCTCAACATTGTGTTGTAGTTATTGGTTCTTCTTCCCTTGCTTTCAGATGCAGCCTCGTATTGGAGCGTCCTCTTCTCTGGTTATTCCTTCTCTGCCTCTTCTGGCTCCTTTCCTTCTTCCCAACACCAAGTGATTTTTTTCAAGTTCTACCCTAACTTTTTATACCTTCTCCATTAGCATTGGTTTCAGGTATCCTGTCGTAGTTTCACTTAGGAGCGAATCCCTAAATCTCTATATAAATTCCTTGTGTCCTGGGCACCTGATTATCCCAAAGGTTCATCATGTCATGAACCAAACTCATTCTGACTTACAAATTTTGTTTAATGCTGCTGCCATTCACTTAGTCGTCCAGGCTGAGGACCCAGGGTCAAGATGGAGCGTTCTCCTGCTCCTCCCCCTTTCCCGCCGTCCAGATGGACTCAGGGCCATCGCCTGTCAATTCACCTATCCCTTTATCTCTTTGCCTTTCTGGGCCATTTCCATGTCATCCCTCTCATTGTGTGATGCCACAGGGTCTGTGTCATCTCCCACTGGACAAAAGAAATGTAACCACAGAAATGTGCTCCTTATTGTGGATGGGAGGGGTAGTGTAAGGACGCATTCAAGATGATCTTAATATCCGTCAGTCAGGGCTATAAACCGAGTCCCGGAGAATGCCCCATACGTCTTGTATTTCATCCTTAAGCAACATATCCAATGCAGGGGGGTCTATAAGGTGGTAGGAATTAAATGGTGGCTTCTCAATTCCAGTCCACTTGATGCCTGAGCTCTGCCGCAAGTGCAGAGGTTTAACCCTGCAGAGCTCGTGCTGCGTCCCACAGAGAGCATCTTCCCAAGGCTCCTTACTCCTGCTCCCTCAGTGACCTTCAGGTGTTTTCACTGCAGTCTTTTTGTTTTTTAAACTCAGCTTTATTGAGGTCTAGTTGACATACTTAATTTGATGAGTTTGAAACCATCACCATGATCAAGGCCATAAACATCCATCACCTCCCGGAGTTTCCTCATGCCCTCCTTATTTTCGAGGGTAGGAACACATCAGGAAATCTGCCCTCGTAACAAGTTTTTAAGTGCACGATGCAGTATTGTTAAGGTGCTGTGTCGTACAGCAGATCTCTAGAACTTCCTCATCTTGTGTAGCTATCCACGGGTACATTCCCTGGATTCCGTGTGAGTCTGTCGTCTGGGACAGGCTAAGAGTTCTTGGTTCTCTGAGTCCCTTGCTAGACTATGGTGGGTGTCTCATGGTAAAAGGTGCAGTGGCTGTAAGATAATCAGTCTTTTCTGCTGTGGAAAAAAACCTGCGTCTCCAAT
>TCONS_01535934
GAGACCTGCAAGTTCTCACCCTTGACCACGGCCCGGACTGCCTCTCAGGCAATGAGAAAACCCTGACCCCTCACCCCCAGCCAGAGGCAGGTCCCCAAGGCCTTGCTTCCTGGAATCCAGGCAAGAAAGCTTCACCCTGAGGAAGGACCCTGTCCCGGCCACCAAAGGCTTCCCCTTCCGGGACCAGGACAGGTGTGGCCACCCCCAGCCGGGCCCTCTCTGCTGCCTCGCCCCACGCCCAGTCTTATAAATAGGAGGCTGCCTGGCCAGCATTGGGCCATAGCCCGCTTTGTCACCTGCTGAAACCACCACCAG
>TCONS_01537034
CTCTGCTTCGCAGCGGCTCCAAAGCGGGACAGTTGTGTTTAATTCGAAAGTGATCGGGCTTCCCCGGAGGTCTCCTGTTCTGCAAGACGGGACGGCCCCAGATCTGTGACCAGCGCTCCGGGTCTGCCAGGGCCTGGTTGACACCTGGGCCTGATCCACAGCCCTGCATGCACGTGTGTGAGTGTTTCCTTCGCCCCGGGGACCTCCAGGATCCCTGCTGAGACCTCCCTGGCCTTGCAGTCGGTTTATGGCTGACAGCTGACAGCGATAAGAGCATCTCTTCCCCTCACGGAATGAGGATCCTGAGCCCAGAGAGGGGATCAGACTTGCCCAAGGTCATGTAGCAAGAGGGGGACCAGTGGGGGACGTCCAGTCACAGTCTTGTAAGAGCAGGGAAGAGGTCCACCTTTGCACCACCTTTGCACCACAGCATCCTTGTACGCGCATTGCTTGTTCTGCCCTCATGCTGCTCACTGACATGGGGAAGGACGTGGCCACCTCCGGCATCCCACAGGGAGGAAGGACAGAGCTGGGATTAGAACCTGGGCTGGGGGCAGCAAGGTGGGGGAGCTCTTACCCTTGATTGGAAGGGAGGCTGAGATGGGGTCCAAACACCTGCTGCATCTCCAGGATCCAGAGCCAGTGAGGACCTGGTTGGGAGCAGCAGGGGAGACTGGCAGAGGCCGGGAGGTGGATGGAGGTTGGCTGTGGTCTCGTGTGCTCTCCTGACCCCTCTGTTACTACAAGGTGGGGGGAACCCCAAGGTCAGGGGCCATGGGGCACCTTCTGCTCCAGAGCCCCTAGAGATCAGAGGCCTGGGAGGGCCACAGCTGAGGCTGTCAGGCCTTGGACCCTCGGAAGCCCTGGACTCCCAGAGGCCCCCAGAGGCCCTCGCTGGCCCTGGCCTTCCTCTTGTCTCCTCCTCCTCCTCGCTGCACACCGCCGGCCGGGTGGGAGGCACATGGTGAGCGAACTTCTGAACAGGAAGTCAGGGTCCAGGTCGTCCCAAATCCCTTTTCATGTGGTTTCTTTAATCCCCCGGGCCGGGTTTCAGAAGCGTTTTACAGTTTCAGTTTTACAAAGCTACGCTCCCTTTAATGTTGGCGTTTTTCAGGAGGTGGGGGGAGAGCAGCTTCAGTCAAAACATGTGTGTCTTACATCAGGCAGCTGTGGACGGCGTGGCCTGGGGAGGGGAGGCGGCAATGTGGCCTCCAGGCTCAGAGGCCCCGCTGGATGCAGACGGCCCGGTCGGCCGGGTGGGCCCTGGAGCCCCACGGGCCTCTCTCCCTCTTCCCGCCCTTGGCCTGCTTCCTTCTCTCCTGTCCAAGCCTCCATGGGGTTCGCCCCAGCCAGTGGGGCCAGGGCACCCTGCTTCCAGACCCCCAGCCGCCCGGTGTCCCCCTTAGCGGATGCTGGTCTTTGTCCCACCTCGTACGTCCACGCGTGGGCAGCTGCTATGCCGCATCCTCCAACCATGAGCGTTTTTACTTGTTTCAATGTCATCCCTTAAGTCAACGCACCTTTTTCACGTACTGAGACACTGCCTAAGCAAAAATGCCCATGACCTTGTGAGTTGGATGGGCTAGTTACCCCTCTCTGGTCTAACACACACAAAAAAACAAATCTATAACAACTAAAAGAAGAAGAAAAGGCTATGCACCAGCTAAAATCACCCTGCCACCCTGTATGCTTTGGGAAATCCCTGCAAGAGAAGATGAAGGTGAGGTGACCTACCTGGAGGGTGCCAGGGCTTCTGGGACTCCGTCTCCCAGGCCAGCATTCCTCCTGCTGCATCATATCTGTCTACAGGGCAGGCTTCTCAGCTGTGGAGCTCCAGGCTTTGGAGGAATTACCTGGGCTGCTCTGAACTCACTGAGGAGGGGACTGAGTTCCTCGGCAGTGTGGTTGAGTGAAAAGAACACAAATTTTGGAACTGGAGTTTCCGTCGTGGCTCAGTGGTAATGAACCCAACTAGTATCCATGAGGATGCAGGTTTGAACCCAGGCCTTGCTCAATGGGTTAAGGATCCAGTGTTGCCCTGAGCTGTGGTGTAGGTTGTAGATGTTGCTCAGATCTTGCGTTGCTGTGGCTGTGGTGTAGGCCACAGCTACAGCTCTGATTTGACCCCCAGCCCTGGGAACTTCCATATGCCTCGGGTGTGGCCCTATAAAGACAAAAAACCTGAAAATTTTGGAATCAATCCGACCCGGCTCCAGTTCTGGGCTGCCCTCCCTCCTAAGTGTGTGACTGTGGAAGAGGCTCGATCTCCCCTTCTGTGAAATATGGACAGCCCCATATGAGGGTCACGGATGCATCTGGGAAGGGCTGGCAACTGCGTGCCTGCAAACCCAGTGGGCCTGGGTCTTACCCGCTTTGCTCCTGTCTGCAGCCCTGGCTCCACCACCTCTCCTCCCTGACCTAGGAGAGGCAAGCCAGATGTCAAGAAGGAGAGGACCAAGTGTGGAGGGGCAGGCTCCTGAGGGGCTTACACACCCCTCTTTCGCACTGTGTACTGAGCAGTGTGAACAAGCAATGTGCCTGCAAGACCACTGTGACCAGGACAGGCAGCCAGCAGCCTGTGCCAGAAGGAGGAGGACAAAGGTGGTTCTTCCTCCGAGGTGGGGTGGCTGGGAGGCTCC
>TCONS_01540773
GGGAGGGGCCCTGACCCTTGCCCCAAGCCCACTAGTTGTCCCCACTCCTACCTTCATGCCAGGTGTGCCTGGAGTCCCGTCCTTGCCATCGATGCCCGGGGGGCCCTGCTCAGGAGGAAAGTGGCATGGAGACTCACAATGGGGAGATGCCTGGGATGAGGCCGCCCACCCATGTCCCTCTGTGATGGGCAGCATGCAGGTGAAAAAACTAAGACATAGAGGGCATTCCTGGCAGTGACAAGATCAGCCCATGGCAGCAGAGTTCCATCTAGAATCCCAGGTGCCTCATCCTTGGAGACTTGGAGAGCTGCCTGGACTCCACCCTCTGTCCACTTACGGTTGCTCCCTTTGGGCCTGTTATTCCCTGGGGTCCTCGAACACCTTGGCT
>TCONS_01541478
GGTTTCGAGGCCGGCTTCCGGGAGGGTGACCGCGCAGGGGCCGCGCGGCGGCCAGAAGTTTGTCCCGGGTCACAGGCCGCCAGGAGTTGGCGAACGAGGCTGGCGGGACGGCGGCCTTGCGGCCCCGCGGGCGGACGAGGCGGCTCCAATCCCGGCGCCGGATGGCAGTGTCCGCAGCGGGGCCGGCAGTCGCAAAGCCGCTCTCCCCCGCGGCTTTGGGCAGGGCGAGCCGGTAGATCGGGAGGCTGCGAGGGGCTGCGAGCTTCTCCGCGCGGCGGGTGCAGAGAAGTTGGCGGACGCCAGAGGAGGGAGCGGCGGCCTCGGGCACCGAGACCCAGCAGCGCGCCAGCCTCCCGACTGGACCACTCGCGCTCCTGCCCCAGGAGCCCTGCACCCGGCGGAGCAGGAAGCGCTCTGCGGCTTCATTGCGCCCCCGCCGTCCCGGTTGGGCCCCAGCGAGCCGCGGGCGATACACGGAAGGTGGCGGTCACAGCGGAACGAGAGTTTGGACCTACGTAACCTGTGATTTGTGTAACTGGCCAAAGCAGCCTTGAGCCCAAATGGAAGGCCTCTATTCAAAATAAAAGGACTGGACTTCTTCTAAGAAAAGGATGCTGTAGAAATCCTCCCAATGAGACATTTCTTTTCAAATTTTTTTTTTCAGCAGGGGAGATTTTTAAAATCTATTTTTTAAATTATTTTTTGGCTTTTAAAAATTGTTTAAGATTTTATTTTATTTTATTTTATTTTATTTTATTTATTTTGGTCACAGCTGCAACATGCAGAAGTGCCCAGCCAGGAATCAAACCCACTCCACATCAGTGACAACACTAGGTCCTTAAGCTGCTGAGCCACCAGGGAACTCCTGACTTTTTAAATTTTAATCCAACCACATGACACTCCTCTGAGGACTATAGTGACATTTGCGTGATGGCTGCTCAGAGTTAGGGGTGCTGTCCAGCCAGCCCCCATCATACATCTAAAGATTTCAAAGTTATTCATCAAGCTAGCAAGCTACTATATACTTTATACCTTCCTATCTTGACCAAAGTAACAACATTGAAAGATAAGAAAACCTGTAATTTTCAGATGGTAAATGTCAGGAGAATATCAAAGACAACTGAATATAACACATGCATATCAAATTTCCTGTTTATAGTCTGGCTGTATGGACCAGTAATAAAATGAAGACATACATAATTCATGCATTAGTATACATTTATTCCATAAATTTGATTTTCCCTTTATTTTATTTTTTCTTTTTATGGCCACACCTGCAGCATGTGGAATTTCCTGGGCCAGAGCTTGAATTGGAGCTGCAGCTGAGGCTACTGTCACAGCCAGAGCAACACCCAATCCAAGCCACATCTGTAGCCTACATACAACACAGCTTGCAGCAACTCGGGATCCCCAACCTACTGAGCAAGGCTAAGGATCAAACCCACTTCCTCACAGAGACAAGATCAGGTCCTTAACCCGCTGAGCCACAATGAGAACTCCTTCCCTTTATTTTAGTAAAATGGCTAATATGTTGCTGTAATTGAGACTGCCACATAATTTTTGTTCTAGTGACAGTGACAGTAGTGATCTGAAGTTACTCTTTTCTGTGTAGAATATTTATAGCCACATTTCACCCAGTTTTGTTCCTCACTGGTTCTTGTAAGCACTCAGTAGCCTCCTGTGGTTAGTGGCCACTGTACTGAGCAGCACAGCTATAGAATATTTCTGTCATCACAGAAAGCTCTGTTGGAAAACACTGATAAAGGGTCAGAATAGTCTAATGACGCAACATTTAAGCATATATTTCGTCAAAAATGTAAATTCAAAATTTTTTAAAAAGAAAAAATTACTTTCCTATAGTTGTTGAAAGTTACCTTCTTCCAAATGGTTGAAAGATCTCTACTAGAATTAAAATTCAAAGTACAAATTATCATTATGAAAACCAGCGTTGAAATGAAAATTATTCATAAAAAGCTTAACATTTTTATTTAATATTTTGATGTCAGTGATACCTGATTAACTTTTAAGGAAATCTGTCAGCCATTCCAGGTCTCCATGTCAGCCTAATTGTCAATGTAAAGAATCAATATCATGTTTCGCATAGACTGTAACTACACAGCTACCATTTTTTGTTTGTTTCTTTTGTTTTTTGGCTACTCCATGGCACGTGGAAGTTCTCAGGCCAGGGCTTGAACCCACGCCACGACAGTGACAACACCAGGTCCTTAACCCACTGAGCCACAAGGGAACTCCAATAGCTATCATTTTAACCATACTGTTAATTATTTAATTTTGAAAGATGTTCCTCAATCACCAGTTTCAATGACAGGTACCTGCTACTCTTGTGCGTGACTTCTGCCCCAACTGGAACCGAAAAGAAGCAAGAAAATTGGTGATTGGAATGACTAGGAAACGCCCCTCGTCATTTAAGACTGGTTTCTGCTATCTGAACAGAAGGGTTTGCTTTCTAATTGATTTGACTTTTCTTTGTACTAAGTGCCTTTGAATGACATCATCCACACACACACCTAGGAGTGTCCATCTGCCATGTCACACTGGCAGGCACACTCCCCAAACCTTCACAGTGCCCTCCCAAGGCCAGAGGACAAAAGCCAGGCTAAAGCACTTCTGTGGAGCCTGAACAGAGTTGGTTTGGGATTACTTTTTTTTTTTCTTTTTCTTTTTTGGCTGCCCCTCAGCACATGGCGTTTCCAGGCCTAGGATCAGATCTGAGCTGAAGTTTCAACCTACCCTGCAGCTATGGCAATGATGGATCCTTAACCCACTGTGCCCGGCCAGGGATCAAACCTGTGTTTTGGCACCGCAGAGACGCTGCTGATCCCATTGTGCCACCAGGAACTCCTAGGGTTATGTTTTATGGTCTCTTAACACAAGATCCCTAGGGACCCTGATGACCAGGTGCCTCTTAGTAAATTTATTTTTATAGGTTAGACTCAGGGCCCAGGCCCAGGGTATCTGGGCAGAACAGCCCACTGTCTCTGTGAAGTGATGGTGCTTTGGCATCAGCATCTCTATTTGTGATACTTATCCCAACCCCAATGAAAGACAAAATGTAAGTTAAAAAAAGAAAGCTGATCTGACCATAATTCACCCTTCCTATCCTCAATGTGAGGTTGCCTTTGGCGGCCAACCACAGGCAGAACGTTCCTGATCCTTCAAAAGTATCACACACCTGCTGAAAAGCATAGACAAAAAGATCATTTAAATACCTCCCAGGGTTGTTTAATTAGGACTAATGTGACCCAGAAGAAAAGGAAAAGACTGTCATTGTTTTTGTTAGGGTTTGTCCTCTAGGCTCTGCTGCAATGATTAATTCCCATTTTTAGAGGCATGTTGAGATCCCAGAAGTGTATTTTGAGATAATAAATGGAAAATGGAAATAAGCAGCCTTGTGTGGGTTTCAGGATGATGTATTCTCTTTCACTGATCCAAGATAGCCTGTCATTAAAACAAGAAGAAGAAGAAGAAAGGAAGGAAGGAGGGATGGATGAAAGAAGGAAGGAAGGGAGTTCCTATGTGGCTCATCAGACTACAAACCCAACTAGGATCCACGAGAATGTGGGTTCGATCCCTGGCCTCGCTCAGTGGGTTAAGGATCCAGCATTGCCATGAGCTGTGGTGTAGGTCGCACACGCAGCTCCCACATTGCTGTGGCTGTGGTGTAGGCTGGCAGCTGCAGCCCCAATTGGACCCTTAGCTGGGGAACCTCCATATGCTTCAGGCGTGGCCCTAAAAAGACAAAAAATAAAAAAGAAAGAAAGAAAAAAGAGAGAAAGAAAGAAAGAAGGGAGGAAGGGGAAAGAAAAGGAGTCAGAGACAGAGATAGCCTGGAATTTGGAGTCCAACTTAATCGCTCCCAACAGTGTGATTTCAATTGGTTAATTGCCGTTTCCTGGCTTGCTGACATGGTGTTACACGTT
>TCONS_01550981
GGCAGCCATCTTGCTCTTGCCGCGTGCTGGTGTTGGAGGACCCTCCCTGCTTCAGGGCGAAAAGATGCTAGGATCCCCAAGGAAGAATTCACTAATTATATGGCCTTAGGAAGTGACTTCTCCGTTCTGGGCCCTCATTTTCCAAATTATTAAATTGGGAAAGAGGTGAGCTGTTTTATTTTTTTCTAATTTATACCCTGCTGCTGCTTGCAAGTATTTGCCACACGTTCAAGACGGGAATAATGGGTACAAGAAAGTAAAGATTGCTTGAGGAATGGGGAGTTAAAGCAGGTGATCTCTGAGGTCTAGTCCAGATTCTGAGCTTGACATTTCTTCTTTCATAGACTGAGTCCAATCCACTTTCCTACTTGAACTCTACACACCTCAACCTGCTGTGGACAGGAGGGCCACCCTTCTCCCCCACCCCCCCACCAACCTTGTGTTTGCAACCTCCCTAAAATGCTTTTCTCTGATATTCCTTGGGAACAAGTTTTCTGTTGTCCTGATTATCTGGAATGGAATCTGTTCTTTCTTGTCTACACATTGATATAGAGTTAATTTTGTTCTTGCTTTGTTTCAAACAAGTCAGGACTCTATTTTGACTTCCATCACTTTTCTTCCATCTCTTCTCTTGGGGATTACCTCAAAATGCAGAAGAGTCCCAAAAGGTTTACCTGCTTTTTGGCTCTAATATTTTCACTTATCCCCTTTTTTTGTAAAAAAATTCTTTAGGCTCTTTGTTAGTTCACTACACCTTCCTGGCCACATTCCTTTGAAAATTGTGAATATTAGTCCTTTTCGGCAGGTATTGAGAATAGAGATTGGGATTTACATCAGCAGATTTAAGTATGACAGAGTTCAG
>TCONS_01550982
GAGGACCCTCCCTGCTTCAGGAAAGGGCGAAAAGATGCTAGGATCCCCAAGGAAGAATTCACTAATTATATGGCCTTAGGAAGTGACTTCTCCGTTCTGGGCCCTCATTTTCCAAATTATTAAATTGGGAAAGAGGTGAGCTGTTTTATTTTTTTCTAATTTATACCCTGCTGCTGCTTGCAAGTATTTGCCACACGTTCAAGACGGGAATAATGGGTACAAGAAAGTAAAGATTGCTTGAGGAATGGGGAGTTAAAGCAGGTGATCTCTGAGGTCTAGTCCAGATTCTGAGCTTGACATTTCTTCTTTCATAGACTGAGTCCAATCCACTTTCCTACTTGAACTCTACACACCTCAACCTGCTGTGGACAGGAGGGCCACCCTTCTCCCCCACCCCCCCACCAACCTTGTGTTTGCAACCTCCCTAAAATGCTTTTCTCTGATATTCCTTGGGAACAAGTTTTCTGTTGTCCTGATTATCTGGAATGGAATCTGTTCTTTCTTGTCTACACATTGATATAGAGTTAATTTTGTTCTTGCTTTGTTTCAAACAAGTCAGGACTCTATTTTGACTTCCATCACTTTTCTTCCATCTCTTCTCTTGGGGATTACCTCAAAATGCAGAAGAGTCCCAAAAGGTTTACCTGCTTTTTGGCTCTAATATTTTCACTTATCCCCTTTTTTTGTAAAAAAATTCTTTAGGCTCTTTGTTAGTTCACTACACCTTCCTGGCCACATTCCTTTGAAAATTGTGAATATTAGTCCTTTTCGGCAGGTATTGAGAATAGAGATTGGGATTTACATCAGCAGATTTAAGTATGACAGAGTTCAG
>TCONS_01552010
AGAAAGTGAAGGGGGCCTCGCTTCCCAGCTGTGAAAGAAATTTTTTTGAAAAAACCCGACACTTCCTAAAGGCCTAGGACGACCCAAGGCCCCCACTTCTGTTTTTCCACCTTCCACTGTTCTCACGAGGCCAGAGGGACTGATTGTTGCTTGCTGAGGTGCTTTGCACTGTTCTGCCTCCAAGACTTTGCTGGTGGTGTTCTCTCAGCTGGATCCCCATCCCTACCCTGGACTCCTGGAGAGATGCACTGTCTCAGAATGCACTTCCTCATCCTCAAGTGGCTGTTGCTTCCCCCTCCCTGAGTCCTCAAACCCTGTCTCCCGGTCCTGCCCTGAACAGCACTCACCAACCCACAGGCGGGGCTTACTCGGCACTCCTGACCACAGCCCCCAGGACCTGAGGGTGCAGTAGGGCTTTTGGCAGGGCATCCAAGGCCTTCGGGGGATGTCCTCCAGGAACCCCAGCTGAACTAAGATCGTGAGTGTATACTTTTTCAAGACGCCACAAACATTCTTTGAATACGTGATTTGGGCTAAGCTCCCTGAAGACATGGGACAGGAACATGAGCAACAGACACAGCTCCTGCCCTCACAGGGCTTACACTTTAATGAAGGGGACACAGGTAAGGACACAAGTGTCTCTCAGGATGATAACTGTGGTCATAGAGCCCAGCTGCAATGAAGGTCTGAGGATGATGGGCAGTCACAGCTGGAAAAGGTTCCCGGAGCAGGTAATATTTAAGTCTTAGAGGCTGAGTAGGAACTTCCCAGGCCAAAGAGAGGAGGAAGCAAAGAGTGAAGAGGAGAGGGGCATCCAGGCAAAGGGAATAGAATATGCGCAAAGACACAAGGCAAAGAAGAGGCCCACAGGTGGAGGGGGCGAAACTCAGTACTGCAGGAGCAGGAAGCATGGCGAAGAGTGTGAAACAAGACTTTGGAGAAGGAGGCAAGAGTTAAGGTCATGTATGGTCTTATAAGCAAGCCTTCTCAAAACATTTGGACTTGATCTTGAAGGCGGAGCGCCACGGAAGGGTTTAGAGCGGGGCAGTGACTAGGGCAGTTCTGAGTTACAGCAGTGCTAAGTCAAACTTGTCACGTGCTGGCAGTCCAATCACCTGGGGGTCTTGTTAAAATGCAAATTGTGACTCTGGTTCTGGGAAAGGCCTCAGATTCTGCATTTCTAACAGGTTCCCCGCTGATGCCGCTTCTGCTGGTCCTCGGACCACACAAGAAGTAGCCAGGTCTTAGTGTAATCTTTCTGGTCTAGCCGCCCTCCTTCCCCAATGCGTCCACTCACAGAGCATTCTTCTAGTCACGGAAAATGGTTTAAGGCTGCTGTGACTCCTCACTTTTATTTAGTGTGTGTGGGTATATATATTTATATTTTAATTAATTAATTTATCTATTTATTTATTTATTTAGGGCCACAGGTGCAGCACATGGAAGTTCCCAGGCTAGGGGTCCAATTGGAGCTACAGCTGCCGGACTACGCCACAGCCACAGCAGCATCAGATCTGAGCTGCGTCTGCAACCTATACCACAGCTCACGGCAGCATTGGATCCTTAACTCACAGAGCAGGGCCAGGGATCGAACCTGCAACCTCATGGACACTAGCTGGGTTTGTTACCACTGACTCACAGCAGGAACTCCAGCATCTATATTTTAGAAGCTATTCATTAAATATGTGTTCCACACTTAGCCAAAGATCAAGTGCAGGGGGCACGGGGCTGGAGGAAGACAAAAAGCAAGGCATTTTTCTGCCCAAGAGTGTTCAGCGGCATCTAGGAAGGGGTGGTTTTCCCTGAGCTGCCCTCTGCCAGGCCTATCATAAACATGGTAAATGAGGCCTGTCTCAGTAGTGCTCCCTGGGGCCCCACCTCCTCTGCAGCCCCCTCCAGCGATGAGCCTGTTTATCCCTGACGGTTGTCTCCGACCCTAAATCAATTCCCCATCTGATACAAACCCTCAGTCCTCCCCAACCCTCCTCCCAGTTCCAGGCTCTGTCAGTTTGTAAAATTGGAGGCAGTGTGTGATGACAGGAGTGACAAGCTCAGGCTCTGAAGTCAGACTGCCTGGGTTCACAGTCCAATGCCACTACTTATCAGCTGGGCCACCCTGGGCAAGTGGCTTAACTTCCCTAAGCTTTAGTCTTCTCGTCTGTAAATTGGGGATGATAATTCTTCCTGTGTCATGAGGCCGTCGTGAGGGTCAGGTGGAACAATGCATATAAACCACAGCCCCTAAAAACAAGCAGAAAGCACCCATAACTTGGTTATAGTTTTTTGTTTGTTCATTTTGCTTTTGTTTTTTTATGGCCACACCCACCGTACGTGGGACTTCCCAGGCTGGGGGTTGAATTGGAGCTGTATCTGCAGGTCTGAGCAGGGCCAGGGATCAAACCTGAGTCTTTATGGATGCTAGTTGGGTTTGTTACTGCTGAGCCACAACAGGAACTCCATCTACCGTTTTTTTTAAATCCAGAAACCTGTATGTACAAGAGCTTACAAAGCCCTTTGAAATGCTAAGGGGAGTTCTTGTGGTGGTAACGAACCCCACTAGTATCCATGAGGACTTGGGGCTGTGGCTGTGGCTGTGGCCAGTAGCTGCAGCTCAGATTGGACCCCTAGCCTGGAAATTTCCATATGTGTGAAGAAAGAAGGAAGGAAGGGAGGGAGAGAGCCTGTCTGAGGGATAGTCCCTGTCCCTGTCCCTGTTGTCACCCCCCACCCACAGTAGCTCTTCCTGCTGGCATCACCCCGTCCCTAATGCTGGGGAGGCAGGACACAGCCCAAGTCCAGCAGTGCACAGAAGCCCTGCTGGATGAGGCAGATTTTGGGGAGACTAACAGGACAGGAGGCTTTAGCCTCCCAAAGCTGAGACTCCGTGTTGGAGGGGACGCTCTGCAGATTCCCTCCTACCTCAGTCCATCCCCGCAGTGTCTGCTCTGTCCAGGGTCACCCAGGCTGCCCCTCCTTCCGGCTGCAGGGAGAGAGGCAGCTCCAATCATTCATCTTAATGTCTCTATTAAGCAGGGTTATGACCAGGATGAGACAAGAAACAAGGTCTTTTAGTGTAAAAACACGGCTTCCAGGGCTTGGCCCCAGGGGACTCCTCCCGGGCACTGCCGCTGCTCCCAGCTACTGCTGCTGGAGGGTAGCTGCGGCTCCAGGTCAGGCAAGATGATTCTGCCCTGCGTTCTCT
>TCONS_01630437
CCGAGTCCTCGTGGATATGATTCGGGTGCGTTATCGCCGAGCCACGACGGGAGCTCCTCCTGTCGACGTTTCTAATTGCCTGTGTGTTAGAGAGAGACTGTATTTTGAACATCTTGCTGGCTCCTCCCTTGGCTAATGATGTGATGGCCCAGCACTAGGTGGAGGAAGCAGAGCAGCAACTCAGGCGCTCCCGGGGTGACGGTCCCCGCAGCACAATGGCAGTTAGAGGCACCTCCTCCGCCTGGAC
>TCONS_01632418
CGGATCTGGAGCAAAGGGCCGTCCTGGTCCTGGGTCCTGGGTCCTGGGTCCTGGTCGTGGCGTCAGGAAGCCCTGGGGCCCCGAGCTCAGGAGGGAAAACGGACCTTCGGCGTCCAGGTCAATTTCAGAAGATGGCAAAAGAATTGACATCGCCAACGAGATGCCAGCTGAACTGAATCCGTAAACAAAGTAGAACAAACACAACATCTCGTCAAGAAATGGGATGAGGGCTGGGCCGGCAGGTCTTTGGGGCCTGGACCAGGATCTCCATGGCTGACACAGTACCTTTAAGGGCTCCCTTTACACGTCGGAAACCTGTCCCCCTCTGTGTGAGTCTGCTAGGGCTTCTGCAACAAAGTTCTACAAACGGGGCAACTGAGACGACAGGTGTGGGCTGCCTCACAGCTCTGGAGGCTGGAAGTCCGAGATCAAGGTGTGGACAAGCTGGTTTCTCCCGAGGCCTCCCTCCTTTGGCTCACGGATGGCCATTGTCTCCCTGTGTCCTCACTGTGTCCTCATCTCCTCTTCTGTAAGGACCCCAGTCTTACTGGATTAGGGCCCACCCAGATGGCTTCATTTTAACCTGCTGACCTCTTTAAAGACTCAATCTCCGAATACGTTCTGAGGTATCAGGGGTTAAGACTTCAACATACGAACTTGGAGGGAACCCCTTTCAGCACCCGAAGCCCTCTGAGGGACCCATTTAGCTGCCTAAGCCCAGCTCTATCTCAGCTCTGAGAGGCTCTGAGCCTGTGACCAGGACCGATCCACGCGTGAAGTGAGGAGAGTCCTGACAGGGCACCCATCTTGCCATGACTCACTCACAACAAAACATGGAGGAAGTCAGATGGACGGATAGCAGGTCTTTTGAAAGCCGGGAAGCCCATCTCACGTATTCCAGGGGCTATGAGAACTATGATGCTGCCCCTCAGAAGGATCGGAAAGACCAATAAACAGGATGACTTCCGCTTTTAAGTTGAAAGTGTTTTATGACTGCATTTTCTCACCGTCACTGACCAAGCCCATTCACCAAAGCCCTGAACAGAAGGGTTTTCCCCTCTAACTTTTAAAAACAGCAAACGGCAAAGGAATGAATCATCAAACAGGCAGAACACTCTTCCTATGACTCTTTTACCTGAGTAAAAACATTACTTCCTGAAAGAGTGAAAAAAGAGAAAAGTGGCAAGAGGTGACTAACAGGGGTGCCTGGGCTGATGCACAGAGCTTCGGGACAGCACGAACTTTGGAGGCAGGCGAGGTTACGCGATGAAAGGAAGGTGGGTGAGCACACGCCCTCAGCTCCCCCAGAGAAATAAGGCTTGAGGGGACTGTGAGTAAGAGGCTCCCCAAAAAAGATGTGTAACTGAACAGTGCCACCAACGTGCAGCAGTGGGTTGGGTATGAGGTTCTAACTACCCTGTGACACATATTCACAGAGAAACTGGGTGGCTTTATTTAAATGACAATTTCTGATTCATCACTGCCTGCTTGCGGCGCTGCTCAGCAGCAGGGCTCATGGATCAGCCCTGTTTAGTCATGAGCATGTGCTGGCCCTGCTGGGAAGTGACGGGAAGGTCAGCGACTCACGACGACCACAGAGTTCCATGGAGGGGACGCAGGGCTGCACGGTGGCCTGGGCTGTGGGTTGATTTGTGTCTCCCCAAAAAGATATGTTGAAGTCCTAGCCCCCAACACCTCTGAATGGGACCTTAATGAGAAACAGGGGCATTGCAGATGTCCTTAGCTAAGATGAGGCCATGCTCCGAGGGTGGGCCCTTAACCCAGTGCGGCCAGTACCTTAAAAGAAGAGACTGGATCTGGGCACAGAAACAGAGATATACAGGAAGAACGTCATGTGATGCTGGAACAGAGGGTGCTATAAAGCAGGGAATTTCAAGGATTGCCAGCAATTCCGAGACCCTGGAGAGGCAAGGAGGGAGTCTCACTACAGGCTTCGGAAGGAGTGTGGCCCTGCTGACACCTTGATTGCAGATCTCCAGCCGCCCAACTGAGGAAATAACTCTGTCGTTGAGTGAACCCATTCTGTTGTACGCTGTTACACGGCAGCCATAGGAAACCACAACAGCCCATCACCCATTGTGCTGACGACAACACGCTTCCCTCCACACGTGTTTCTGCTCCATGGCTTCCAAAGCAACGCTCTTCTAAAGGCCTCCACTTTTCGGATCTTGGCTTTTTTCCAATGTTCAAAAACCATACAAGACTTTCATTGGTCTCCCATTCTCTTGTGCCAACATGTTGCACAAAAACCCATTAGGTCCACGCTGGAGACAAATCTACGTGTTTTTCGGTGGGAACCTCTTCTGTAATCTTGGCTTATCACCCACCATCATGACCTCGAACACGTCTGCAGGCCTTCGTGTCTGCATCATACGAAGATGGACTTGAACTACAGTAATTTCTAGTCAGAAACACTGGAGACCATTTCTTCTTCTTTTTTTGTCTTTTTGCCTTTTCTAGGGCTACTCCCACAGCATATGAAGGTTCCCAGGCTAGGGGTCTAATCGGAGCTGCAGCCGCCAGCCTACGCCACAGCCACAGCAACGCAGGATCCGAGCTGCGTCTGC
>TCONS_01632457
CTCTGAGCAAGGCCTTCAGTCTCTCTAGCCCTCGGGTTTCTCTGTCTGCAAAGAGGGGATAATAATAAATTCCCCCCAGGCTTGTTGTGAAGATAAAACGAGATCATGTATGCAAATTGCCTGACTTTTAGTGCACTAGCAGGAACAGGAGAGGCCAAGCCGAGTCATTTAAGAATTTCTTGCAGACCTACCGCTACGTTTAAGACTGTGGGCTCCTTTACATCGCAATCGTCTTGTCATCCTTAGTAATTATACCGCGGCTGGCACATAGTAGAAACTCAGCAAACCACGCGGTGAAGGAGCGAGTGCGCGCGTTCTCTGGCCGCTCAGCGCAGGCTCCGCTCCCCTCCTCGTCTCCGCCACTTGGCAGACGTGCCCTTTTCCAGTTGGGCTGCGGTCACATAGAGAAGACACTTTAACAAGATGACACAGAGAAAAAGGACCAGACCTTGGAAAGCCAGCCCTTACTCAGCGGAGGCAAGATATCACTGGAGTCACAGCCCATCGCGGAATCACGGCGGGTTTTATCTGCAAAGAGCTACCTGGGGGCACAACTTAGAATAGATTTACAAGGAGATCCTGCTGAATAGCATTGAGAACTATGTCTAGATACTCATGTTGCAACAGAAGAAAGGGTGGGGGA
>TCONS_01632700
CTCCGAGATCCAGCTCAGGCACCAACCCTTCCGTGGAGTCTTTCCTGATTATCACAAGAATTTGCGGCTCTGCCCAATGTGACCTCCGATGTGCAAAGCCTTAGGCCACAACACACGACACTTCTCTCATGAGAAGCTCATCCAAAACCAAACCGATGGATCTTGTCCGCATTGTGGTACATATTCTATTTACTTGATCTTGGACTTCGTCATAGCTAATCCC
>TCONS_01632702
CTCAGATAGAGGATCTGAAAGTAACCTGGCCACAAAAAAAAAATACCAATCCCTGCCACCCCTTCGCAGACTCACTCCACTTTATATCTGAAGAAAAGAATGCTGATGCTGAAATACTTCCAAAGTTCAACAGATTGGGAAATTCAAAGGCAGGGGGTGGGGTGGGGAGTAGCCCTGATTTCCAAAGATATGAAGAGAGGACTCTGCTCTCTGAGGATGAGAGGAAGTAAGACGACCCTATTCATGGCTGCAGGAGAGGAAAAGAAAAGAGTCCCACAAGGAAACTACCAACAGATGGGTTGAATAATTCCCACCAGCCATTCCAGCTTTGGGAAATCGGAAGACCTGGCACAGGGGAGAGAATGTGCTCAGGAAAAAGGTCTAAAAAGTTGCAGAGGTTTAAAATGGGAAAATACAGGTGAGAGAAGCCCCGCCCTGCAGCATCTCCAAAAACCTCATAGAACACCAACAAGAGCGGCAACTTTGAATACCTGTCGAGGCCAGAGAACTCTGATATCAGGTCTTCACAAGACTACCGGATAAGTAAGAACTTTCCTGTTCCCCTCTCCTCATCTCCCTTCCAGTAATCTAACCCCAGAGAAGTGTGAGATCATCTTCTGAAAACTGCAAGGGGCAGGGATGCAGAAGAAGGGGGAATACAGGTTGCTCTCCTGCCGCAGCTGCAGCCTGTTGTAGGAGGCTGAGCTGGGGACAGGAGAAGCCTAAATGTTGATGCTTTTACTGTGACATGAATCCAGACACTTTAATTACTGACCAAAGGATATATTACCTGGAAGTGACTAGAAGAATAAAAATTTGCTCTAAATTTCACCCAAGAGCAGAGAAAGTGCTAACTCTGTGGAATAAATTTGAAGTGTTGTTTTATGATTGATTACATCCTATGAGTCATGCTTGTTCAATGTAACAGTTATATAACCATGTCTAAATGCAACTGAATAGAGTAGTTCTTAGTGCCTTCTCTATAGTTTTTCCCTATGAAGTCATTGAGTTTCTGTCTGAACTTTGGAAAATTATATGTCAAATTGTCATCACAGAGAATTTTGTCCTTTTTGCTTTTATTTATCAGCACTTACGAAGAGTCCAAACTGAAAAGTATTATATACATGGTACACACTAGGTGCTCAATAAATGTTAAATTAATACAGAATGGAATGTGTAGGTAGTAAAGTGACACCCTGATTGCCTAGCTTCTTTATAAACCCAGATTAGCCTTAGATTTCTTCTGGGTAGATTAAGAAATATCCCAAATTGGTGATTTCTGAGAAAGTCCAACCAAACATTTATGGTCTCCTTACAATGGAATTATAAAATGTTAGTGTTAGAAAGAAAATAAGTGATTAGTCC
>TCONS_01632703
TGAAGAGAGGACTCTGCTCTCTGAGGATGAGAGGAAGTAAGACGACCCTATTCATGGCTGCAGGAGAGGAAAAGAAAAGAGTCCCACAAGGAAACTACCAACAGATGACAGGAATCTCCGCCAAAGAATTGCAGGAAATTGGCAGAGATTATACAACTGGTTGGTGGCAAATTCAGTACTGGAACCCAAGACATCTATTTCTCAGTCCAATGTTTGTTCTGCTTTAGTGCCCACAGAAGGTGGACATTTTTGGCATAAGCAAAATCCAATTCTGGAAGACCTTTCTCATAGTCATCTTCATTCTTGTGTTCTTCTCAAGCAAGAAGATAGACTCTCTGGTCCATGAATGTTTGGGAAACTAGCAGACATTCTTTAAAGATTCAAGCTTAAATATATTTGTTAATTTCTGTTCTCAACCCCTGTGGATTGTGTCTAGATTATATAGCTATCACACGATTTGGCACAGCTGGGATCCTCTTTTCATGAACTAGCAGGGAAGATTGGTACATAGGGATTAAAAAGCCTTGGCAAAAGAGAACGAGGAGTCTTATACAATAACTGCCCACCCTGGTCTGAGAATTTCTCCTAGCCTCAGTTGAACCGTGCGCACACATGGGGCGGGGGGGGGGGGTGTAGGGAGCAAAAGGAGATTTTTATCTTCTCAGTGAAAGAAAGGATACAAAACATTTAAGAAATTATGTTTTGATGAAAATCTTGATTTTGCTTAGTTTGAGTTTCTCCAAGACTAATTATACTCTTGTTCAAATGACCTATACCTTCTGATAATTTTTCCAATGGGTACCTGTGTTCACTAAGAAAAACTACTCTTAATCAGCTATTGAAGAAATATTCTTTCCTGGTAAGCTTCTCCATAACCACGTTAGCAATAAAGTCTCCCAAATTTTGCGATTCTATTCGGCATTTTGATTTGTTGTTATTAACATGTGGTTTCTGTGATGTTTTATTCTACTTTTATGGTGGAGAAATTGTTGCCTGTTGTGCTTACCCATGACATCCTTTGTTTTGAGAACCGATCTGACCATTTTGACTCCTCTTGCTAATTTGACTGCCTATCTCCATGGTGTAGTGACGGATCTGTGGGGGAGGGAGGGCAGAATTATCTTAAAGGAATTATTTTGAGGAGACCCG
>TCONS_01636545
CAAATCTTAATGTTTACACTTGTTAGAATCTACTGTCAGCAATAATAGACTTAACATCATTGTTTAACTATCAACTATAACAAAATTTCAACATTTATTTCTCCTTCTACCCCTGGTCCTATCCTGGGCATCTTTTCTGTGAAGCTGAGTCATCCAATGGTGCCTATTCCTGAATATGAAACCCTTGATTCCAAAGAGCAATGAAGATGGAGCAGAAGTGAAAACACAGACCGGGGCTGAAGTTTTCTGAAACGCTGGTGCTAATCACTTGCTAGATGTAACCTTTACCAGGTTTAACCCATATTTTTACCGTCTTAGTGTTTCCCTTATGGACTAAAAAAAGTTTCCTGCAGGCATGTAACATCGCAGTACTCACAAACACCCGGCCTAGGAGAGCTTTACCTACAGTTTCTGCACCACTGTTAGAGCCTTTAATGCCTTCCACTAAGCTGACAGCAATGCTAACGTGCTCCAGTGTTTCACAGCCAAATAAAGAAGAATCATGGGGAAATAGAATGGTGTGACAATTTTTCAACCTCAGTTTTATTTAATGCGTACATTACTTCCTGAATCAGGTTTTATCCCTTTCTGCTTAATTTTTTTAACATGTGGGGAGAAAAAAGAGCAATAAATTTAAAAAAAACCGAATTCCCTGCCTGCTTGCAGGAGTTCACTGGGGAGCTGTTGACCGTGAGAGAGTTATTTCACAAAAGACAACGCTGTTTTCCTGTTCTGCTCGGGTCCTGTGCCTGACAAGACAGACATTCATGTGGAGGTCGTGTTGCTGCAGTGTTTCTACCATTACTGCCTCTCGGTCTGTCACTACATGATTCTTGCAAAGGCTACTTTGGAGGTTGTTTGTACCCATCCTCCTGGGAGCAGCCCAAACCATGGAGCCAACCACACTGTGGGGACAGTCTTGGGAGCCCACCCTCCAGCACGCCTGATGACCCCCATATTGGCTGTGTTCCGTTTCTTTCCCAGCTGCCATCCCCAGTAACCTGCCCTCACCCTGTCTAGGTGGTTTCCTTTTTGTAGCTTTCTGGCAAGTAGGGTAAGACTCTAAGGAAGAGCCCACAGCCGTTCTGGACAGTGAGCTCCTGGTAGCAGAGGAGTTTCCGAAAAGGCTACTTACACTTGCACACAACCCATGCTCCCTGTGAAGCCAGCTCTGTCTGAACCTCAGCTCCCTCAGACCACTGCTCCAACCCCCTGTCATCCTGTCCACGGCAAAGCCGAGAGAGTTGCCTGCAGAAGAGCAACTGGCCTGCTTCCTCCTCCACGGGTCTTTTTGGAAAATCTGCATTGACAGTTCGTTGGTTGCTGGAAATAAGAAGTTCTCATCATCTCCTGCATTCATGGGTGAGGAGCAGTGGAGCCTCAAAAAACCTCTCTGCTCATCTCTCCTCCTCCGAACAGAAACTACTTCTCTAAATTGTGTGATGTATCACTTTAGATTATTGATAATAATCTCCAATATTCACTGTGCTCTTATCATATGCCAGGTACCACACTAAGTGCTTCATATGAATTTAATTTAACCGTCACAATGAGCCTATGAGGTAGGCAATAGTATTATTCACATTTTATGCTTGTGAAAATGAACATTCAATCAAGCTAGTAAGCGGTAGAGAGAAAATTAAAATCCAGATAATCAGGGTCTAAGACCAAGTCATTTATTCAATCATTTGTCCATTCATTTTTGACTTTGAGAATGAAAAGTTGAGTTCATCACACTCCCTAGTTTATTGCTATCACAAGTGTGGGCAAGACCCCTCTCCTGCATACTTATTGATTGGATGGTTAATTCATGAACTTTTATAACAATTTCTATCTTCCCTTCTCCTGCCAAAGGCACACATTCTAACGTTTGATATATATATGCCTTACTTATATATGTTTTGAAGATGTGCATTGTTTTTCTCTGCATATATATTTAATAAATGTAAATGGCATTAT
>TCONS_01637988
AGAAACCCGATGCAAAGAAATGATCTGCCCAGGATCAGAGAACGGGTGGGTGAGTCAGGCAGGCTGGCTCCAAACTCCGCAGGCTGAATAATCACAGTATACTGGTCTGAGCGGCCCCTTTCCCTCCTCCAGGCCGTAGGGGCCAAGGTTGTGTGAGTGAACCAAGGACGTGGTTCCTCACCCGCACACTGTGGCCAGCTCCCTGGCATCCGCACTCACACTTCCCCTCCCTCTTGTCCGCGAGGGGAGGACCTCACTGCCCCATCTGCTCTACGATTCTGTCCCGAGGTTGGCTTTTTTCTGTTCTCCTGCCTTTCCCACATCCAGACCTCTCAAGATGGTTCCCGACACAGCTCCTTAGCAGCCCTCGGGCTACTCTGCAATCCCTGACTCTTCAGCTGTGTTTCTGCCCCCGCCTTACCCCTCCCCAGTTCCCGATTTGTGCTAAGTTCCAGTGACTCTTCTCATTGGCGGTGGAGCAGACATCTGTAAGGAACTGGCCAATCAGAAACCTCCTTCTGTCCCGACCCCGCCCCCCGACAGCACCACCGGCAGAATTCCCGCCCGGCCTTGGAGACCTCTGAGGGCAGGTGCTGCTGGAAAAAGCAAGGCTGGCCCCTGGCTGCGTTTCAAATTCCGACCCTATCGCCTACTCGTTATGTGATCCTGAAGACATTGTTCACCGTCTCTGCCTCAGTTTCCCCATCTGTGCCATGAAAAGAAGAAGCCTTATTCTTGGAGATTGGACCATATGGACAGAATGGGCTCTCAAGTGTGAAAGTACTCCTGACTGTGCCTGGTGCAGGAGACCGGGCGTGTGGGGGAAGGTGGGGACCCTTTCCTGGGCCCTCCTCACCCTCTGAGCTGGCCCAGACTGAGTGAAGAGAAGGGACAGGGACAAAGTCCACGCTAGGAATGGTAGAGCTGAGAAGAGAGAGGCTGCAAAACTCCAAATTTAATGGGCTGAAGTCACGACCGTGGGGTGGAATGTGTTGGAGTTGTGGGGTTCAGAGACAAAAGACCCCCACATATCTGGGAGGTGTGGCCCACAGCCATCAGGTATTAGTGTCTGCTGCTGCCTTGGAGCTCGATAAATGCTGATGGACTGGGTATTTGGGAATTCATTGATGTGCCAGCATTTGTTGAGCACCCACTGTATGCTAGGCTTAGTACTAGGCCCCCGCGGGTGTACAGATAAATAAACACCTCCCG
>TCONS_01638983
CGTGCGCAGCCCTCCCTCCTCCACCTCCGCCACCCCCGCCCCACGGGGAGAGTCGGGCTCGCGCCATCTTGCGCCCCCCCCTCCCCTCGCCGTGCCACCTCTCCCTTCCGACACTCTCAGCCCCCCACCCCGCCCCTTCCCAAGCGTGTCCCGGGCCGCCGCCGCAGAAACCGCACCATCGCTACCCCCACATCCTCCACGCGGGACACGCAGCCGTGCCTACAAGTGTTCTTAGAGCAGAGATGAATAATACTGCAGCCAGCCCAATGTCTACTGCCACTTCAAGTAGTGGAAGAAGTACAGGGAAGTCTATAAGCTTTGCAGCAGAATTGCAGAGTATGATGTAAGTATGTCTCTGTATCTCACTTATTACTATTTTAAGTTTATTCATGTTGATGAAAGATAATAGAAATAAGATCTATGAAACAACGTGGAAATTTGTAAGTAAAAACTCAAATAGGGTTATAACATTTTAAATAGACATATGCAGAAGGGGCAAATTGGTTAAAAATGCCACAGTGACACTGCATTAGAACAAAAAGTACTGGTTCATTTTCATCAGAGTGAACAATCAAGTAAACATTTTTGCTGTAATTATTATCTGCCCAAATCTGTGTTATGAATTATTACCATTTTAGTTTTGATCTAGAAAATTTTGACATTGATTATATTCTTGGAAAGTTAGAAATATTTTCAGAGTTCTCAATTTTTCTCAAATGTCCTAATAATTCTATGAACCTCATTTAAATTAGTTTTCAGTTTTGAGAATATTTGAAATCACTGTGTTTTAGAACTTGAGAAAAAAACTTAGCACATTTAAAAAACACGGTTATTTAGTTTTTGAGAAATTGCACAGCCGTTAAAATTTCTTTCCAAAGGCTCTGTTCAGCTTGATTTCTGGCTTCTTTCAGTGAGTGAGACTGCATATCTTGATTTGATGAGAGATAATGTATTTATTAGGAATGCCTGCTGGCACATACTGGTTTTTCTTTTCTTTTTTTTTTTGGCCTTTTCTAGGGCCGCTCCTGCTGCATATTGAGGTTCCAAGGCTAGGGGTCCCGTCTGAGCTACAGCTGCCGGCCTACGCCAGAGCCACAGCAACGCAGGATCCCAGCTGTGTCTGCGACCTGCACCACATCTCATGGCAACACCGAGTCCTTAACCCACTGAGCAAGGCCAGGGATTGAACTTGCAACCTCATGGTTCCTGGTCAGATTCGTTAACCAGTGCGCCATGACGGGAACTCCTGGTTTTTCTTTATTATTGGCTCAGGAGACAATATTCAGCATAAGGGGGATAACATGTTAGAGTTCTTCTTTTTCTATGGATAAATTATTCATGACATACCCAACAATTTTAAAAGAATGTTTCCTTTGAAGGTTTAAGTGGATGTATATTGATAGCCTTCGTTATGGATTAGCTCCACTGTGTGATGATTATTGTTCAAAGGAAAAATAAATTAGAGCTTATATCTAATAGTTGCTTGGTAAACATACTTTAAACAGGGTTGAAAACATTTAGATTCTCAAACTTTTTGGTCCTGCG
>TCONS_01643257
GGAGCATGCTGGGTGCGGCGAGCGCGGCTGACGGCTCTGGGCTCTGCGCCCTCGAGGATCGGGCGAGCGAGCGGAGCGCGAGCTGTCTGTCGGCGAGGCGGCAGCGGTATAAAGCGGGCCGCCTCACTCACTTCGTTTCTCACTTAAACTTCCTTTGATGAGAATTTGGGGGAAAAAAAAGTAATCACCCAGCCATTACACATCTAGAAAAGTTAAGTGAGAGTCTCTAGCTGGTAAGCTCCCTTAGTCTATCAAAACTGAATAGCTGGATATAGAA
>TCONS_01646544
GGTGATGGTAGATCCTTCCCTTAATCAACTGTGATCACTTGCTTGGTTTGGTGGCTATTTATTTTTCTTTTTTAGAGAAAAAGAGCCGTTCGGTGGCTCTTTTCCTTGTAGGGTTAACATTTCACAGGTAAGTGGCCTGACAATTTAATTGCTCAAATAAAGGATCTCGGATGCTGAGAAGCACAAATAGACTTCATCTCATTGTCGTGACACAATTAAAATCAGTTTGCCTTAACTTTATCCTCTCTCGTTAGCTTTAGCTAACTTGCAAGCCAGCGTTCTCTCACCACCAGTAGTAAAGACCTTTTAGCCCGCTGCAGAGGCAGCCTCCCAGCATCTCCAGTACATACCCTCTGTACACACATGTAAGCGCACATGTATCAGATGCACATTTGTCAATGTACACAGACAAAGACTTCAACGATTATGCTTCTAGGTCATAGAACAGTTGAGTACGACTTCATTGCTCCTCAAGTTCCTTTTAGGCATTCATACAGTCATTAAAACACACCCAGAGATTCTGCCCCAAATTGGGAATAACACCAAGTTTAGCTCACAGGAACCAGGAACCGTGCACAAGCCATATTCTACCTCAAGGGATTTACTGCAATGAGAACAACTTCATTGACTGTGCCATTCTGTTCAGTGTGCTAAAATCATCAAGCTGGTTGTGCCTCTGACTTCCAGAGCACTTGGTTTTAAACATCAAACTTATAGAATTCTCCCCATCCCCCAGAACACACTATATTCCAATGCAGTAACCTTTCTGTGCTACTGTGACCAGTTAGTGGATTACGATTTTTCAACATTTCTAGTACAAAAATTGTGACTCCATCATACACTCTTTGCATCAAGAAAAAAACTATAGACTGGTAAGCCAACAGGTTTATGAACAATTAATATATTTTACACAAAACACACACTGAACTTCAGGAAACATGAACACATGTAAAGGGTAAATTAATTACCACAGGAAAGCATCCTTGATAGTTTTAAAAATCGACGAGTTGAAGGATTAAAAATAAATCATACATATAATTGACATGTGTAGATTGTACTTTGCATTCAATACCTTTTACACACATAGGCAGAATATAAGGTAGGAGCTAAGAGAAGTGTAGGCAGATAGGAGCTAGTTTTTAGGGAAGGAAAGATCCTCCTTATGCGTCATTCTTGAAACCTTTTTAGCCCTCACCCTTTCTTCGCTGAAATCACCTATTTCACCAAAGCTGCATGTGCTGGGATGATTTGAAAGTTTTTTTTTTTAAACACCTATAATGGATAGACACTAAACTATCATGGACCTGGTATTGTAATGAGATTGCCACAGAGCAAATTTGCCAGGCAGCAAATTTCAGGTTGATTAGAGACACAATATAACTTTCTCCTAAAGAGGAAGAGAAAGATGGAAAAGAAATCATTTCAGAGAAGGGTTTTTTTCCCCCTTTTCTTTTCAATCTCTATAATTTGAGGAATTGCCTAATGATACGAATGTTAGATGAGGGGCAAACTCAGGAGAGATGTGGTAGGGCTGGGGTTGAGATAGGAAATCTAATGGGTATCCTCATCTCAATTTCATAGAAGATAAGAATAATTGACTATAGGGAAATCCTAAACTTGCTGCTTGAGTGCAGACACTTTCATGGCAAAATCATCTTTTACAAACATGGAGTTGGGAAATTTGGAGGAGGAAGAGCTTCCTTGGTCCACTTAGAGATTTTTTTGGTATTTGAAGTACGCTCTGATGGCCTCAGATTTAAAGTGAAGGATTTCCCAACCATCTCCTACAGATCTGGAGCTGATAGGCACAAAACTACAGGGCTGCCATGAAGTCAGAGGTGTTTTACTCAGTGTTTTAGGACTCATTCAGTTATGGCGGAACAATTAAAAAGCCAAAAAACAAAACAAAGATAACCATCTCATTTGTAGTTAATTTTACTGTATACAAGAAGAAAAAAGAAAGGTAAACTATTTGAAAATGTCTTCTTAAGAAATGCTCATTTCTCTTGAATAAAACAGCTCTAAGGCTAAAAGATAAATATCAATATGTTCTTATAGTTTAGAAAAAATCCAGCCCCGTCTTTTATAGCAGATGTAAATTTATTTTAATGAGAAGAATGGCAAGCTTTAATTTGGCTGGAGAAAGTTGGAAAAACATTTGCCTTACTGTGGGGGAAAAAAAAAAACCCACCCAGGAATATGATTTTCTTGCAGAAAGTGGCCTGATGGCTGTAATTCTCCACAAATTAAATCACAATATGAATGCATACCCCAGAAAATGGTGAGTTTAACTCTGAACTCAGTAGAAACCAGTTCTGTCCACCAGGATTCATTGAATCCCTCCTTCCCCTCAATCTAGTCCGTGTGTGTTTTTCTCTTCCACCACACTGGAGCTCCGTGAATAGGGAAAGGGGCTTCCATTGTGTCTCTCTGAACTTCCAAGTCAATGCAATTTTTAACCACTGGCTTGTGGTACTTTGAAAATCACCAGGGGCTGTCAGAGTTGGGTCCTCTGAAAAATTTACAGTGCTAAATCAGAGCATATGCTGGGAGGGAAAAAATTGCTTAAGATTGGAGCAAGTACAGTATCTGTCTGCCCCCTAGTGTAAGAGTCCTCGCTGCCTAAAATTCAACTTTAAAAGAAAAGAGCTCTTAAAGGGAAACGACTTTGGGCTCACGTAGGCATAGCAGAATGAAACTTCTGTACATTTTAATCTGAATAATTCTTCAGGATTTAAAATTAATTGGCCCTGGCTTGGTTGGACCGGACTCGGATCTCGCCACCTCTGCGTTTCCCGAGTCACTTGGCGGAGAGGTGATGATTTTTTTTTTTTTTTTTTTCCTGAACTGGGTTTATGTGCGTCCCCCTCACCCCCTCCTCTCTTTTTTTCTTTCTCTGTCTCTGTCGTCTCTCTCGCTGGCTTTTTAAAAATGAGGAACCGTTCCTTGAACGTTCTGGACAGAGCACAGAATTGCTTAAGTCAGCCCGAAGCGGTTGTAATAGACAGCAAAAAGGTACACGTTTGCCTGAAATCCGCACGCCAGCTCCACCACCCCGCCCGATGGGTTGAGAAAAGCAGCTAGGAAAGCCCTGTTGTTACTCGCCTTAAACCAGCACTGAGTGGTGAGCTGAAGACAACTGTCTTCCAGGTAAGATGTTTGACGTGGATTCTCAGGAAGGAAAGCATTTCATCACTCAGGGAGGGATCTAATTGACTGTGCGTGCTGTGTCAGGAGGTGGGTTTTCAGTTTGCCACTCCTCAAAAATGATTTTTGCAAGAGAAGTTAAAAAATAGAGGCTCTCTGAATCCTTTGCTTAATTACCATGGCATTCCACTTTGACTCCATTTTCTAAGATGCTGTGGATTAATCAGCAACAAATGGGAGACAGTGGAGTCCTTGAGGACTGTACTGCTGGGAATGGATAGACATAGATCATAGTAAATACTGCTATTGTGAGGGAAAAAAAAAAGCATCATTAGACCAAAAATTTGGAGACTAATAGGGGTTGGAAACATTTTGGACTGAGATTTTGTTTTCTCCCTTTACTAAGGAGGACCAGTCCCCACTTTGTGTAGCCCTGATTATTCCAGAAGTTTGAGGGAAATATGCATCTTTCTTTTAACATAGTCCTGATGTTAAGGGCTTGACCTTGCCAGGGGGAAGAGAAACCATGGAGGTCAGACAAGAAGAAGAAATGGGAGGCATCTATTCCTGAAGCAGAAGCGCAGTGGTATGGGAAAGACGAGTATTTTACCACTAGCTGTAATGCACATGTTTGGAGTTTTATAATTTACAATACCATATTCAGACCATCAAAATGGACATATCCACAGGCAGGGACTAAGTTCTTCTTTTTAAAAATTTTATAGGTTTAAGAGTCACTTAGATGAAATGTGATTGCGGTTGTGATTGTGGAGTATTTATGGGAATCTTGGGGTGGGAAAATATTTTTCACCCAGTAATCCAGTGTCCACTTATGAGGCAACTCATATTTGACGACATTCCAGTCCTTTTTAGATGTCAATGTACTTTTCTTTTTCTTTCTTTCCTTTTTTATTTTTTAGGGCCACACCTGTGTTATATAGAAGTTCCTAGTCTAGAGGTTGAATTGCAGCCTCAGCCGCTGGCCTATGCCGAAGCCATAGCAACATCTGTGACCTACACCACAGCTCATGGCAAACTGGAGCCTTAAACCACTGAGGGAGGCCAGAGATCAAACCTGCATCCTCAGGATACCAGCATCCTCAAGGAGTCTAGTCGGATTTGTAACCAGCCGAGCCACCACAGGAACTCCAGTCAATGTCCTTTTTTGATCAAAACTGATCAACAACCAACTTTATTCAATTTTGAATCCTCCTGACCCTGGTCTATCTCAATAATTTACTATTTTCTGCAGTGTCAGAGCTTCCTGACATTTACAATTAACTCACAAATTAACTTAGAAATGATAGTAAGCTCTCAGCTAAATGACATAGTGGCCACTAGGGACCAGACCAATTTTCTAGAATAAGGTTAGGACTAAGTTGCTGTGTAACAATGCTGAGGCTGGTTGTATAGAAGTAGTTATTCAGATGTGAGCAGGAATCTAGGTGTGAGGGGGAGATATTATCTGCTTCTAATTCGGTTGGCTACTCGGCCCTCTGATATATCTATGAAACAGGGATAACCGGTTTTAAAAAATGTTGTGGAATTCAAGGCTCCAAAATGGAAACAAGAAGTCATGGAAGGCTTCCCTTGGAAGGAAACTTGGAGAACACTGGTCAACTTCCCACAGAAGCCAGAATCTGGAGATGGGCAGATGGGCAGACAGACGCTGATTCAGCTTTCTTGGGAGTTGTAAGTTCAAGGCAGGTAATGTAAACGTGTGACGGTCTGGGTGAAGGCTGCCAGATAGGCTGGCCAGAGGGAGCCCTCCCTCTCCCCAAGGCTACCTACCATATTGGGAGCTTCTTCCTTAGAAAGCTTTGTTCCTTCTATGGAAACCAAAACCTGTGTCTTGGAGCATTTTTCTTTAGAGCTGAGGTCTGTCCTTAGAAGCAATAAAACTGAACAGTACAACCTCACCCCTGTACCATAGGGCAGACATTTAATTATTGGAAGATAACTTTCATTCTTGCCCACCCCCTCAAGCCATGTTTTATTTTATTGACTAAACTCCACAGTTCCCCATAGGACATGGACTGAGGTTTTGTTTTCCTGAGTTGTCCTCGGTTTGCCAGAGTCTCTTATGAAGCATCCAGAAACACATGAAATACTCAGAGAAGTCTTGTGATCAGCACTGTCTACCATGTCATAGGACTGGTTTTAAACCACTGTCTACCCCCTGGAGAAGCCCCCATACCATGGAGTCAGATCTCAGTCATCTAGGGCTTGTACCGAGGGATTTATTGCATTTAAGAATGTCTCATGTTTATCCCCATTAAATTGCATTTTGTTTTGGCTTTTTGGTGGCCCTTAGACTCTGGCTCTCTTCTGTTTTGTTCCTTTACAGATTGAACTAGCATGTCTCTTATAGTTTTGCCCAATCATTGATCTGAATATTGCAGAAGCCAGCATTTCTAGGCTCTTTGATGTCACTAGCAATTAAGTTGAAAATAGTTAAAGGCTTATTTTTTCAATTAGCTCAGAAGCAGTGGGTAACAAACAGTAGGGTCTCTGGAACTAGATTGCCTAGGTTTAAATCCTGGGTTTGCTGATATGCTAGGCATGTGCCCTCGGGCATGTTGATTTATATGTGCCTCAGTTTCCTCATCTGTAAATTGGGGGTACAAATGTAACTATTGCCTATGGTTGTTTTGATGATTAAATGAGTTAATATATGTAAAGCACTTAGGCTAGTGACAGGTACATAGCATACACTATTTATTGTACAACAAAAATAAATTGACAAGGCCCCAAAAGGCAGGGACAATATCTCATTTATATCTATGTCTATCTCCAGACACTAGCACTGTGCCCGGAATATATCTGGGGCTAATAAATTGGGTACATGGATGAGTGACTTTTCATAGTGTTCTAGACACTAGATGCAGGCAGATAATATAATCAATGTTATGGTTTCCAATATTAACAATGATTTTCAATATTATTATAAAAAGAGTTGTGTACATTCAACCTCAGGCCATCGCTGGGGTGGTTATTTTGCCCCTAATTTTTCTGTGAACAAGCATTTTTTTTTTCTGTGAACAACAGTGTCTTTATTGATGCTAATCTATTATGTCTCAGTTTAGTTTGGAAGACCAGAAAAACCACACACTTAAGTTTACTCTCAACTCAGAAAAAGAGCAAGGCTTCTGCTTATTTTGCTGGCACCAATCTGAAGAGGTGACACTGTCTATTTTTAGCCTGAAAGGATGCTTAATCAAAGAATGCTAGTGTTCTTCAGTCAGATCTTCATGTTTAAACTTTTGTAGATTCCCCAGTCATAGGCAGACTCATTCAAAAAGACATGCTAAAAAATTAAAACGTTTTAAGCATCATGCAGGGTGTGGAAGTTTCCGCATCTCTATACCTTTCCATTAACTCCAAAAAACGAAGTGCTGACATCAGGGATAAGGTCTTGATTTAAGTGCATAGCAACATAATGCACCCCCCCCCGGGGGGGGTTCAGTTTCCGTGTGTTAAATCAAGTTCTCATCGGGTTGCAAATTTAAATCTTTTGGAGATATCTCTTACAATGTGATTCCCTTTGAACTTCCGTCCATGCTTATTCAAATATGTTCGGTATTTTCCTCCTTCTGTATTCATACAGTGGAGCTCAAAGTAGAAAATTCACAAGTGCTTTCTCCTTGATGTGTTCAATAGGTACCCCTGCAGCAATTACCTACTGGGAAGTATAGGAGGAACCAGCCTGTGAGAGCTGGGGCCTCCAGTAATATGATCCGTGGTTGTTGTGTGTGTAAAGTGCTAACACTTTTGACAGCCACCATCCTAAAGGGGTGTAGCGAGTCATTGGAAATTTGTACACAGACTGCCCTATCCATTACGCATTGCCCATATCATACCCATAATCTCCCAAGGCAGATATGCTATTACACTCAGCGGGCCAAGGGCTGCCCGCGCTTCTATACACACAACTCCCACTGACTCTGTGCCACCGATGCACTTCAATGGGGGTTGTCAGCAGCATAAATTTAGCCCAGTCCAGTCACAACCACAGCGGGTGCAGCGAAACAGAGAGACCTGGCTGTGTGTTAAAAAGGCTGAGGAAGAACAAAAAAGCTGCCAGTTTTCATAAGAAACCTTATCCCAAGAGCATTCAGAACTGTAGCCTGACACCCGCCACGCTACCCCCGCGTCCCACAACCTGTCGATCCCAGCCTGGGATTTGGAAGCTGCTGAAACAGAGTGGACAGGAAAGAAAAAAAAAAGAAAAGAAAAGAAAAGAAAAAGGCCTGCTACGGGGCATAAAACCGTACTTTGCATCCGATCCTATTATGTGAGGGAAAAATTCCCCACAGATGATCCTCAGAACATTTATTTATCAAAATTTCAAGGAACATCTTAGAACCAATGACCTCCTTTAAATATAGAATTTTTAAAATACATGAAACAAGGGCACAAAGACGCCCAGCTCTTAAAAACCACTAGTCTGTCTATTTTGAGTCACACAGTGTCATTGGTATTTTAATATAAATTATAGAATATATAGTATAGCATATATAGTGTAGAAAATATTATACATTATATATGTCTAGTCATACTAATACGAGAATTGCTGTTTTTGCCATACTATCCAATGTAATTCTTTGGGAGGTCATTCTTGGCTTTTCAGACAACCCCAAATCATACATTATAAGTGATCAGGTGTCACTGACCTCCTCAAGCCCAGCCTTCCAGTAAACTCCAGGATTTCGTCTGTACTCTGAGCCCTCACCAAAACGCAGACAGGGAAGTCTATTCATCATCATCGAAAGTGCCTAGTTTGGCGAGCAGAACCTGGGTGTGAATCCTTGCTTTGTGTCACACAAATTGTGTGTCTTGGACTTGTTGCTCACCATCTCTAAGCCTCAGTTTTCTCATCTACATCCTAAAGTTAATAGTTTCTTCTTCCTTGTGATGCTGTGCAGACAACACTAAAAAAGATGTGGGACATACATAGCACAACGTAAGAGCTCCACTGAATGAATGAATGAGTCTAAGTGTCACACTGGGTGGTACATAGTAGGCACTCAAGAAAAGCTTCCTCCTCCTTTTTTTCCCCTCTCTTCTTCCCCACCACAGCCTAATAAGTTACTGCTCATGCAAACCTATGTCTATTACAAAAAATACTGCCTTTAAAGAAAATAACTTAAATATTATTCCATTCCATAAATGGCCACACATTTAACAGAGCACATTTAAAGCTGTCTTTATCCTTTCATCATTGTCACAGAACAGGTAAGGATGATCTATTCAGAAGGAAAATAAAAAACTAGGGAGTAGGAAAGGAGCTCAACTAGACATTTAGTCAGGTCTGATGAAGAGCCATTTCCAGTGGAGATTTGAGCTGAGTTCAAGATCTCTGTCTCTCTGACTGTTAATGTACAGTGCTGAGGGGTGACCATATCAAGAAGCCAACTGCATGATGCATCTAAAGTTCACATAGATTGTCATTCTTGGAGTTCCCGTCGTGGCGCAGTGGTTAACGAATCCGACTAAGAACCATGAGGTTGTGGGTTCTATCCCTGCCCTTGCTCAGTGGGTTAAGGATCCAGCGTTGCCGTGAGCTGTGGTGTAGGTTGCAGATGCGGCTCGGATCCCGCGTTGCTGTGGCTCTGGCGTAGGCCGGTGGCTACAGCTCCGATTTGGACCCCTAGCCTGGGAACCTCCATATGCCGCGGGAGCGGCCCAAGAAATAGCAAAAAGACAAAAAAAAAAAAAAAAAAAAGAAGATTGTCATTCTTAGTTTGTGAAAAACTGAAGGTCAGGTGCAATTCTGGTAATGCAGTAAAACTAGTATGTTTCATGGTAAGAAGTTTAGGTATAGAAAACGATCTCTCCCCTCTCTGATAAATTCAGCTTCCTTGTCATTGTTTTGTTTGTTTCCACTTTTTCAACACGAGGACCCTGGTTCAGAGGAGAATTAGTCATGTTAATCATATTAAAAAATTACATCACTCGAAAAGACTTCTACTCATTCTACAAAAGGTGGTCTAGGTCACATTTTAAAAAGAATGCATTCTTGAACAGGAAAAAAATGCAGTAGGTAAATTTGAAATGTATGAGTAATTCAGCAGAGAATCATACATTCCCTTTTACATATATTCTGATATAAAAATGTTGCTTTATCATTGCTAAGTAACTCTCAGTGGCACATGTAATTCCCTGAAAGCTCTGACAGGAGATGCAATATTGTGTTTATTAGAAGAAAGTAACAACTGAAGTTGAATAAATTTGGAAAGAGCACATGAAGATTTGGATGTATGTAGGAAGTGACTTTTTTCAGTTCCCAAAGTAATCTTCTCTGGTTTGAAGCTGCAATTAGAATATGTTGCATGTGGGAAAGGAAGAAAGAAAAAAAAAAGAACAGGATTTCTACCAAGTTCCCACGATTTGAAGAGCTTGTGTGTAAAAATTTGGTACTGATGGGGACAATGCAGCCACTTCTATTTGTATGACAAAATCAGCAAAAACACAAGATTTCCTCTAAATATAAGTTGAGGTAGTAAGTCAAGTATTAAACGGAAGCTAAAATGGATAGACACACACCCAAATAGACATGATTCTTTTTGTCTTATCAAAGATAATAGAAAAATAATATTTTTAATAAGTCTAAGCTGCCTTCTGCCTTCCAACTCTCTCCCTTTTATGTAGAGAGCTGATCGTAGCAGCCCCTTACATCTGGCTAATTTTGTGGTCAGTGAATCTTGTTTGACAGAAATTCTTTTTCCAAAAATAAGGTACTTCCTCTGCTCATCCACATTTTCCTCGACTTGACTTCTCCCTCCCGTCTCCCAGGCACGTCAGATTAGAGTATCGCATCAGCCTGCGTCGAATCGATTTAGGACACAAAGCATTTCCTCAAAAATTAAATTCCCCGTGAAAACGTACCAGGAGCAACAACAACCCCAGAAAAGCGATATGGGAAAAGTGCCAGAACTCGAGCTAAAATGAAGGCTGAATCCTTGATGTCAGGGAGAAGGGGAAAAGGGTCAGACAGAGAAGTGAAAGGAAAAGGAGGGCAGGAGGAGACACGCGAAGGAGAGAAGGGACCCAAATTAGAACAAGAGGCTATGTTTATTAATAACCTTGCTGACCCACGGGCCCCTGACACAAAATACATTAAGTATTGTTGGGACTCTCTGCTCTGTCACTCACAGGGAGGAGCACATAAAATGGTGTTGGAAGCTGCAAACTTTTCCAGAACAGACAAAAAAGAACCAAAAAAGAAAAGCTAGAATAAGGTGAAGACATAGACTCACACAGGGTTGAGAAGCTCCCTTTATTCTTCCGAAGTATCCTCTCGCAGGCAGCCTACCTCACACTTCCATGCTTCCGGCCAACTAGGATTTAAAACACACAGGAGATGATGTTTTTCTTGACTGTAAAAATACATACCTGTCTATCCCAGAACGTTTCGAAATTATAGAAAAGCACCAAGAAGTCAAAAAAATTGCCAGTAGCCCTATCGCTTAAGTAGAATCATTGTCAACCCGTTGACATATATTTTGTCATCTTTTCCCTCTCTTTTTTCACATGCGTGTATTTGTTCACTGGAAAAGTAAGACTGAGGTCCTGCGGTAATCCACTATTTTGGAATCTGGTTTTCCTATCTGACAAGTCATAATAAATATTTGCTCGTGTTGTCAAAACTATTTGTAAAACATGAGTTTTGTGTTGGCATCATATTTCCTTATTCATTCGTATCATAATTCATTTGACCTCTAGAGAGATATTCATGTTGTTTGTAACTTTTCGCCCTTTTAAATTGTTTGTGTGCATCTCTGTTCCCTCTGGAAATTACTCCGAGTGGAATTCCTGGGTCAAAGGCTTTTTGGGGGGGCGGCTACAGTTTGCAGAGTTGCCCTCAAAGTATTCACGTCAGTTTAGAGCCCACTTGCAGTGAACGAGAATACAGAATTCACAAACCGTCATTAATTCTTCCTCAAAGAAACTAGAACCTACTGTGATTTGTATTTCCTTGATTATTTGTGATAGCTTGTTTTGTGTGTATGTTATTTGCCTTTTACTTTAATTTCTACCTATTTAAACTT
>TCONS_01649379
GTTGTCATGGGGGAGGTGGTGGCGCTTGGTGGCTGCCGGCGGCCGAGGTAGAGGCAGTGGCGCTGGAGTTGGTCGAGGATAGCGGCAGATTCGGGGCTAAGGCAGCTTCTTCCAGGGAAGAGGGCCAGTGCAACTGCTGTTGCAACCCACCGTCTTGACCCACATCCATAGATTGGAATATTGGTGGGCCAGCCATCCTCAGACACCTCACTTAGGACAGGTAAGCGAAAGAGATGGTAAGGATAAGGATAAATGGTAATATTCTTCTGTCTTGTTTTTTTGTTAGATGCAAACAGTTGATTGTCTTTAAAAATTTAACCCTTTATCCTGGTAAAAGCAAAGCATTTGGAATGCTAGATGAGTGGGGCAAAAATAATTTTTTGATTATAAAACGTGTCAAAATGTTAACAGTGGTAAAACTTAGGCTAATTAAAAATTTTTCTTTCTCTTTTTGTGCATTTTCCAAATTGTATTTATGAACTTATCTCTTGTTGCATAACAAACTACCCAAACTCAGTGATTTGAAACATATTAGTCATTCATTTTGCTCATGTATCTGCAATTTGGGCAAGGTTCACTTGGTGGGGACATCTTATCTCTGTTAACAAGTGGTGTGAGGCGGGGTTGCTGGAGGGGTGGAGGTGG
>TCONS_01651617
AAAAAAATTCCCTGGAAATACGAGCCATGTAGCCCCAGGGACTCCTGAGGCTTCTAGTTTCCACTCTGGAGACAGAAGGCAAGAGCAGAATGAGCCAGTGCTGGTCACTGCTTCGCTTCCCAGAGGAGCCGACCTCGTGGACCAGACTCAGCACCACCCAGCCCTGCCTGGTCCCCACGGCCCCACAGGGAGAGTCGCCAGTGACCTCAGATCAGGGAAAGGTTTTCCTTCCTGGGAAAAATGCCCCAGATTATGCCACATGTTATCCTGCTTTTGGTTCGGACCGAGTGTCCGTGTTTGGACCGTCGTGAATGTCTGCATGGCACCCATCTCCCCACTGTCACCCAGGAGAGACCCCAAGGCTCTCAAAGCTCCTGCAGGAGAAAACAGGGCCGTGCAAATTAAAGCCAGAATTCAGTGCCACTGCACACCTGCTGGAAAGGCTGGGATGAAAAAGGCAAACAATACCAGGTGTTGGAGGGGACACGGAACAACCAAGAACTCACACACCGCGGGTGGGAGTGGACATCGGCACAACCACTTTGGAGATGGCTTAGCAGCATCTACTGGAGCTGAACGAGTGTATTTCCTACAACCGCAGGTGTGTGCCAAGCAGAACTGTACACCCCATCCCCCAAATGCCTGTACGAAAATGTTTACGGCGGTGACATCTGTAATAACCCTACACCGGAAGTCATTCAAATATCCATCCGCAGTGGTTGGGGGTAAATACGTGGCGGTAACGAGCCTACC
>TCONS_01656996
CAGAAGTTACACGGAATGCGAATTAAACACAGGCCATCAGTGTTCACTGGTCTAGAGCTGCTAGTCCAGAAGCCAGACTCTGATAATAAGATGAGAAAATGCGGAAGAAGATTTGGAATGCATACAGACACATTTGCAAGAAACCTGGGCAACAAGAGCGTTTGAATGAATAACAGAGAACCCTCCAGGATGTAAATCCAAGGCCTAGATCTCTGCAGTGTCCACAGATTCTCCACCCCCACAGAAGAGTCTGTCTCCGTTTACTCTAATGAGACTCCCC
>TCONS_01657367
ATTTGGGTCGGGAAGTCGGCGGTCTTAACTCCGTGGGTCACTTGTACCCTCGGCTTTTGCACTTCGACCTGCACTGGGAACTTCCTCCAGATTCGAATGTTTTTTTTGCTCTTTACAAGCGGGGCAAAGGTCTGCCCCCGCTAGACAAACATCGGGAGAACAAAATATTTTATATATAGTACAGGACTTGTTCTGTAAAGCCTTCGATCCACGGCCTCCTAAATGTGTTAAGACCGTTTATATTTTGGCGCTTTGTATATGACTATATTGTGTTGTAGTAGTGCCAGAAGGCCTAATCCTGCAAGGAATACTAATAGTCATCCTAATATTCGTACAAAGTACTGTTCTAGGCACCGGAATGCAATGGCTATTGCAATTTGAAGGAGCAGAAAAACCTAAGTGATAATTGCGTCTAGCTTTTTTTTTTTTTTTCTAGTCATTTCACAAACTTCTCAACTTTCTGGGCATAGTACATTTCAGTTTATCAGGGTATTGTTAAATCTTTTTTTACACCAACCATAGCTATTAATACAAGTCTTTTTTCCCATTTCTTAACTTTGGTGGGATTGTCATTCTCAGAAGGAAAGAAGTATCTCCTGACTATGCTTAGCACCGCCTTTAGGAAATGTTTTGTTAGCCCCATACCCTGCCATCCTGCGTGCCCACCTCCTGCCACCTGCACCACTGGAATTCTTTTTGAAAGAGCTCAAAGTATACAAAGCATAGTCCTAGGATTCTAGTTTTCTTTGGGGGAAAATGTAGCGTGAAAATCTAAATTCTAAATAAGGGAAACAATCCATTGGTTGGAGAGCTATCCCTAGACGACTGTGTTTCCAGAGTAAAAATTCTGATGATCAGCGTGCCACGTGGTAAAAAGACATCACTGATGAAAAGAGCCCGAATAGTAAGTATATATTAAAAATATATAAAAAGTTACATTCAGGTAGTCTGTACTAAGTATAGCATAAAGCAGAGTACCTAATGTTATTTCTTTCCAGAACGAAAAAGCTGGGAGAGAAAAATGTCTTCCATATGAAAGTGATAACCAAACCAGAAGGCTAGAACCTAGAGGTTACCATAGTTAGAAATCTACAGAGGCAATAAGAGAATTGAGTTTCTAGATGTATCATGAAGCCCACCTACCCCCAATGTTATATGTAGTTGCTAATACTATTGGTTAGTTTTGGAAAGGC
>TCONS_01664273
CAATCTCCCACTTTCAAACTGGTCTTCTGAGATTCCCGCTTCCGGATCTGCTTTTCTCCGAACTTCTCTGGACTGAGACCTGGCTGTCCCGTAAGGATGCTGCATCCTCTCACATGGCTTCCAGCCACAGCTTGTGGAAGTTCCTGGCCTGAGAGTGAATCCTAGCTGCAGCTGTGACAACAGCGGATCCTTTAACCCACTGTGCTGGACCAGGAATCGATCCTGCATCTCTGCAGTGAACCAAGCTGCCACAGTCAGGTTCTCAACCCACTGTGTCACAGTGGGAACTCCACCTTGTTCGTACTTTAAATCAGATTGTTGGTATTTAGTGTACATGTCTTGAGTTATACGTCAGCTTTCATCAACCCTAGGGAGCTGCCAGCACCTGGGTATTGAGGCCCCAAACTGAACTTTGAGATTCTTTAAAGTATTGAGGCCTCCTAGAAGTGGGTAGCCAGCCTTCCTCTGCAGGAAGCAGCTCTCTTGCCATATTCTGTTTCAATCTACTCTCATTGCAAAAGTCCTTTTCAATCCTGTAACTCTTGGCTCTGCTGACATTTTGATGAACTGGACTCTATTGTTCTTTCTCTCACCTGGGAAGAGAAGAGGTCAGACCTCTAAGGCAAATAAAAAGGCCAATCCCAAAGTGACTCATCTTTGAAAACACTGGGTCATTCCACACTTTTTCACACTTAATTGAAAGCTGTCTTTGCAAAGCTTCACCAAGAGATTTCCGCAGTGGCCTCAGCATTTAGTAGCCCCATAGACTGCCA
>TCONS_01667052
AGATTAGGGAGCTCAGGGGAAATGAATCCAACTAGTAACCCTGAGGTTGAGAGTTCAATCCCTGGCCCTGCTCAGTGGGTTAAGGATCTGGCGCTGCCATCAGCTGTGGTGTAGGTCGCAGACATGGCTCAGATCTGGCATTGCTGTGGTTGTGATGTGGGCCGGCAGTTGTAGCTCTGATTCTACCCCTAGCCTGGGAACCTTCGAAAGCAAAAAAACAACTAACCAACCAACCAACCAACCAAAGAAGAGGAGATTAGGACACAGAAGCACAGAGGAAAGACAGAAGGAGAAGGTGGGCCTCTGCAAGCCAAGGAGAGAAGCCTCAGAATGAAACCAAAACTGCTCACACCTTGATCTTAGACTTTGAGATTCCAGAACTAAGGGGAAATAAATTTCTGCTGTTTAAGCCACCCAGTCTGTGGTATTTTATTATGGTAACCCTAGGAAACTAATACAATATTTCGGATGATTATTGCATCACAATCTTCTATTGGTAAAAATTTGCCTCCCAAAATAAAGAACACTTACTCTCACACAGAAGTTCCAAACTCCCTTCCAAACAGGTAGAAGTTAAGTCTCTGTCTAAAACTCTACTGTCTAATACGTTAGCCAATTGTGACTCCTGAGAACTTGCTTTGTGGCCAATGTGGCTAAGAAGCTAAATTTTTAATTTTAAGTAATTTTAAGGCCAGCTTTCCATCAAGCATAACCATTTACAGAGATGCCAAATCTACCCACAGTGGAAACAAACAGTTGCATTATTTGCATTACAGTGTGTTTCATTACCTTCTTTCCACTCCAGAATTATATTTTGTTTGACTTTGAACAACCAAAGGGCCACTGAGATATGTTCACAATGTCAAAAAGCAAGCCCTCTGCTCCCCAAATATGAATTTAAACTTTTACCTTTGACAAATCAAAACTTCCTGACATTTTAAAATATCCTTCTTCATACTTTCAGCCACTGAATTTTTTTTTTTTCTTTTTCTTTTTTTGGCCATCTTGCGACCTATGGAGTTCCTGGGCCCTTCCTGGGCCAGGGATCAGATCCAACCTACACAATGTGGATCCTTAACCCGCTGTGCCAGCCCCTATCCCAGCACTCCAGAGATGCTGCTGATCCTGTTGCGCCAAAGCAGGGGCTCCATTGCTGAGTTGTTGTTTTTTAAGTAGGGGTTTAAACTCAACTATAAAAATCAAGAAAATATGTTCTATGGTGTTTCCTGGGAGGATCTGCTTCACCACTGTCCAGTGTCTGGCCCAAGATGGAGC
>TCONS_01668288
[truncated: 132,231 more chars]
