# Supplementary material for: Identification and characterization of long non-coding RNAs in subcutaneous adipose tissue from castrated and intact full-sib pair Huainan male pigs
Source: BMC Genomics. 2017 Jul 19;18:542. doi: 10.1186/s12864-017-3907-z (PMC5518130; doi:10.1186/s12864-017-3907-z)
Supplement: Supplementary file 2 — The binding sites of CEBPα at identified lncRNAs. (XLSX 27 kb) [file 12864_2017_3907_MOESM2_ESM.xlsx]

## Sheet: Additional file 2. Table S1
Table S1 The binding sites of C/EBPα at identified lncRNAs
LncRNAs	Location of the binding site
XLOC_004473	exon:1_15988510_15990510_+
XLOC_004473	exon:1_15996047_15998047_+
XLOC_004846	exon:1_17524982_17526982_+
XLOC_004846	exon:1_17548021_17550021_+
XLOC_012484	exon:1_42006598_42008598_+
XLOC_019445	exon:1_62482166_62484166_+
XLOC_019445	exon:1_62485037_62487037_+
XLOC_035996	exon:1_118031969_118033969_+
XLOC_035996	exon:1_118032398_118034398_+
XLOC_036598	exon:1_121349942_121351942_+
XLOC_036598	exon:1_121350405_121352405_+
XLOC_052829	exon:1_174187560_174189560_+
XLOC_053451	exon:1_176045207_176047207_+
XLOC_053451	exon:1_176047176_176049176_+
XLOC_061600	exon:1_203875612_203877612_+
XLOC_061600	exon:1_203914561_203916561_+
XLOC_067010	exon:1_224597197_224599197_+
XLOC_067010	exon:1_224614426_224616426_+
XLOC_067010	exon:1_224632974_224634974_+
XLOC_067010	exon:1_224635926_224637926_+
XLOC_088021	exon:1_293272917_293274917_+
XLOC_088021	exon:1_293283640_293285640_+
XLOC_097389	exon:1_11450971_11452971_-
XLOC_097389	exon:1_11453062_11455062_-
XLOC_102116	exon:1_24694423_24696423_-
XLOC_129360	exon:1_113851892_113853892_-
XLOC_129360	exon:1_113891300_113893300_-
XLOC_132974	exon:1_128197307_128199307_-
XLOC_132974	exon:1_128199102_128201102_-
XLOC_140839	exon:1_155723989_155725989_-
XLOC_140839	exon:1_155729540_155731540_-
XLOC_144429	exon:1_168922763_168924763_-
XLOC_144429	exon:1_168965707_168967707_-
XLOC_149396	exon:1_185301355_185303355_-
XLOC_153172	exon:1_200589596_200591596_-
XLOC_153172	exon:1_200590063_200592063_-
XLOC_153285	exon:1_200907800_200909800_-
XLOC_153285	exon:1_200909338_200911338_-
XLOC_161429	exon:1_229648194_229650194_-
XLOC_169140	exon:1_256198684_256200684_-
XLOC_179908	exon:1_293300074_293302074_-
XLOC_193589	exon:10_12744002_12746002_+
XLOC_193589	exon:10_12771147_12773147_+
XLOC_201841	exon:10_37795096_37797096_+
XLOC_201841	exon:10_37798018_37800018_+
XLOC_204860	exon:10_47720473_47722473_+
XLOC_204860	exon:10_47723877_47725877_+
XLOC_205935	exon:10_49810865_49812865_+
XLOC_205935	exon:10_49811394_49813394_+
XLOC_215876	exon:10_719924_721924_-
XLOC_215876	exon:10_867791_869791_-
XLOC_215876	exon:10_879876_881876_-
XLOC_219862	exon:10_12027291_12029291_-
XLOC_219862	exon:10_12053710_12055710_-
XLOC_225481	exon:10_25242334_25244334_-
XLOC_225481	exon:10_25244935_25246935_-
XLOC_248423	exon:11_14653666_14655666_+
XLOC_249944	exon:11_19430901_19432901_+
XLOC_249944	exon:11_19433944_19435944_+
XLOC_251924	exon:11_24493303_24495303_+
XLOC_251924	exon:11_24504442_24506442_+
XLOC_274146	exon:11_14266282_14268282_-
XLOC_274146	exon:11_14266751_14268751_-
XLOC_274225	exon:11_14710192_14712192_-
XLOC_274225	exon:11_14710590_14712590_-
XLOC_276052	exon:11_18741228_18743228_-
XLOC_276052	exon:11_18860378_18862378_-
XLOC_277892	exon:11_24079866_24081866_-
XLOC_277892	exon:11_24081422_24083422_-
XLOC_277892	exon:11_24079866_24081866_-
XLOC_277892	exon:11_24081422_24083422_-
XLOC_285351	exon:11_51785133_51787133_-
XLOC_285351	exon:11_51850486_51852486_-
XLOC_289852	exon:11_66961955_66963955_-
XLOC_289852	exon:11_66962562_66964562_-
XLOC_300622	exon:12_14723417_14725417_+
XLOC_300622	exon:12_14726880_14728880_+
XLOC_302113	exon:12_19490984_19492984_+
XLOC_307944	exon:12_39653206_39655206_+
XLOC_307944	exon:12_39654694_39656694_+
XLOC_312619	exon:12_52913486_52915486_+
XLOC_312619	exon:12_52938595_52940595_+
XLOC_313128	exon:12_54701599_54703599_+
XLOC_313128	exon:12_54702042_54704042_+
XLOC_318538	exon:12_6908605_6910605_-
XLOC_320574	exon:12_14427240_14429240_-
XLOC_320574	exon:12_14441183_14443183_-
XLOC_320574	exon:12_14441773_14443773_-
XLOC_320574	exon:12_14442588_14444588_-
XLOC_328048	exon:12_40398794_40400794_-
XLOC_328048	exon:12_40399694_40401694_-
XLOC_329462	exon:12_45041755_45043755_-
XLOC_329462	exon:12_45042948_45044948_-
XLOC_332928	exon:12_55862004_55864004_-
XLOC_332958	exon:12_55898489_55900489_-
XLOC_335370	exon:12_62728216_62730216_-
XLOC_335370	exon:12_62728688_62730688_-
XLOC_338666	exon:13_5282715_5284715_+
XLOC_338666	exon:13_5283399_5285399_+
XLOC_350443	exon:13_43825352_43827352_+
XLOC_350443	exon:13_43832071_43834071_+
XLOC_359028	exon:13_73207783_73209783_+
XLOC_359028	exon:13_73208655_73210655_+
XLOC_365953	exon:13_95025206_95027206_+
XLOC_365953	exon:13_95028989_95030989_+
XLOC_366783	exon:13_96504665_96506665_+
XLOC_366783	exon:13_96505635_96507635_+
XLOC_369946	exon:13_104748397_104750397_+
XLOC_374454	exon:13_116763194_116765194_+
XLOC_374454	exon:13_116763394_116765394_+
XLOC_375252	exon:13_119036096_119038096_+
XLOC_375252	exon:13_119037745_119039745_+
XLOC_375252	exon:13_119038435_119040435_+
XLOC_375252	exon:13_119040723_119042723_+
XLOC_380155	exon:13_131687860_131689860_+
XLOC_380155	exon:13_131688328_131690328_+
XLOC_385821	exon:13_150021893_150023893_+
XLOC_389465	exon:13_160579126_160581126_+
XLOC_394587	exon:13_179510156_179512156_+
XLOC_398434	exon:13_191443638_191445638_+
XLOC_398434	exon:13_191500875_191502875_+
XLOC_398434	exon:13_191554934_191556934_+
XLOC_403605	exon:13_207618874_207620874_+
XLOC_407376	exon:13_1633015_1635015_-
XLOC_407376	exon:13_1645532_1647532_-
XLOC_415223	exon:13_27043775_27045775_-
XLOC_415223	exon:13_27047386_27049386_-
XLOC_432071	exon:13_75927407_75929407_-
XLOC_438364	exon:13_95444510_95446510_-
XLOC_443261	exon:13_108775276_108777276_-
XLOC_443261	exon:13_108776222_108778222_-
XLOC_443276	exon:13_108851707_108853707_-
XLOC_443276	exon:13_108853865_108855865_-
XLOC_450583	exon:13_130020982_130022982_-
XLOC_454517	exon:13_142112916_142114916_-
XLOC_454517	exon:13_142117684_142119684_-
XLOC_455356	exon:13_145783108_145785108_-
XLOC_455356	exon:13_145784200_145786200_-
XLOC_460699	exon:13_161023674_161025674_-
XLOC_460699	exon:13_161026456_161028456_-
XLOC_483999	exon:14_10348181_10350181_+
XLOC_483999	exon:14_10348506_10350506_+
XLOC_485511	exon:14_13588705_13590705_+
XLOC_490584	exon:14_30758233_30760233_+
XLOC_497760	exon:14_51545626_51547626_+
XLOC_497760	exon:14_51545626_51547626_+
XLOC_500172	exon:14_60232824_60234824_+
XLOC_507238	exon:14_81510293_81512293_+
XLOC_523195	exon:14_132674142_132676142_+
XLOC_523195	exon:14_132674440_132676440_+
XLOC_549462	exon:14_64973562_64975562_-
XLOC_549462	exon:14_64974643_64976643_-
XLOC_555133	exon:14_77938644_77940644_-
XLOC_555133	exon:14_77941453_77943453_-
XLOC_556556	exon:14_84016340_84018340_-
XLOC_556556	exon:14_84020298_84022298_-
XLOC_564925	exon:14_107444891_107446891_-
XLOC_583177	exon:15_7021798_7023798_+
XLOC_583177	exon:15_7236190_7238190_+
XLOC_583423	exon:15_7837487_7839487_+
XLOC_583423	exon:15_7838697_7840697_+
XLOC_583525	exon:15_8047142_8049142_+
XLOC_590180	exon:15_28033678_28035678_+
XLOC_604136	exon:15_73102668_73104668_+
XLOC_604136	exon:15_73114452_73116452_+
XLOC_612580	exon:15_104020500_104022500_+
XLOC_612580	exon:15_104027860_104029860_+
XLOC_613800	exon:15_108838181_108840181_+
XLOC_613800	exon:15_108909889_108911889_+
XLOC_613973	exon:15_109162574_109164574_+
XLOC_613973	exon:15_109200201_109202201_+
XLOC_623641	exon:15_141261897_141263897_+
XLOC_623641	exon:15_141265758_141267758_+
XLOC_623641	exon:15_141261897_141263897_+
XLOC_623641	exon:15_141265758_141267758_+
XLOC_628966	exon:15_1399107_1401107_-
XLOC_636059	exon:15_22701608_22703608_-
XLOC_642581	exon:15_50322288_50324288_-
XLOC_642581	exon:15_50322894_50324894_-
XLOC_649188	exon:15_73189335_73191335_-
XLOC_655391	exon:15_91444550_91446550_-
XLOC_655391	exon:15_91455017_91457017_-
XLOC_659985	exon:15_104501074_104503074_-
XLOC_659985	exon:15_104503431_104505431_-
XLOC_659985	exon:15_104501074_104503074_-
XLOC_659985	exon:15_104503503_104505503_-
XLOC_669008	exon:15_133598349_133600349_-
XLOC_669008	exon:15_133598984_133600984_-
XLOC_672085	exon:15_144235526_144237526_-
XLOC_672085	exon:15_144238803_144240803_-
XLOC_673694	exon:15_151566001_151568001_-
XLOC_673694	exon:15_151572333_151574333_-
XLOC_685199	exon:16_29294800_29296800_+
XLOC_689583	exon:16_42987388_42989388_+
XLOC_689583	exon:16_42987989_42989989_+
XLOC_691479	exon:16_48618155_48620155_+
XLOC_692241	exon:16_49513182_49515182_+
XLOC_692241	exon:16_49589930_49591930_+
XLOC_693561	exon:16_52930991_52932991_+
XLOC_701204	exon:16_78248500_78250500_+
XLOC_701204	exon:16_78249163_78251163_+
XLOC_703500	exon:16_83948845_83950845_+
XLOC_704058	exon:16_8574_10574_-
XLOC_704058	exon:16_16029_18029_-
XLOC_721899	exon:16_55035357_55037357_-
XLOC_721899	exon:16_55109347_55111347_-
XLOC_731942	exon:16_78739049_78741049_-
XLOC_748540	exon:17_43534646_43536646_+
XLOC_748540	exon:17_43535852_43537852_+
XLOC_749882	exon:17_47590057_47592057_+
XLOC_749882	exon:17_47592094_47594094_+
XLOC_751490	exon:17_52917354_52919354_+
XLOC_751490	exon:17_52918119_52920119_+
XLOC_766904	exon:17_39606535_39608535_-
XLOC_766904	exon:17_39608160_39610160_-
XLOC_768182	exon:17_43777951_43779951_-
XLOC_768182	exon:17_43793173_43795173_-
XLOC_769391	exon:17_47934980_47936980_-
XLOC_769391	exon:17_47935649_47937649_-
XLOC_769392	exon:17_47935952_47937952_-
XLOC_769392	exon:17_47938156_47940156_-
XLOC_769704	exon:17_49240274_49242274_-
XLOC_778658	exon:18_7238120_7240120_+
XLOC_778658	exon:18_7273119_7275119_+
XLOC_779412	exon:18_9679637_9681637_+
XLOC_779412	exon:18_9680694_9682694_+
XLOC_786731	exon:18_32044781_32046781_+
XLOC_786731	exon:18_32064374_32066374_+
XLOC_795505	exon:18_59936154_59938154_+
XLOC_795505	exon:18_59937872_59939872_+
XLOC_795505	exon:18_59972212_59974212_+
XLOC_795505	exon:18_60041376_60043376_+
XLOC_798965	exon:18_9400359_9402359_-
XLOC_798965	exon:18_9405120_9407120_-
XLOC_802149	exon:18_20236208_20238208_-
XLOC_803318	exon:18_23411813_23413813_-
XLOC_803318	exon:18_23413820_23415820_-
XLOC_806639	exon:18_33762288_33764288_-
XLOC_806639	exon:18_33786114_33788114_-
XLOC_826027	exon:2_31310773_31312773_+
XLOC_826027	exon:2_31312313_31314313_+
XLOC_835488	exon:2_59876518_59878518_+
XLOC_835488	exon:2_59878452_59880452_+
XLOC_837596	exon:2_66301298_66303298_+
XLOC_837596	exon:2_66301809_66303809_+
XLOC_855940	exon:2_121711975_121713975_+
XLOC_855940	exon:2_121714368_121716368_+
XLOC_855940	exon:2_121715598_121717598_+
XLOC_864445	exon:2_145580665_145582665_+
XLOC_864445	exon:2_145595844_145597844_+
XLOC_871161	exon:2_776266_778266_-
XLOC_871161	exon:2_779447_781447_-
XLOC_871898	exon:2_3964459_3966459_-
XLOC_887478	exon:2_47815976_47817976_-
XLOC_887478	exon:2_47818824_47820824_-
XLOC_893970	exon:2_69197969_69199969_-
XLOC_894597	exon:2_70799470_70801470_-
XLOC_894597	exon:2_70804540_70806540_-
XLOC_894597	exon:2_70868506_70870506_-
XLOC_894597	exon:2_70894635_70896635_-
XLOC_898034	exon:2_82004671_82006671_-
XLOC_898034	exon:2_82005401_82007401_-
XLOC_898034	exon:2_82021998_82023998_-
XLOC_898785	exon:2_84651997_84653997_-
XLOC_898785	exon:2_84652266_84654266_-
XLOC_901165	exon:2_93355274_93357274_-
XLOC_901165	exon:2_93356695_93358695_-
XLOC_917597	exon:2_142287777_142289777_-
XLOC_917597	exon:2_142300128_142302128_-
XLOC_929334	exon:3_10691156_10693156_+
XLOC_942908	exon:3_55195920_55197920_+
XLOC_951702	exon:3_81482821_81484821_+
XLOC_951702	exon:3_81486253_81488253_+
XLOC_951702	exon:3_81489805_81491805_+
XLOC_954582	exon:3_90901655_90903655_+
XLOC_954582	exon:3_90908264_90910264_+
XLOC_960331	exon:3_107547046_107549046_+
XLOC_960331	exon:3_107547346_107549346_+
XLOC_962386	exon:3_117295978_117297978_+
XLOC_962386	exon:3_117296465_117298465_+
XLOC_962386	exon:3_117297784_117299784_+
XLOC_962457	exon:3_117401613_117403613_+
XLOC_971303	exon:3_853816_855816_-
XLOC_971303	exon:3_862447_864447_-
XLOC_973151	exon:3_7828370_7830370_-
XLOC_973151	exon:3_7832048_7834048_-
XLOC_987382	exon:3_53706552_53708552_-
XLOC_987382	exon:3_53732993_53734993_-
XLOC_996511	exon:3_82406112_82408112_-
XLOC_996511	exon:3_82486505_82488505_-
XLOC_999216	exon:3_90416444_90418444_-
XLOC_999216	exon:3_90435493_90437493_-
XLOC_999216	exon:3_90416444_90418444_-
XLOC_999216	exon:3_90422317_90424317_-
XLOC_999216	exon:3_90435487_90437487_-
XLOC_100077	exon:3_96910713_96912713_-
XLOC_100077	exon:3_96912342_96914342_-
XLOC_100796	exon:3_117297408_117299408_-
XLOC_100796	exon:3_117297693_117299693_-
XLOC_100966	exon:3_122956786_122958786_-
XLOC_101396	exon:3_139903563_139905563_-
XLOC_102006	exon:4_10420008_10422008_+
XLOC_102842	exon:4_33022793_33024793_+
XLOC_102933	exon:4_35524932_35526932_+
XLOC_102933	exon:4_35526107_35528107_+
XLOC_103051	exon:4_38888410_38890410_+
XLOC_103051	exon:4_38900473_38902473_+
XLOC_104458	exon:4_86965318_86967318_+
XLOC_104458	exon:4_86970217_86972217_+
XLOC_105787	exon:4_129062373_129064373_+
XLOC_106090	exon:4_139087224_139089224_+
XLOC_106224	exon:4_142208101_142210101_+
XLOC_106569	exon:4_12732530_12734530_-
XLOC_107233	exon:4_33786940_33788940_-
XLOC_107233	exon:4_33881771_33883771_-
XLOC_109171	exon:4_95671050_95673050_-
XLOC_109171	exon:4_95689346_95691346_-
XLOC_109900	exon:4_118211323_118213323_-
XLOC_109900	exon:4_118211923_118213923_-
XLOC_109968	exon:4_121048896_121050896_-
XLOC_109968	exon:4_121058906_121060906_-
XLOC_110005	exon:4_122219541_122221541_-
XLOC_110005	exon:4_122220941_122222941_-
XLOC_110148	exon:4_127118998_127120998_-
XLOC_110148	exon:4_127119474_127121474_-
XLOC_110553	exon:4_139641885_139643885_-
XLOC_111463	exon:5_19720858_19722858_+
XLOC_111463	exon:5_19721570_19723570_+
XLOC_111773	exon:5_31471264_31473264_+
XLOC_111813	exon:5_32291628_32293628_+
XLOC_111813	exon:5_32297277_32299277_+
XLOC_111813	exon:5_32341238_32343238_+
XLOC_111930	exon:5_36440699_36442699_+
XLOC_111930	exon:5_36442155_36444155_+
XLOC_112381	exon:5_53375459_53377459_+
XLOC_112381	exon:5_53376505_53378505_+
XLOC_113082	exon:5_74728842_74730842_+
XLOC_113082	exon:5_74730504_74732504_+
XLOC_113797	exon:5_94006570_94008570_+
XLOC_114505	exon:5_4158873_4160873_-
XLOC_114505	exon:5_4163317_4165317_-
XLOC_114540	exon:5_5508232_5510232_-
XLOC_114540	exon:5_5530236_5532236_-
XLOC_114540	exon:5_5536334_5538334_-
XLOC_114540	exon:5_5605112_5607112_-
XLOC_115124	exon:5_23100672_23102672_-
XLOC_115124	exon:5_23101333_23103333_-
XLOC_116932	exon:5_82990817_82992817_-
XLOC_116932	exon:5_82991233_82993233_-
XLOC_117064	exon:5_86497524_86499524_-
XLOC_117064	exon:5_86498336_86500336_-
XLOC_117064	exon:5_86497602_86499602_-
XLOC_117064	exon:5_86498336_86500336_-
XLOC_117299	exon:5_94755103_94757103_-
XLOC_117299	exon:5_94758859_94760859_-
XLOC_117314	exon:5_94963852_94965852_-
XLOC_117342	exon:5_95912118_95914118_-
XLOC_117342	exon:5_95924202_95926202_-
XLOC_117346	exon:5_95963857_95965857_-
XLOC_117346	exon:5_95973750_95975750_-
XLOC_117441	exon:5_98944618_98946618_-
XLOC_117441	exon:5_98949738_98951738_-
XLOC_117441	exon:5_98961588_98963588_-
XLOC_118592	exon:6_16197048_16199048_+
XLOC_118592	exon:6_16224697_16226697_+
XLOC_119115	exon:6_31584759_31586759_+
XLOC_119115	exon:6_31585407_31587407_+
XLOC_119437	exon:6_41909536_41911536_+
XLOC_119437	exon:6_41910513_41912513_+
XLOC_119521	exon:6_44768590_44770590_+
XLOC_119521	exon:6_44769343_44771343_+
XLOC_120985	exon:6_93468824_93470824_+
XLOC_121914	exon:6_119905618_119907618_+
XLOC_121914	exon:6_119930756_119932756_+
XLOC_122508	exon:6_138707329_138709329_+
XLOC_122508	exon:6_138712644_138714644_+
XLOC_122511	exon:6_139177754_139179754_+
XLOC_122511	exon:6_139180356_139182356_+
XLOC_123367	exon:6_6265585_6267585_-
XLOC_123367	exon:6_6265759_6267759_-
XLOC_125141	exon:6_57966109_57968109_-
XLOC_125339	exon:6_65082867_65084867_-
XLOC_126037	exon:6_89427634_89429634_-
XLOC_126037	exon:6_89427989_89429989_-
XLOC_126142	exon:6_93351428_93353428_-
XLOC_126142	exon:6_93353567_93355567_-
XLOC_127994	exon:6_147839473_147841473_-
XLOC_127994	exon:6_147839438_147841438_-
XLOC_128197	exon:6_154502520_154504520_-
XLOC_128197	exon:6_154508894_154510894_-
XLOC_128558	exon:7_1561100_1563100_+
XLOC_128558	exon:7_1561948_1563948_+
XLOC_128915	exon:7_11687496_11689496_+
XLOC_128915	exon:7_11688510_11690510_+
XLOC_128957	exon:7_13328595_13330595_+
XLOC_128957	exon:7_13330802_13332802_+
XLOC_128957	exon:7_13331568_13333568_+
XLOC_128957	exon:7_13341436_13343436_+
XLOC_128957	exon:7_13343941_13345941_+
XLOC_128957	exon:7_13331758_13333758_+
XLOC_128957	exon:7_13332690_13334690_+
XLOC_129594	exon:7_30912945_30914945_+
XLOC_129594	exon:7_30923852_30925852_+
XLOC_130021	exon:7_46103598_46105598_+
XLOC_130021	exon:7_46117566_46119566_+
XLOC_130784	exon:7_72146178_72148178_+
XLOC_130784	exon:7_72161531_72163531_+
XLOC_131367	exon:7_88990382_88992382_+
XLOC_131820	exon:7_102524757_102526757_+
XLOC_131820	exon:7_102559752_102561752_+
XLOC_132295	exon:7_119406017_119408017_+
XLOC_133316	exon:7_18288511_18290511_-
XLOC_133316	exon:7_18290199_18292199_-
XLOC_133399	exon:7_20738285_20740285_-
XLOC_133399	exon:7_20739229_20741229_-
XLOC_134667	exon:7_63766411_63768411_-
XLOC_134667	exon:7_63771746_63773746_-
XLOC_135158	exon:7_80618645_80620645_-
XLOC_135158	exon:7_80622500_80624500_-
XLOC_135421	exon:7_89913015_89915015_-
XLOC_135900	exon:7_104696690_104698690_-
XLOC_135900	exon:7_104697226_104699226_-
XLOC_136561	exon:7_125338388_125340388_-
XLOC_137997	exon:8_33606124_33608124_+
XLOC_137997	exon:8_33606395_33608395_+
XLOC_138470	exon:8_49232529_49234529_+
XLOC_138470	exon:8_49233319_49235319_+
XLOC_138470	exon:8_49235225_49237225_+
XLOC_140503	exon:8_115067844_115069844_+
XLOC_140503	exon:8_115070745_115072745_+
XLOC_140668	exon:8_120223555_120225555_+
XLOC_140668	exon:8_120223941_120225941_+
XLOC_140668	exon:8_120228686_120230686_+
XLOC_140668	exon:8_120242906_120244906_+
XLOC_145328	exon:8_117859365_117861365_-
XLOC_145328	exon:8_117859707_117861707_-
XLOC_145657	exon:8_127615826_127617826_-
XLOC_146747	exon:9_3405846_3407846_+
XLOC_146774	exon:9_4025012_4027012_+
XLOC_146774	exon:9_4025304_4027304_+
XLOC_146995	exon:9_12110604_12112604_+
XLOC_147066	exon:9_15310351_15312351_+
XLOC_147066	exon:9_15311755_15313755_+
XLOC_147826	exon:9_38089317_38091317_+
XLOC_148479	exon:9_57736834_57738834_+
XLOC_148479	exon:9_57740777_57742777_+
XLOC_148679	exon:9_63729391_63731391_+
XLOC_148679	exon:9_63735642_63737642_+
XLOC_149704	exon:9_94225356_94227356_+
XLOC_149704	exon:9_94228581_94230581_+
XLOC_149704	exon:9_94231570_94233570_+
XLOC_149824	exon:9_97322367_97324367_+
XLOC_149824	exon:9_97322646_97324646_+
XLOC_150490	exon:9_116703597_116705597_+
XLOC_150490	exon:9_116760218_116762218_+
XLOC_151137	exon:9_135757046_135759046_+
XLOC_151137	exon:9_135758153_135760153_+
XLOC_151177	exon:9_136824465_136826465_+
XLOC_151177	exon:9_136826254_136828254_+
XLOC_151505	exon:9_145780595_145782595_+
XLOC_151587	exon:9_148522296_148524296_+
XLOC_151856	exon:9_4013818_4015818_-
XLOC_151856	exon:9_4025327_4027327_-
XLOC_152706	exon:9_22873213_22875213_-
XLOC_152706	exon:9_22902822_22904822_-
XLOC_152896	exon:9_30916378_30918378_-
XLOC_154918	exon:9_93073421_93075421_-
XLOC_155047	exon:9_97208072_97210072_-
XLOC_155047	exon:9_97320361_97322361_-
XLOC_155212	exon:9_101115094_101117094_-
XLOC_155212	exon:9_101115393_101117393_-
XLOC_155347	exon:9_104457589_104459589_-
XLOC_155347	exon:9_104516494_104518494_-
XLOC_155347	exon:9_104457589_104459589_-
XLOC_155347	exon:9_104545995_104547995_-
XLOC_156147	exon:9_129042205_129044205_-
XLOC_156147	exon:9_129044062_129046062_-
XLOC_156147	exon:9_129045219_129047219_-
XLOC_156147	exon:9_129062686_129064686_-
XLOC_156325	exon:9_135464409_135466409_-
XLOC_156325	exon:9_135465537_135467537_-
XLOC_156393	exon:9_136519072_136521072_-
XLOC_156567	exon:9_143289943_143291943_-
XLOC_156572	exon:9_143379976_143381976_-
XLOC_156572	exon:9_143380674_143382674_-
XLOC_157487	exon:GL892447.1_45666_47666_-
XLOC_157487	exon:GL892447.1_46324_48324_-
XLOC_157614	exon:GL892554.1_4018_6018_-
XLOC_157877	exon:GL892729.1_6442_8442_+
XLOC_157877	exon:GL892729.1_11610_13610_+
XLOC_158648	exon:GL893142.1_35817_37817_+
XLOC_158648	exon:GL893142.1_41898_43898_+
XLOC_158872	exon:GL893245.2_178326_180326_-
XLOC_158872	exon:GL893245.2_179364_181364_-
XLOC_159125	exon:GL893407.2_104085_106085_-
XLOC_159125	exon:GL893407.2_108950_110950_-
XLOC_159860	exon:GL893796.1_34674_36674_-
XLOC_159860	exon:GL893796.1_34983_36983_-
XLOC_160146	exon:GL893935.1_73902_75902_-
XLOC_160146	exon:GL893935.1_78410_80410_-
XLOC_160353	exon:GL894033.2_8983_10983_-
XLOC_160353	exon:GL894033.2_11142_13142_-
XLOC_160781	exon:GL894290.1_31352_33352_+
XLOC_160781	exon:GL894290.1_31597_33597_+
XLOC_160991	exon:GL894444.1_1268_3268_-
XLOC_160991	exon:GL894444.1_43797_45797_-
XLOC_161067	exon:GL894474.1_25495_27495_-
XLOC_161067	exon:GL894474.1_28583_30583_-
XLOC_161107	exon:GL894503.2_121741_123741_+
XLOC_161107	exon:GL894503.2_121741_123741_+
XLOC_161348	exon:GL894642.2_2263_4263_-
XLOC_161348	exon:GL894642.2_2831_4831_-
XLOC_161485	exon:GL894730.2_25675_27675_-
XLOC_161485	exon:GL894730.2_35089_37089_-
XLOC_161492	exon:GL894735.1_1949_3949_+
XLOC_161492	exon:GL894735.1_4007_6007_+
XLOC_161713	exon:GL894879.1_83_2083_-
XLOC_161746	exon:GL894906.1_27151_29151_-
XLOC_161914	exon:GL895036.1_448_2448_-
XLOC_161914	exon:GL895036.1_5254_7254_-
XLOC_161977	exon:GL895087.1_2558_4558_-
XLOC_162897	exon:GL895788.1_18864_20864_+
XLOC_162897	exon:GL895788.1_25090_27090_+
XLOC_162973	exon:GL895845.1_4040_6040_-
XLOC_163284	exon:GL896104.1_6719_8719_-
XLOC_163608	exon:GL896302.1_109135_111135_-
XLOC_163608	exon:GL896302.1_109501_111501_-
XLOC_163767	exon:GL896379.1_8810_10810_-
XLOC_163767	exon:GL896379.1_15243_17243_-
XLOC_163767	exon:GL896379.1_19832_21832_-
XLOC_163841	exon:GL896424.1_3341_5341_+
XLOC_163841	exon:GL896424.1_4606_6606_+
XLOC_163850	exon:GL896429.2_64570_66570_+
XLOC_164138	exon:JH118443.1_58587_60587_-
XLOC_164765	exon:JH118691.1_39839_41839_+
XLOC_164770	exon:JH118694.1_28077_30077_-
XLOC_164770	exon:JH118694.1_28283_30283_-
XLOC_165082	exon:JH118841.1_91261_93261_+
XLOC_165082	exon:JH118841.1_91731_93731_+
XLOC_165096	exon:JH118847.1_57989_59989_-
XLOC_165161	exon:JH118877.1_11484_13484_+
XLOC_165161	exon:JH118877.1_20334_22334_+
XLOC_165906	exon:X_10875711_10877711_+
XLOC_165906	exon:X_10876096_10878096_+
XLOC_165908	exon:X_10893043_10895043_+
XLOC_165908	exon:X_10895550_10897550_+
XLOC_166557	exon:X_36633319_36635319_+
XLOC_166666	exon:X_42861464_42863464_+
XLOC_166849	exon:X_49236358_49238358_+
XLOC_169219	exon:X_10548642_10550642_-
XLOC_169219	exon:X_10548972_10550972_-
XLOC_169340	exon:X_13822571_13824571_-
XLOC_169340	exon:X_13824440_13826440_-
XLOC_170019	exon:X_48403137_48405137_-
XLOC_170019	exon:X_48405614_48407614_-
XLOC_170439	exon:X_62378011_62380011_-
XLOC_171714	exon:X_123383052_123385052_-
XLOC_171714	exon:X_123384284_123386284_-
XLOC_172076	exon:X_138987064_138989064_-
XLOC_172076	exon:X_139014841_139016841_-
