# Supplementary material for: Identification and characterization of long non-coding RNAs in subcutaneous adipose tissue from castrated and intact full-sib pair Huainan male pigs
Source: BMC Genomics. 2017 Jul 19;18:542. doi: 10.1186/s12864-017-3907-z (PMC5518130; doi:10.1186/s12864-017-3907-z)
Supplement: Supplementary file 3 — Adipogenesis related miRNAs binding sites at identified lncRNAs. (XLSX 66 kb) [file 12864_2017_3907_MOESM3_ESM.xlsx]

## Sheet: Additional file 3. Table S2
Table S2 Adipogenesis related miRNAs binding sites at identified lncRNAs
MiRNAs	LncRNAs	Tot Score	Tot Energy	Max Score	Max Energy	Strand	Len1	Len2
ssc-miR-125b	TCONS_00010864	140	-18.49	140	-18.49	5	22	311
ssc-miR-125b	TCONS_00089359	142	-20.65	142	-20.65	24	22	782
ssc-miR-125b	TCONS_00245655	140	-16.48	140	-16.48	28	22	2500
ssc-miR-125b	TCONS_00310215	147	-17.35	147	-17.35	33	22	16114
ssc-miR-125b	TCONS_00311264	150	-17.18	150	-17.18	34	22	7576
ssc-miR-125b	TCONS_00320067	463	-66.03	164	-24.59	36	22	5285
ssc-miR-125b	TCONS_00326026	141	-16.1	141	-16.1	41	22	1443
ssc-miR-125b	TCONS_00377559	596	-82.23	158	-27.63	46	22	5609
ssc-miR-125b	TCONS_00392681	151	-18.72	151	-18.72	52	22	4039
ssc-miR-125b	TCONS_00397099	143	-17.99	143	-17.99	56	22	760
ssc-miR-125b	TCONS_00448343	142	-16.6	142	-16.6	64	22	958
ssc-miR-125b	TCONS_00461085	140	-16.44	140	-16.44	69	22	21530
ssc-miR-125b	TCONS_00483784	140	-16.33	140	-16.33	74	22	5265
ssc-miR-125b	TCONS_00490125	140	-15.57	140	-15.57	77	22	741
ssc-miR-125b	TCONS_00651753	289	-36.22	149	-21.28	91	22	2303
ssc-miR-125b	TCONS_00784934	146	-16.18	146	-16.18	111	22	3905
ssc-miR-125b	TCONS_00856931	149	-18.66	149	-18.66	113	22	4773
ssc-miR-125b	TCONS_00863923	151	-19.99	151	-19.99	116	22	5895
ssc-miR-125b	TCONS_00869992	153	-19.25	153	-19.25	120	22	1302
ssc-miR-125b	TCONS_00870216	143	-20.59	143	-20.59	121	22	5496
ssc-miR-125b	TCONS_00879932	285	-38.9	145	-19.88	122	22	881
ssc-miR-125b	TCONS_00947520	145	-16.51	145	-16.51	131	22	2109
ssc-miR-125b	TCONS_00994518	143	-20.37	143	-20.37	136	22	244
ssc-miR-125b	TCONS_01038923	142	-23.71	142	-23.71	141	22	841
ssc-miR-125b	TCONS_01072490	142	-15.85	142	-15.85	149	22	1123
ssc-miR-125b	TCONS_01080415	144	-19.61	144	-19.61	156	22	1017
ssc-miR-125b	TCONS_01199263	141	-17.64	141	-17.64	168	22	3492
ssc-miR-125b	TCONS_01218133	144	-17.32	144	-17.32	174	22	6764
ssc-miR-125b	TCONS_01329084	289	-41.54	147	-21.28	193	22	2713
ssc-miR-125b	TCONS_01437687	146	-17.2	146	-17.2	210	22	671
ssc-miR-125b	TCONS_01504561	151	-16.27	151	-16.27	223	22	549
ssc-miR-125b	TCONS_01520466	149	-21.23	149	-21.23	227	22	3663
ssc-miR-125b	TCONS_01525376	149	-19.4	149	-19.4	228	22	7688
ssc-miR-125b	TCONS_01541478	161	-24.77	161	-24.77	232	22	3941
ssc-miR-125b	TCONS_01646544	140	-16.45	140	-16.45	246	22	11198
ssc-miR-125b	TCONS_01667052	161	-26.35	161	-26.35	252	22	1275
ssc-miR-125b	TCONS_01860087	143	-18.29	143	-18.29	264	22	2521
ssc-miR-125b	TCONS_01870882	145	-18.15	145	-18.15	269	22	1208
ssc-miR-125b	TCONS_01913546	141	-18.04	141	-18.04	286	22	3036
ssc-miR-125b	TCONS_01914404	142	-17.21	142	-17.21	287	22	392
ssc-miR-125b	TCONS_01914897	152	-22.01	152	-22.01	288	22	3564
ssc-miR-125b	TCONS_02041517	153	-18.23	153	-18.23	301	22	9096
ssc-miR-125b	TCONS_02050123	150	-19.19	150	-19.19	307	22	1124
ssc-miR-125b	TCONS_02131816	142	-19.09	142	-19.09	339	22	510
ssc-miR-24-1-5p	TCONS_00461085	318	-40.42	164	-21.96	412	24	21530
ssc-miR-24-1-5p	TCONS_00483784	161	-18.63	161	-18.63	417	24	5265
ssc-miR-24-1-5p	TCONS_00486548	159	-20.69	159	-20.69	418	24	7559
ssc-miR-24-1-5p	TCONS_00621609	147	-17.15	147	-17.15	429	24	2357
ssc-miR-24-1-5p	TCONS_01305456	146	-17.38	146	-17.38	528	24	3021
ssc-miR-24-1-5p	TCONS_01305457	146	-17.38	146	-17.38	529	24	3011
ssc-miR-24-1-5p	TCONS_01312630	159	-19.04	159	-19.04	532	24	2735
ssc-miR-24-1-5p	TCONS_01439625	150	-15.74	150	-15.74	556	24	944
ssc-miR-24-1-5p	TCONS_01440693	157	-20.01	157	-20.01	561	24	2661
ssc-miR-24-1-5p	TCONS_01517209	143	-15.4	143	-15.4	568	24	5271
ssc-miR-24-1-5p	TCONS_01636545	141	-15.23	141	-15.23	585	24	1959
ssc-miR-24-1-5p	TCONS_01646544	465	-62.03	169	-24.51	589	24	11198
ssc-miR-24-1-5p	TCONS_01781659	158	-22.26	158	-22.26	604	24	1575
ssc-miR-24-1-5p	TCONS_02046996	153	-21.59	153	-21.59	648	24	9759
ssc-miR-24-1-5p	TCONS_02047002	153	-21.59	153	-21.59	649	24	10316
ssc-miR-24-3p	TCONS_00019630	458	-56.69	158	-25.87	693	22	1220
ssc-miR-24-3p	TCONS_00251970	142	-13.7	142	-13.7	716	22	326
ssc-miR-24-3p	TCONS_00310215	445	-58.45	153	-22.56	719	22	16114
ssc-miR-24-3p	TCONS_00311264	601	-80.53	152	-23.43	720	22	7576
ssc-miR-24-3p	TCONS_00324974	162	-24.37	162	-24.37	725	22	782
ssc-miR-24-3p	TCONS_00326025	158	-22.62	158	-22.62	726	22	867
ssc-miR-24-3p	TCONS_00326026	158	-22.62	158	-22.62	727	22	1443
ssc-miR-24-3p	TCONS_00374548	151	-19.95	151	-19.95	730	22	928
ssc-miR-24-3p	TCONS_00377559	741	-99.32	166	-26.04	732	22	5609
ssc-miR-24-3p	TCONS_00392681	160	-27.28	160	-27.28	738	22	4039
ssc-miR-24-3p	TCONS_00461085	454	-60.9	162	-25.37	755	22	21530
ssc-miR-24-3p	TCONS_00483784	150	-17.37	150	-17.37	760	22	5265
ssc-miR-24-3p	TCONS_00486557	297	-43.03	153	-22.55	762	22	1649
ssc-miR-24-3p	TCONS_00492878	149	-20.54	149	-20.54	765	22	3154
ssc-miR-24-3p	TCONS_00495730	152	-19.96	152	-19.96	766	22	7729
ssc-miR-24-3p	TCONS_00625772	140	-16.82	140	-16.82	773	22	934
ssc-miR-24-3p	TCONS_00651753	144	-21.11	144	-21.11	777	22	2303
ssc-miR-24-3p	TCONS_00738569	149	-18.49	149	-18.49	780	22	2170
ssc-miR-24-3p	TCONS_00738654	147	-16.87	147	-16.87	781	22	16538
ssc-miR-24-3p	TCONS_00749369	140	-17.65	140	-17.65	783	22	2508
ssc-miR-24-3p	TCONS_00759276	140	-12.28	140	-12.28	787	22	3408
ssc-miR-24-3p	TCONS_00759277	140	-12.28	140	-12.28	788	22	3412
ssc-miR-24-3p	TCONS_00766067	150	-26.85	150	-26.85	790	22	1992
ssc-miR-24-3p	TCONS_00784934	302	-38.62	152	-20.04	797	22	3905
ssc-miR-24-3p	TCONS_00856931	155	-21.57	155	-21.57	799	22	4773
ssc-miR-24-3p	TCONS_00863923	284	-30.65	142	-16.16	802	22	5895
ssc-miR-24-3p	TCONS_00870216	156	-22.87	156	-22.87	807	22	5496
ssc-miR-24-3p	TCONS_00947396	149	-17.17	149	-17.17	816	22	547
ssc-miR-24-3p	TCONS_00947520	141	-15.18	141	-15.18	817	22	2109
ssc-miR-24-3p	TCONS_01078605	144	-20.27	144	-20.27	838	22	1309
ssc-miR-24-3p	TCONS_01080415	141	-12.69	141	-12.69	842	22	1017
ssc-miR-24-3p	TCONS_01182459	148	-21.82	148	-21.82	846	22	3809
ssc-miR-24-3p	TCONS_01199263	144	-24.73	144	-24.73	854	22	3492
ssc-miR-24-3p	TCONS_01218133	154	-20.83	154	-20.83	860	22	6764
ssc-miR-24-3p	TCONS_01221190	476	-72.26	166	-25.49	862	22	5609
ssc-miR-24-3p	TCONS_01305456	302	-42.1	156	-22.07	871	22	3021
ssc-miR-24-3p	TCONS_01305457	302	-42.1	156	-22.07	872	22	3011
ssc-miR-24-3p	TCONS_01312630	298	-43.35	149	-25.09	875	22	2735
ssc-miR-24-3p	TCONS_01337119	152	-23.05	152	-23.05	884	22	1551
ssc-miR-24-3p	TCONS_01407975	145	-17.25	145	-17.25	886	22	927
ssc-miR-24-3p	TCONS_01410303	152	-20.04	152	-20.04	889	22	1520
ssc-miR-24-3p	TCONS_01412731	141	-16.5	141	-16.5	890	22	2598
ssc-miR-24-3p	TCONS_01420692	300	-38.13	151	-19.64	892	22	4987
ssc-miR-24-3p	TCONS_01502316	291	-35.88	148	-19.46	907	22	2473
ssc-miR-24-3p	TCONS_01512985	146	-22.86	146	-22.86	910	22	717
ssc-miR-24-3p	TCONS_01517209	150	-22.58	150	-22.58	911	22	5271
ssc-miR-24-3p	TCONS_01537034	142	-16.76	142	-16.76	916	22	2639
ssc-miR-24-3p	TCONS_01541478	444	-64.47	152	-23.92	918	22	3941
ssc-miR-24-3p	TCONS_01552010	152	-20.62	152	-20.62	921	22	3202
ssc-miR-24-3p	TCONS_01632418	140	-18.95	140	-18.95	923	22	2588
ssc-miR-24-3p	TCONS_01646544	154	-19.07	154	-19.07	932	22	11198
ssc-miR-24-3p	TCONS_01859920	293	-33.58	150	-17.75	949	22	1482
ssc-miR-24-3p	TCONS_01887630	155	-24.45	155	-24.45	963	22	3206
ssc-miR-24-3p	TCONS_01914897	146	-19.18	146	-19.18	974	22	3564
ssc-miR-24-3p	TCONS_01915876	142	-17.64	142	-17.64	976	22	586
ssc-miR-24-3p	TCONS_02034256	144	-20.8	144	-20.8	985	22	1799
ssc-miR-24-3p	TCONS_02055027	142	-14.96	142	-14.96	998	22	659
ssc-miR-24-3p	TCONS_02070209	145	-18.79	145	-18.79	1001	22	2096
ssc-miR-24-3p	TCONS_02129588	144	-20.32	144	-20.32	1024	22	709
ssc-miR-24-3p	TCONS_02140939	147	-21.8	147	-21.8	1027	22	1264
ssc-miR-24-3p	TCONS_02141655	157	-26.38	157	-26.38	1028	22	602
ssc-miR-326	TCONS_00019630	145	-22.04	145	-22.04	1036	20	1220
ssc-miR-326	TCONS_00029030	140	-12.83	140	-12.83	1037	20	1755
ssc-miR-326	TCONS_00036091	140	-17.63	140	-17.63	1040	20	2914
ssc-miR-326	TCONS_00055787	144	-17.76	144	-17.76	1043	20	1315
ssc-miR-326	TCONS_00324974	161	-15.96	161	-15.96	1068	20	782
ssc-miR-326	TCONS_00377559	295	-37.07	155	-23.14	1075	20	5609
ssc-miR-326	TCONS_00393427	145	-15.25	145	-15.25	1082	20	2413
ssc-miR-326	TCONS_00395682	150	-19.36	150	-19.36	1083	20	494
ssc-miR-326	TCONS_00456215	142	-19.21	142	-19.21	1096	20	704
ssc-miR-326	TCONS_00458571	148	-22.25	148	-22.25	1097	20	492
ssc-miR-326	TCONS_00461085	144	-17.54	144	-17.54	1098	20	21530
ssc-miR-326	TCONS_00463495	145	-15.25	145	-15.25	1099	20	2586
ssc-miR-326	TCONS_00469099	141	-15.13	141	-15.13	1101	20	1259
ssc-miR-326	TCONS_00621609	284	-28.15	144	-14.38	1115	20	2357
ssc-miR-326	TCONS_00738654	141	-14.71	141	-14.71	1124	20	16538
ssc-miR-326	TCONS_00856931	140	-12.78	140	-12.78	1142	20	4773
ssc-miR-326	TCONS_00863923	140	-12.78	140	-12.78	1145	20	5895
ssc-miR-326	TCONS_00869992	149	-20.53	149	-20.53	1149	20	1302
ssc-miR-326	TCONS_00870216	145	-17.77	145	-17.77	1150	20	5496
ssc-miR-326	TCONS_00936884	297	-39.07	150	-20.06	1153	20	1090
ssc-miR-326	TCONS_00947520	150	-23.87	150	-23.87	1160	20	2109
ssc-miR-326	TCONS_01037224	154	-25.23	154	-25.23	1169	20	1498
ssc-miR-326	TCONS_01064650	427	-57.18	145	-21.59	1177	20	1494
ssc-miR-326	TCONS_01078605	299	-41.84	150	-23.67	1181	20	1309
ssc-miR-326	TCONS_01199263	280	-39.9	140	-21.28	1197	20	3492
ssc-miR-326	TCONS_01221190	282	-29.55	142	-15.15	1205	20	5609
ssc-miR-326	TCONS_01303449	150	-22.04	150	-22.04	1213	20	651
ssc-miR-326	TCONS_01311113	140	-15.14	140	-15.14	1217	20	415
ssc-miR-326	TCONS_01409700	140	-13.07	140	-13.07	1231	20	2492
ssc-miR-326	TCONS_01420692	297	-40.13	155	-26.2	1235	20	4987
ssc-miR-326	TCONS_01441626	151	-20.77	151	-20.77	1248	20	1131
ssc-miR-326	TCONS_01502316	142	-21.35	142	-21.35	1250	20	2473
ssc-miR-326	TCONS_01537034	442	-69.38	152	-23.31	1259	20	2639
ssc-miR-326	TCONS_01632418	140	-12.94	140	-12.94	1266	20	2588
ssc-miR-326	TCONS_01632702	140	-12.94	140	-12.94	1269	20	1365
ssc-miR-326	TCONS_01646544	140	-13.93	140	-13.93	1275	20	11198
ssc-miR-326	TCONS_01651617	140	-20.15	140	-20.15	1277	20	753
ssc-miR-326	TCONS_01743394	427	-58.58	145	-19.86	1285	20	1765
ssc-miR-326	TCONS_01860087	140	-12.83	140	-12.83	1293	20	2521
ssc-miR-326	TCONS_01861485	165	-24.18	165	-24.18	1294	20	446
ssc-miR-326	TCONS_01887630	140	-13.15	140	-13.15	1306	20	3206
ssc-miR-326	TCONS_01909067	140	-12.94	140	-12.94	1313	20	436
ssc-miR-326	TCONS_01909068	280	-26.71	140	-13.77	1314	20	706
ssc-miR-326	TCONS_01913546	142	-16.27	142	-16.27	1315	20	3036
ssc-miR-326	TCONS_01999507	157	-28.44	157	-28.44	1320	20	357
ssc-miR-326	TCONS_02017411	140	-17.63	140	-17.63	1325	20	331
ssc-miR-326	TCONS_02041517	143	-21.03	143	-21.03	1330	20	9096
ssc-miR-326	TCONS_02046996	140	-13.25	140	-13.25	1334	20	9759
ssc-miR-326	TCONS_02047002	140	-13.25	140	-13.25	1335	20	10316
ssc-miR-326	TCONS_02050123	147	-19.76	147	-19.76	1336	20	1124
ssc-miR-326	TCONS_02083201	153	-23.39	153	-23.39	1350	20	2019
ssc-miR-326	TCONS_02099548	140	-12.94	140	-12.94	1356	20	1709
ssc-miR-326	TCONS_02189407	140	-17.63	140	-17.63	1372	20	3560
ssc-miR-27a	TCONS_00029030	143	-13.99	143	-13.99	1380	21	1755
ssc-miR-27a	TCONS_00036091	318	-36.23	163	-22.87	1383	21	2914
ssc-miR-27a	TCONS_00310215	431	-44.57	147	-18.2	1405	21	16114
ssc-miR-27a	TCONS_00311264	144	-11.96	144	-11.96	1406	21	7576
ssc-miR-27a	TCONS_00320067	143	-19.14	143	-19.14	1408	21	5285
ssc-miR-27a	TCONS_00331905	168	-23.01	168	-23.01	1415	21	648
ssc-miR-27a	TCONS_00387443	157	-19.15	157	-19.15	1422	21	469
ssc-miR-27a	TCONS_00392681	163	-26.6	163	-26.6	1424	21	4039
ssc-miR-27a	TCONS_00445567	140	-10.15	140	-10.15	1434	21	2648
ssc-miR-27a	TCONS_00461085	298	-29.96	154	-17.46	1441	21	21530
ssc-miR-27a	TCONS_00492878	167	-23.21	167	-23.21	1451	21	3154
ssc-miR-27a	TCONS_00621609	149	-13.47	149	-13.47	1458	21	2357
ssc-miR-27a	TCONS_00634018	149	-13.13	149	-13.13	1460	21	772
ssc-miR-27a	TCONS_00738569	140	-11.68	140	-11.68	1466	21	2170
ssc-miR-27a	TCONS_00738654	431	-47.01	147	-20.52	1467	21	16538
ssc-miR-27a	TCONS_00766067	147	-12.95	147	-12.95	1476	21	1992
ssc-miR-27a	TCONS_00936884	151	-14.8	151	-14.8	1496	21	1090
ssc-miR-27a	TCONS_00937696	140	-16	140	-16	1497	21	1207
ssc-miR-27a	TCONS_00947520	150	-19.9	150	-19.9	1503	21	2109
ssc-miR-27a	TCONS_01319107	144	-14.14	144	-14.14	1564	21	223
ssc-miR-27a	TCONS_01329084	147	-14.21	147	-14.21	1565	21	2713
ssc-miR-27a	TCONS_01420692	155	-15.61	155	-15.61	1578	21	4987
ssc-miR-27a	TCONS_01424409	149	-16.4	149	-16.4	1579	21	513
ssc-miR-27a	TCONS_01525376	451	-42.98	153	-15.88	1600	21	7688
ssc-miR-27a	TCONS_01537034	151	-17.32	151	-17.32	1602	21	2639
ssc-miR-27a	TCONS_01632418	144	-14.52	144	-14.52	1609	21	2588
ssc-miR-27a	TCONS_01632702	146	-13.96	146	-13.96	1612	21	1365
ssc-miR-27a	TCONS_01646544	463	-47.64	155	-16.49	1618	21	11198
ssc-miR-27a	TCONS_01743394	312	-39.08	165	-19.55	1628	21	1765
ssc-miR-27a	TCONS_01756155	148	-10.65	148	-10.65	1630	21	3539
ssc-miR-27a	TCONS_01757189	148	-11.18	148	-11.18	1632	21	2725
ssc-miR-27a	TCONS_01887210	146	-20.01	146	-20.01	1648	21	547
ssc-miR-27a	TCONS_01894755	145	-17.45	145	-17.45	1651	21	1418
ssc-miR-27a	TCONS_02001242	162	-21.02	162	-21.02	1664	21	1820
ssc-miR-27a	TCONS_02014521	151	-17.08	151	-17.08	1667	21	1639
ssc-miR-27a	TCONS_02041517	609	-72.69	157	-21.31	1673	21	9096
ssc-miR-27a	TCONS_02046996	141	-18.51	141	-18.51	1677	21	9759
ssc-miR-27a	TCONS_02047002	141	-18.51	141	-18.51	1678	21	10316
ssc-let-7c	TCONS_00079640	144	-19.27	144	-19.27	1735	22	4621
ssc-let-7c	TCONS_00310215	146	-18.64	146	-18.64	1748	22	16114
ssc-let-7c	TCONS_00311264	151	-16.8	151	-16.8	1749	22	7576
ssc-let-7c	TCONS_00374548	150	-22.81	150	-22.81	1759	22	928
ssc-let-7c	TCONS_00392681	316	-40.25	158	-20.64	1767	22	4039
ssc-let-7c	TCONS_00465264	141	-13.85	141	-13.85	1786	22	854
ssc-let-7c	TCONS_00495730	295	-34.54	150	-17.76	1795	22	7729
ssc-let-7c	TCONS_00738569	153	-16.79	153	-16.79	1809	22	2170
ssc-let-7c	TCONS_00738654	302	-32.36	155	-16.37	1810	22	16538
ssc-let-7c	TCONS_00742471	152	-15.67	152	-15.67	1811	22	1114
ssc-let-7c	TCONS_00753527	149	-15.04	149	-15.04	1813	22	274
ssc-let-7c	TCONS_00863923	150	-17.48	150	-17.48	1831	22	5895
ssc-let-7c	TCONS_00947395	164	-18.96	164	-18.96	1844	22	1101
ssc-let-7c	TCONS_00997032	145	-17.71	145	-17.71	1853	22	501
ssc-let-7c	TCONS_01037224	144	-16.78	144	-16.78	1855	22	1498
ssc-let-7c	TCONS_01064650	146	-18.62	146	-18.62	1863	22	1494
ssc-let-7c	TCONS_01329084	150	-16.83	150	-16.83	1908	22	2713
ssc-let-7c	TCONS_01410303	154	-20.26	154	-20.26	1918	22	1520
ssc-let-7c	TCONS_01520466	283	-24.83	143	-13.08	1942	22	3663
ssc-let-7c	TCONS_01525376	149	-17.71	149	-17.71	1943	22	7688
ssc-let-7c	TCONS_01552010	159	-20.26	159	-20.26	1950	22	3202
ssc-let-7c	TCONS_01646544	302	-41.57	155	-21.71	1961	22	11198
ssc-let-7c	TCONS_01869703	316	-40.52	169	-26.94	1983	22	2278
ssc-let-7c	TCONS_01913546	147	-18.02	147	-18.02	2001	22	3036
ssc-let-7c	TCONS_01914897	151	-17.45	151	-17.45	2003	22	3564
ssc-let-7c	TCONS_02126246	153	-15.91	153	-15.91	2052	22	354
ssc-let-7f	TCONS_00079640	143	-15.13	143	-15.13	2078	22	4621
ssc-let-7f	TCONS_00310215	147	-19.31	147	-19.31	2091	22	16114
ssc-let-7f	TCONS_00311264	152	-17.74	152	-17.74	2092	22	7576
ssc-let-7f	TCONS_00374548	141	-14.71	141	-14.71	2102	22	928
ssc-let-7f	TCONS_00392681	302	-32.03	152	-16.14	2110	22	4039
ssc-let-7f	TCONS_00465264	141	-13.49	141	-13.49	2129	22	854
ssc-let-7f	TCONS_00495730	300	-34.03	152	-17.34	2138	22	7729
ssc-let-7f	TCONS_00738569	154	-14.42	154	-14.42	2152	22	2170
ssc-let-7f	TCONS_00738654	307	-32.08	156	-16.7	2153	22	16538
ssc-let-7f	TCONS_00742471	156	-16.1	156	-16.1	2154	22	1114
ssc-let-7f	TCONS_00753527	150	-16.73	150	-16.73	2156	22	274
ssc-let-7f	TCONS_00863923	150	-15.33	150	-15.33	2174	22	5895
ssc-let-7f	TCONS_00947395	172	-21.19	172	-21.19	2187	22	1101
ssc-let-7f	TCONS_00997032	152	-17.78	152	-17.78	2196	22	501
ssc-let-7f	TCONS_01037224	144	-18.4	144	-18.4	2198	22	1498
ssc-let-7f	TCONS_01064650	146	-14.27	146	-14.27	2206	22	1494
ssc-let-7f	TCONS_01329084	154	-19.82	154	-19.82	2251	22	2713
ssc-let-7f	TCONS_01410303	162	-20.74	162	-20.74	2261	22	1520
ssc-let-7f	TCONS_01520466	284	-24.56	142	-13.21	2285	22	3663
ssc-let-7f	TCONS_01525376	152	-19.87	152	-19.87	2286	22	7688
ssc-let-7f	TCONS_01552010	154	-19.2	154	-19.2	2293	22	3202
ssc-let-7f	TCONS_01646544	300	-30.89	154	-15.85	2304	22	11198
ssc-let-7f	TCONS_01869703	300	-33.08	156	-20.56	2326	22	2278
ssc-let-7f	TCONS_01913546	140	-13.59	140	-13.59	2344	22	3036
ssc-let-7f	TCONS_01914897	142	-16.37	142	-16.37	2346	22	3564
ssc-let-7f	TCONS_02126246	147	-16.56	147	-16.56	2395	22	354
ssc-let-7i	TCONS_00079640	153	-18.67	153	-18.67	2421	19	4621
ssc-let-7i	TCONS_00310215	152	-21.27	152	-21.27	2434	19	16114
ssc-let-7i	TCONS_00311264	145	-13.47	145	-13.47	2435	19	7576
ssc-let-7i	TCONS_00374548	149	-19.68	149	-19.68	2445	19	928
ssc-let-7i	TCONS_00392681	303	-36.04	156	-19.01	2453	19	4039
ssc-let-7i	TCONS_00465264	141	-14.78	141	-14.78	2472	19	854
ssc-let-7i	TCONS_00495730	294	-31.4	150	-16.36	2481	19	7729
ssc-let-7i	TCONS_00738569	147	-15.9	147	-15.9	2495	19	2170
ssc-let-7i	TCONS_00738654	297	-33.83	149	-16.93	2496	19	16538
ssc-let-7i	TCONS_00742471	143	-12.55	143	-12.55	2497	19	1114
ssc-let-7i	TCONS_00753527	149	-14.15	149	-14.15	2499	19	274
ssc-let-7i	TCONS_00863923	153	-16.18	153	-16.18	2517	19	5895
ssc-let-7i	TCONS_00947395	156	-12.54	156	-12.54	2530	19	1101
ssc-let-7i	TCONS_00997032	144	-14.72	144	-14.72	2539	19	501
ssc-let-7i	TCONS_01037224	140	-13.65	140	-13.65	2541	19	1498
ssc-let-7i	TCONS_01064650	147	-15.45	147	-15.45	2549	19	1494
ssc-let-7i	TCONS_01329084	149	-18.16	149	-18.16	2594	19	2713
ssc-let-7i	TCONS_01410303	151	-17.05	151	-17.05	2604	19	1520
ssc-let-7i	TCONS_01520466	284	-25.97	144	-15.66	2628	19	3663
ssc-let-7i	TCONS_01525376	153	-17.17	153	-17.17	2629	19	7688
ssc-let-7i	TCONS_01552010	147	-15.08	147	-15.08	2636	19	3202
ssc-let-7i	TCONS_01646544	307	-45.73	155	-23.53	2647	19	11198
ssc-let-7i	TCONS_01869703	306	-41.12	156	-23.93	2669	19	2278
ssc-let-7i	TCONS_01913546	144	-17.06	144	-17.06	2687	19	3036
ssc-let-7i	TCONS_01914897	143	-17.75	143	-17.75	2689	19	3564
ssc-let-7i	TCONS_02126246	146	-18.23	146	-18.23	2738	19	354
ssc-miR-103	TCONS_00310215	307	-39.64	161	-20.83	2777	23	16114
ssc-miR-103	TCONS_00377559	153	-18.11	153	-18.11	2790	23	5609
ssc-miR-103	TCONS_00738654	158	-17.33	158	-17.33	2839	23	16538
ssc-miR-103	TCONS_00778156	160	-24.6	160	-24.6	2852	23	937
ssc-miR-103	TCONS_00778157	160	-24.6	160	-24.6	2853	23	569
ssc-miR-103	TCONS_00879932	147	-20.46	147	-20.46	2866	23	881
ssc-miR-103	TCONS_00946664	142	-12.63	142	-12.63	2872	23	525
ssc-miR-103	TCONS_00996304	326	-44.39	164	-23.89	2881	23	747
ssc-miR-103	TCONS_01089103	152	-21.65	152	-21.65	2901	23	360
ssc-miR-103	TCONS_01218133	292	-38.23	146	-19.22	2918	23	6764
ssc-miR-103	TCONS_01221190	157	-20.98	157	-20.98	2920	23	5609
ssc-miR-103	TCONS_01305456	152	-18.36	152	-18.36	2929	23	3021
ssc-miR-103	TCONS_01305457	152	-18.36	152	-18.36	2930	23	3011
ssc-miR-103	TCONS_01416653	149	-14.42	149	-14.42	2949	23	286
ssc-miR-103	TCONS_01440693	146	-15.87	146	-15.87	2962	23	2661
ssc-miR-103	TCONS_01520466	141	-11.22	141	-11.22	2971	23	3663
ssc-miR-103	TCONS_01525376	163	-21.69	163	-21.69	2972	23	7688
ssc-miR-103	TCONS_01537034	151	-19.46	151	-19.46	2974	23	2639
ssc-miR-103	TCONS_01632418	152	-13.6	152	-13.6	2981	23	2588
ssc-miR-103	TCONS_01664273	157	-19.76	157	-19.76	2995	23	773
ssc-miR-103	TCONS_01667052	154	-17.75	154	-17.75	2996	23	1275
ssc-miR-103	TCONS_01884977	149	-18.01	149	-18.01	3017	23	487
ssc-miR-103	TCONS_01909067	150	-18.79	150	-18.79	3028	23	436
ssc-miR-103	TCONS_01909068	150	-18.79	150	-18.79	3029	23	706
ssc-miR-103	TCONS_01913546	153	-19.39	153	-19.39	3030	23	3036
ssc-miR-103	TCONS_02004777	300	-37.25	151	-18.89	3037	23	1058
ssc-miR-103	TCONS_02041517	299	-31.48	150	-16.25	3045	23	9096
ssc-miR-103	TCONS_02083201	147	-18.58	147	-18.58	3065	23	2019
ssc-miR-103	TCONS_02087327	157	-17.55	157	-17.55	3067	23	2113
ssc-miR-107	TCONS_00310215	307	-38.77	161	-20.26	3120	23	16114
ssc-miR-107	TCONS_00377559	153	-18.11	153	-18.11	3133	23	5609
ssc-miR-107	TCONS_00738654	158	-17.33	158	-17.33	3182	23	16538
ssc-miR-107	TCONS_00778156	160	-24.6	160	-24.6	3195	23	937
ssc-miR-107	TCONS_00778157	160	-24.6	160	-24.6	3196	23	569
ssc-miR-107	TCONS_00879932	147	-20.46	147	-20.46	3209	23	881
ssc-miR-107	TCONS_00946664	142	-13.32	142	-13.32	3215	23	525
ssc-miR-107	TCONS_00996304	326	-44.2	164	-23.7	3224	23	747
ssc-miR-107	TCONS_01089103	152	-20.38	152	-20.38	3244	23	360
ssc-miR-107	TCONS_01218133	292	-37.63	146	-18.92	3261	23	6764
ssc-miR-107	TCONS_01221190	157	-19.71	157	-19.71	3263	23	5609
ssc-miR-107	TCONS_01305456	152	-18.36	152	-18.36	3272	23	3021
ssc-miR-107	TCONS_01305457	152	-18.36	152	-18.36	3273	23	3011
ssc-miR-107	TCONS_01416653	149	-14.32	149	-14.32	3292	23	286
ssc-miR-107	TCONS_01440693	146	-15.87	146	-15.87	3305	23	2661
ssc-miR-107	TCONS_01520466	141	-11.22	141	-11.22	3314	23	3663
ssc-miR-107	TCONS_01525376	163	-20.57	163	-20.57	3315	23	7688
ssc-miR-107	TCONS_01537034	151	-19.63	151	-19.63	3317	23	2639
ssc-miR-107	TCONS_01632418	152	-13.6	152	-13.6	3324	23	2588
ssc-miR-107	TCONS_01664273	157	-21.57	157	-21.57	3338	23	773
ssc-miR-107	TCONS_01667052	154	-17.2	154	-17.2	3339	23	1275
ssc-miR-107	TCONS_01884977	149	-17.99	149	-17.99	3360	23	487
ssc-miR-107	TCONS_01909067	150	-18.79	150	-18.79	3371	23	436
ssc-miR-107	TCONS_01909068	150	-18.79	150	-18.79	3372	23	706
ssc-miR-107	TCONS_01913546	153	-19.39	153	-19.39	3373	23	3036
ssc-miR-107	TCONS_02004777	300	-40.1	151	-21.74	3380	23	1058
ssc-miR-107	TCONS_02041517	299	-33.48	150	-18.25	3388	23	9096
ssc-miR-107	TCONS_02083201	147	-18.58	147	-18.58	3408	23	2019
ssc-miR-107	TCONS_02087327	157	-17.57	157	-17.57	3410	23	2113
ssc-miR-204	TCONS_00069157	154	-26	154	-26	3446	22	352
ssc-miR-204	TCONS_00079640	145	-11.62	145	-11.62	3450	22	4621
ssc-miR-204	TCONS_00094865	148	-11.91	148	-11.91	3455	22	216
ssc-miR-204	TCONS_00251970	142	-12.93	142	-12.93	3460	22	326
ssc-miR-204	TCONS_00310215	910	-106.33	160	-22.81	3463	22	16114
ssc-miR-204	TCONS_00311264	156	-23.33	156	-23.33	3464	22	7576
ssc-miR-204	TCONS_00312433	306	-35.11	156	-19.89	3465	22	1163
ssc-miR-204	TCONS_00376617	150	-11.38	150	-11.38	3475	22	514
ssc-miR-204	TCONS_00377559	300	-35.27	150	-22.55	3476	22	5609
ssc-miR-204	TCONS_00445567	142	-13.23	142	-13.23	3492	22	2648
ssc-miR-204	TCONS_00461085	595	-61.6	151	-17.09	3499	22	21530
ssc-miR-204	TCONS_00480351	159	-18.76	159	-18.76	3503	22	1143
ssc-miR-204	TCONS_00486548	156	-22.91	156	-22.91	3505	22	7559
ssc-miR-204	TCONS_00486557	152	-14.54	152	-14.54	3506	22	1649
ssc-miR-204	TCONS_00492878	143	-13.74	143	-13.74	3509	22	3154
ssc-miR-204	TCONS_00495730	295	-28.36	150	-15.77	3510	22	7729
ssc-miR-204	TCONS_00651753	319	-48	160	-24.76	3521	22	2303
ssc-miR-204	TCONS_00738654	465	-57.97	162	-22.95	3525	22	16538
ssc-miR-204	TCONS_00749369	147	-15.32	147	-15.32	3527	22	2508
ssc-miR-204	TCONS_00766067	433	-34.17	149	-13.26	3534	22	1992
ssc-miR-204	TCONS_00778156	140	-10.77	140	-10.77	3538	22	937
ssc-miR-204	TCONS_00856931	141	-12.13	141	-12.13	3543	22	4773
ssc-miR-204	TCONS_00862814	140	-12.39	140	-12.39	3545	22	1108
ssc-miR-204	TCONS_00870216	154	-12.18	154	-12.18	3551	22	5496
ssc-miR-204	TCONS_01080415	142	-10.74	142	-10.74	3586	22	1017
ssc-miR-204	TCONS_01182459	150	-16.43	150	-16.43	3590	22	3809
ssc-miR-204	TCONS_01221190	148	-16.81	148	-16.81	3606	22	5609
ssc-miR-204	TCONS_01295426	149	-14.03	149	-14.03	3610	22	2813
ssc-miR-204	TCONS_01329084	149	-12.46	149	-12.46	3623	22	2713
ssc-miR-204	TCONS_01412731	140	-10.88	140	-10.88	3634	22	2598
ssc-miR-204	TCONS_01525376	146	-17.41	146	-17.41	3658	22	7688
ssc-miR-204	TCONS_01552010	152	-24.14	152	-24.14	3665	22	3202
ssc-miR-204	TCONS_01646544	147	-12.91	147	-12.91	3676	22	11198
ssc-miR-204	TCONS_01668288	144	-15.2	144	-15.2	3683	22	5011
ssc-miR-204	TCONS_01745836	143	-10.7	143	-10.7	3687	22	403
ssc-miR-204	TCONS_01860087	152	-15.22	152	-15.22	3694	22	2521
ssc-miR-204	TCONS_01861485	151	-14.46	151	-14.46	3695	22	446
ssc-miR-204	TCONS_01865990	145	-15.1	145	-15.1	3697	22	883
ssc-miR-204	TCONS_01887630	147	-15.89	147	-15.89	3707	22	3206
ssc-miR-204	TCONS_01894755	443	-46.3	150	-16.19	3709	22	1418
ssc-miR-204	TCONS_01895747	149	-15.95	149	-15.95	3710	22	863
ssc-miR-204	TCONS_01907488	161	-16.69	161	-16.69	3712	22	2992
ssc-miR-204	TCONS_01908344	157	-16.87	157	-16.87	3713	22	225
ssc-miR-204	TCONS_01914897	307	-35.05	156	-19.19	3718	22	3564
ssc-miR-204	TCONS_02014521	149	-19.7	149	-19.7	3725	22	1639
ssc-miR-204	TCONS_02041517	287	-26.69	144	-13.62	3731	22	9096
ssc-miR-204	TCONS_02046996	462	-61.81	164	-25.94	3735	22	9759
ssc-miR-204	TCONS_02047002	629	-84.31	167	-25.94	3736	22	10316
ssc-miR-204	TCONS_02099706	285	-28.09	144	-14.39	3758	22	5351
ssc-miR-21	TCONS_00079640	153	-11.24	153	-11.24	3793	22	4621
ssc-miR-21	TCONS_00311264	158	-17.95	158	-17.95	3807	22	7576
ssc-miR-21	TCONS_00377559	158	-11.12	158	-11.12	3819	22	5609
ssc-miR-21	TCONS_00454132	146	-12.85	146	-12.85	3839	22	415
ssc-miR-21	TCONS_00495730	158	-18.8	158	-18.8	3853	22	7729
ssc-miR-21	TCONS_00738654	143	-12.43	143	-12.43	3868	22	16538
ssc-miR-21	TCONS_00784934	156	-11.5	156	-11.5	3884	22	3905
ssc-miR-21	TCONS_01306849	153	-16.51	153	-16.51	3960	22	1095
ssc-miR-21	TCONS_01420692	149	-15.19	149	-15.19	3979	22	4987
ssc-miR-21	TCONS_01520466	167	-20.02	167	-20.02	4000	22	3663
ssc-miR-21	TCONS_01638983	156	-17.53	156	-17.53	4017	22	1545
ssc-miR-21	TCONS_01668288	150	-12.75	150	-12.75	4026	22	5011
ssc-miR-21	TCONS_01914897	150	-10.66	150	-10.66	4061	22	3564
ssc-miR-21	TCONS_02099706	142	-10.41	142	-10.41	4101	22	5351
ssc-miR-21	TCONS_02140939	147	-18.05	147	-18.05	4114	22	1264
ssc-miR-9-1	TCONS_00310215	311	-32.91	158	-19.29	4149	23	16114
ssc-miR-9-1	TCONS_00320067	163	-22.25	163	-22.25	4152	23	5285
ssc-miR-9-1	TCONS_00392681	157	-13.3	157	-13.3	4168	23	4039
ssc-miR-9-1	TCONS_00439567	153	-13.27	153	-13.27	4175	23	958
ssc-miR-9-1	TCONS_00443431	149	-12.1	149	-12.1	4176	23	690
ssc-miR-9-1	TCONS_00458571	145	-14.12	145	-14.12	4184	23	492
ssc-miR-9-1	TCONS_00461085	305	-28.74	155	-15.79	4185	23	21530
ssc-miR-9-1	TCONS_00463495	160	-18.51	160	-18.51	4186	23	2586
ssc-miR-9-1	TCONS_00480351	158	-17.19	158	-17.19	4189	23	1143
ssc-miR-9-1	TCONS_00483784	147	-12.8	147	-12.8	4190	23	5265
ssc-miR-9-1	TCONS_00486548	157	-16.98	157	-16.98	4191	23	7559
ssc-miR-9-1	TCONS_00738654	298	-31.21	154	-16.78	4211	23	16538
ssc-miR-9-1	TCONS_00742471	149	-14.95	149	-14.95	4212	23	1114
ssc-miR-9-1	TCONS_00759277	153	-10.13	153	-10.13	4218	23	3412
ssc-miR-9-1	TCONS_00938463	167	-16.94	167	-16.94	4242	23	2456
ssc-miR-9-1	TCONS_01064650	152	-19.04	152	-19.04	4264	23	1494
ssc-miR-9-1	TCONS_01221190	142	-14.93	142	-14.93	4292	23	5609
ssc-miR-9-1	TCONS_01295426	149	-20.11	149	-20.11	4296	23	2813
ssc-miR-9-1	TCONS_01303449	144	-13.19	144	-13.19	4300	23	651
ssc-miR-9-1	TCONS_01329084	158	-15.56	158	-15.56	4309	23	2713
ssc-miR-9-1	TCONS_01412731	140	-10.35	140	-10.35	4320	23	2598
ssc-miR-9-1	TCONS_01420692	148	-16.12	148	-16.12	4322	23	4987
ssc-miR-9-1	TCONS_01502316	289	-28.95	145	-15.14	4337	23	2473
ssc-miR-9-1	TCONS_01525376	145	-16.1	145	-16.1	4344	23	7688
ssc-miR-9-1	TCONS_01535934	140	-12.77	140	-12.77	4345	23	315
ssc-miR-9-1	TCONS_01541478	147	-16.05	147	-16.05	4348	23	3941
ssc-miR-9-1	TCONS_01632418	145	-10.88	145	-10.88	4353	23	2588
ssc-miR-9-1	TCONS_01632702	150	-12.92	150	-12.92	4356	23	1365
ssc-miR-9-1	TCONS_01646544	159	-11.58	159	-11.58	4362	23	11198
ssc-miR-9-1	TCONS_01667052	301	-24.49	151	-12.88	4368	23	1275
ssc-miR-9-1	TCONS_01860087	293	-26.87	153	-16.1	4380	23	2521
ssc-miR-9-1	TCONS_01885200	159	-20.13	159	-20.13	4391	23	979
ssc-miR-9-1	TCONS_01909067	159	-19.72	159	-19.72	4400	23	436
ssc-miR-9-1	TCONS_01909068	159	-19.72	159	-19.72	4401	23	706
ssc-miR-9-1	TCONS_01914897	169	-25.21	169	-25.21	4404	23	3564
ssc-miR-9-1	TCONS_01999507	149	-15.53	149	-15.53	4407	23	357
ssc-miR-9-1	TCONS_02037141	159	-20.13	159	-20.13	4416	23	408
ssc-miR-9-1	TCONS_02099548	164	-22.12	164	-22.12	4443	23	1709
ssc-miR-9-1	TCONS_02099706	142	-10.48	142	-10.48	4444	23	5351
ssc-miR-9-2	TCONS_00310215	311	-32.91	158	-19.29	4492	23	16114
ssc-miR-9-2	TCONS_00320067	163	-22.25	163	-22.25	4495	23	5285
ssc-miR-9-2	TCONS_00392681	157	-13.3	157	-13.3	4511	23	4039
ssc-miR-9-2	TCONS_00439567	153	-13.27	153	-13.27	4518	23	958
ssc-miR-9-2	TCONS_00443431	149	-12.1	149	-12.1	4519	23	690
ssc-miR-9-2	TCONS_00458571	145	-14.12	145	-14.12	4527	23	492
ssc-miR-9-2	TCONS_00461085	305	-28.74	155	-15.79	4528	23	21530
ssc-miR-9-2	TCONS_00463495	160	-18.51	160	-18.51	4529	23	2586
ssc-miR-9-2	TCONS_00480351	158	-17.19	158	-17.19	4532	23	1143
ssc-miR-9-2	TCONS_00483784	147	-12.8	147	-12.8	4533	23	5265
ssc-miR-9-2	TCONS_00486548	157	-16.98	157	-16.98	4534	23	7559
ssc-miR-9-2	TCONS_00738654	298	-31.21	154	-16.78	4554	23	16538
ssc-miR-9-2	TCONS_00742471	149	-14.95	149	-14.95	4555	23	1114
ssc-miR-9-2	TCONS_00759277	153	-10.13	153	-10.13	4561	23	3412
ssc-miR-9-2	TCONS_00938463	167	-16.94	167	-16.94	4585	23	2456
ssc-miR-9-2	TCONS_01064650	152	-19.04	152	-19.04	4607	23	1494
ssc-miR-9-2	TCONS_01221190	142	-14.93	142	-14.93	4635	23	5609
ssc-miR-9-2	TCONS_01295426	149	-20.11	149	-20.11	4639	23	2813
ssc-miR-9-2	TCONS_01303449	144	-13.19	144	-13.19	4643	23	651
ssc-miR-9-2	TCONS_01329084	158	-15.56	158	-15.56	4652	23	2713
ssc-miR-9-2	TCONS_01412731	140	-10.35	140	-10.35	4663	23	2598
ssc-miR-9-2	TCONS_01420692	148	-16.12	148	-16.12	4665	23	4987
ssc-miR-9-2	TCONS_01502316	289	-28.95	145	-15.14	4680	23	2473
ssc-miR-9-2	TCONS_01525376	145	-16.1	145	-16.1	4687	23	7688
ssc-miR-9-2	TCONS_01535934	140	-12.77	140	-12.77	4688	23	315
ssc-miR-9-2	TCONS_01541478	147	-16.05	147	-16.05	4691	23	3941
ssc-miR-9-2	TCONS_01632418	145	-10.88	145	-10.88	4696	23	2588
ssc-miR-9-2	TCONS_01632702	150	-12.92	150	-12.92	4699	23	1365
ssc-miR-9-2	TCONS_01646544	159	-11.58	159	-11.58	4705	23	11198
ssc-miR-9-2	TCONS_01667052	301	-24.49	151	-12.88	4711	23	1275
ssc-miR-9-2	TCONS_01860087	293	-26.87	153	-16.1	4723	23	2521
ssc-miR-9-2	TCONS_01885200	159	-20.13	159	-20.13	4734	23	979
ssc-miR-9-2	TCONS_01909067	159	-19.72	159	-19.72	4743	23	436
ssc-miR-9-2	TCONS_01909068	159	-19.72	159	-19.72	4744	23	706
ssc-miR-9-2	TCONS_01914897	169	-25.21	169	-25.21	4747	23	3564
ssc-miR-9-2	TCONS_01999507	149	-15.53	149	-15.53	4750	23	357
ssc-miR-9-2	TCONS_02037141	159	-20.13	159	-20.13	4759	23	408
ssc-miR-9-2	TCONS_02099548	164	-22.12	164	-22.12	4786	23	1709
ssc-miR-9-2	TCONS_02099706	142	-10.48	142	-10.48	4787	23	5351
ssc-miR-15a	TCONS_00002359	142	-14.8	142	-14.8	4803	21	496
ssc-miR-15a	TCONS_00002689	145	-14.25	145	-14.25	4805	21	288
ssc-miR-15a	TCONS_00019630	143	-14.04	143	-14.04	4809	21	1220
ssc-miR-15a	TCONS_00036091	292	-27.72	147	-14.93	4813	21	2914
ssc-miR-15a	TCONS_00079640	159	-20.94	159	-20.94	4822	21	4621
ssc-miR-15a	TCONS_00089359	150	-17.27	150	-17.27	4826	21	782
ssc-miR-15a	TCONS_00257974	142	-11.01	142	-11.01	4834	21	586
ssc-miR-15a	TCONS_00310215	144	-16.04	144	-16.04	4835	21	16114
ssc-miR-15a	TCONS_00311264	147	-15.93	147	-15.93	4836	21	7576
ssc-miR-15a	TCONS_00320067	140	-16.08	140	-16.08	4838	21	5285
ssc-miR-15a	TCONS_00374548	140	-14.77	140	-14.77	4846	21	928
ssc-miR-15a	TCONS_00377559	148	-20	148	-20	4848	21	5609
ssc-miR-15a	TCONS_00393427	148	-17.19	148	-17.19	4855	21	2413
ssc-miR-15a	TCONS_00483784	157	-17.44	157	-17.44	4876	21	5265
ssc-miR-15a	TCONS_00486548	152	-17.62	152	-17.62	4877	21	7559
ssc-miR-15a	TCONS_00486557	140	-15.06	140	-15.06	4878	21	1649
ssc-miR-15a	TCONS_00492878	140	-15.31	140	-15.31	4881	21	3154
ssc-miR-15a	TCONS_00614114	142	-19.19	142	-19.19	4884	21	295
ssc-miR-15a	TCONS_00621609	145	-14.27	145	-14.27	4888	21	2357
ssc-miR-15a	TCONS_00738569	158	-16.49	158	-16.49	4896	21	2170
ssc-miR-15a	TCONS_00742471	140	-11.96	140	-11.96	4898	21	1114
ssc-miR-15a	TCONS_00784934	153	-15.46	153	-15.46	4913	21	3905
ssc-miR-15a	TCONS_00785896	147	-12.75	147	-12.75	4914	21	774
ssc-miR-15a	TCONS_00856931	149	-15.6	149	-15.6	4915	21	4773
ssc-miR-15a	TCONS_00860356	158	-21.06	158	-21.06	4916	21	589
ssc-miR-15a	TCONS_00863923	156	-17.71	156	-17.71	4918	21	5895
ssc-miR-15a	TCONS_00870216	140	-14.9	140	-14.9	4923	21	5496
ssc-miR-15a	TCONS_00879932	150	-15.83	150	-15.83	4924	21	881
ssc-miR-15a	TCONS_00938463	157	-22.4	157	-22.4	4928	21	2456
ssc-miR-15a	TCONS_00992642	159	-20.35	159	-20.35	4937	21	1181
ssc-miR-15a	TCONS_00996304	285	-28.69	145	-14.97	4939	21	747
ssc-miR-15a	TCONS_01037224	145	-13.36	145	-13.36	4942	21	1498
ssc-miR-15a	TCONS_01055395	143	-12.17	143	-12.17	4947	21	2175
ssc-miR-15a	TCONS_01080415	152	-18.29	152	-18.29	4958	21	1017
ssc-miR-15a	TCONS_01193340	140	-14.84	140	-14.84	4967	21	719
ssc-miR-15a	TCONS_01199263	151	-24.3	151	-24.3	4970	21	3492
ssc-miR-15a	TCONS_01221190	426	-45.34	145	-19.41	4978	21	5609
ssc-miR-15a	TCONS_01305456	140	-14.77	140	-14.77	4987	21	3021
ssc-miR-15a	TCONS_01305457	140	-14.77	140	-14.77	4988	21	3011
ssc-miR-15a	TCONS_01407975	143	-14.83	143	-14.83	5002	21	927
ssc-miR-15a	TCONS_01420692	143	-13.05	143	-13.05	5008	21	4987
ssc-miR-15a	TCONS_01439625	149	-13.47	149	-13.47	5015	21	944
ssc-miR-15a	TCONS_01517209	306	-34.04	157	-18.9	5027	21	5271
ssc-miR-15a	TCONS_01525376	305	-31.81	159	-16.94	5030	21	7688
ssc-miR-15a	TCONS_01537034	142	-10.85	142	-10.85	5032	21	2639
ssc-miR-15a	TCONS_01550981	147	-12.76	147	-12.76	5035	21	862
ssc-miR-15a	TCONS_01550982	147	-12.76	147	-12.76	5036	21	832
ssc-miR-15a	TCONS_01552010	141	-15.88	141	-15.88	5037	21	3202
ssc-miR-15a	TCONS_01637988	304	-34.91	157	-18.72	5045	21	1212
ssc-miR-15a	TCONS_01646544	150	-12.48	150	-12.48	5048	21	11198
ssc-miR-15a	TCONS_01667052	142	-17.96	142	-17.96	5054	21	1275
ssc-miR-15a	TCONS_01668288	158	-13.25	158	-13.25	5055	21	5011
ssc-miR-15a	TCONS_01670956	140	-13.51	140	-13.51	5056	21	2088
ssc-miR-15a	TCONS_01674285	149	-15.27	149	-15.27	5057	21	851
ssc-miR-15a	TCONS_01743394	140	-17.22	140	-17.22	5058	21	1765
ssc-miR-15a	TCONS_01877228	144	-11.64	144	-11.64	5073	21	2926
ssc-miR-15a	TCONS_01884977	158	-19.92	158	-19.92	5075	21	487
ssc-miR-15a	TCONS_01885200	140	-11.32	140	-11.32	5077	21	979
ssc-miR-15a	TCONS_01887630	281	-30.64	141	-16.44	5079	21	3206
ssc-miR-15a	TCONS_01913546	179	-23.7	179	-23.7	5088	21	3036
ssc-miR-15a	TCONS_01914897	146	-16.05	146	-16.05	5090	21	3564
ssc-miR-15a	TCONS_02001242	146	-16.1	146	-16.1	5094	21	1820
ssc-miR-15a	TCONS_02004777	284	-30.52	144	-15.99	5095	21	1058
ssc-miR-15a	TCONS_02041517	294	-25.5	154	-13.96	5103	21	9096
ssc-miR-15a	TCONS_02079844	142	-15.74	142	-15.74	5120	21	497
ssc-miR-15a	TCONS_02082153	150	-14.85	150	-14.85	5121	21	770
ssc-miR-15a	TCONS_02083201	150	-17.94	150	-17.94	5123	21	2019
ssc-miR-15a	TCONS_02095360	146	-16.39	146	-16.39	5127	21	631
ssc-miR-15a	TCONS_02095434	161	-19.6	161	-19.6	5128	21	1168
ssc-miR-15a	TCONS_02111074	142	-13.81	142	-13.81	5136	21	433
ssc-miR-17-5p	TCONS_00010864	156	-19.66	156	-19.66	5150	23	311
ssc-miR-17-5p	TCONS_00029030	148	-11.7	148	-11.7	5153	23	1755
ssc-miR-17-5p	TCONS_00055787	152	-13.44	152	-13.44	5159	23	1315
ssc-miR-17-5p	TCONS_00075352	146	-13.28	146	-13.28	5163	23	1964
ssc-miR-17-5p	TCONS_00310215	591	-60.01	159	-20.4	5178	23	16114
ssc-miR-17-5p	TCONS_00374548	147	-18.44	147	-18.44	5189	23	928
ssc-miR-17-5p	TCONS_00377559	293	-29.98	153	-15.48	5191	23	5609
ssc-miR-17-5p	TCONS_00445567	147	-14.45	147	-14.45	5207	23	2648
ssc-miR-17-5p	TCONS_00492878	149	-10.99	149	-10.99	5224	23	3154
ssc-miR-17-5p	TCONS_00495730	158	-18.54	158	-18.54	5225	23	7729
ssc-miR-17-5p	TCONS_00738654	294	-23.85	153	-12.49	5240	23	16538
ssc-miR-17-5p	TCONS_00749369	161	-20.77	161	-20.77	5242	23	2508
ssc-miR-17-5p	TCONS_00860356	151	-11.92	151	-11.92	5259	23	589
ssc-miR-17-5p	TCONS_00863923	151	-12.49	151	-12.49	5261	23	5895
ssc-miR-17-5p	TCONS_00864242	148	-14.57	148	-14.57	5262	23	237
ssc-miR-17-5p	TCONS_00947520	146	-16.09	146	-16.09	5276	23	2109
ssc-miR-17-5p	TCONS_01199263	140	-10.52	140	-10.52	5313	23	3492
ssc-miR-17-5p	TCONS_01412731	164	-15.84	164	-15.84	5349	23	2598
ssc-miR-17-5p	TCONS_01424650	156	-18.89	156	-18.89	5353	23	723
ssc-miR-17-5p	TCONS_01756155	164	-20.07	164	-20.07	5403	23	3539
ssc-miR-17-5p	TCONS_01757189	154	-16.27	154	-16.27	5405	23	2725
ssc-miR-17-5p	TCONS_01877228	167	-24.58	167	-24.58	5416	23	2926
ssc-miR-17-5p	TCONS_01895747	147	-10.8	147	-10.8	5425	23	863
ssc-miR-17-5p	TCONS_01906651	151	-10.99	151	-10.99	5426	23	359
ssc-miR-17-5p	TCONS_01907488	146	-14.1	146	-14.1	5427	23	2992
ssc-miR-17-5p	TCONS_01913546	160	-17.1	160	-17.1	5431	23	3036
ssc-miR-17-5p	TCONS_02001242	152	-15.99	152	-15.99	5437	23	1820
ssc-miR-17-5p	TCONS_02041517	147	-13.41	147	-13.41	5446	23	9096
ssc-miR-17-5p	TCONS_02070209	152	-10.73	152	-10.73	5460	23	2096
ssc-miR-17-5p	TCONS_02139063	155	-20.72	155	-20.72	5485	23	518
ssc-miR-17-5p	TCONS_02189407	148	-16.23	148	-16.23	5488	23	3560
ssc-miR-17-3p	TCONS_00007163	297	-43.79	154	-24.66	5492	22	1345
ssc-miR-17-3p	TCONS_00081557	166	-23.82	166	-23.82	5510	22	233
ssc-miR-17-3p	TCONS_00257974	150	-17.09	150	-17.09	5520	22	586
ssc-miR-17-3p	TCONS_00310215	285	-29.99	145	-18.78	5521	22	16114
ssc-miR-17-3p	TCONS_00311264	311	-42.49	156	-22.25	5522	22	7576
ssc-miR-17-3p	TCONS_00320067	140	-16.72	140	-16.72	5524	22	5285
ssc-miR-17-3p	TCONS_00377559	283	-35.13	143	-18.14	5534	22	5609
ssc-miR-17-3p	TCONS_00395682	154	-24.75	154	-24.75	5542	22	494
ssc-miR-17-3p	TCONS_00461085	142	-19.31	142	-19.31	5557	22	21530
ssc-miR-17-3p	TCONS_00483784	289	-33.9	147	-17.31	5562	22	5265
ssc-miR-17-3p	TCONS_00486548	301	-36.53	154	-18.32	5563	22	7559
ssc-miR-17-3p	TCONS_00492878	151	-18.66	151	-18.66	5567	22	3154
ssc-miR-17-3p	TCONS_00495730	300	-36.95	151	-18.7	5568	22	7729
ssc-miR-17-3p	TCONS_00621609	145	-18.46	145	-18.46	5574	22	2357
ssc-miR-17-3p	TCONS_00738654	141	-18.17	141	-18.17	5583	22	16538
ssc-miR-17-3p	TCONS_00754361	150	-18.3	150	-18.3	5588	22	611
ssc-miR-17-3p	TCONS_00759276	146	-20.04	146	-20.04	5589	22	3408
ssc-miR-17-3p	TCONS_00759277	146	-20.04	146	-20.04	5590	22	3412
ssc-miR-17-3p	TCONS_00784934	150	-20.61	150	-20.61	5599	22	3905
ssc-miR-17-3p	TCONS_00856931	303	-37.51	156	-20.08	5601	22	4773
ssc-miR-17-3p	TCONS_00865057	155	-16.89	155	-16.89	5606	22	597
ssc-miR-17-3p	TCONS_00938463	140	-16.86	140	-16.86	5614	22	2456
ssc-miR-17-3p	TCONS_00947520	155	-17.12	155	-17.12	5619	22	2109
ssc-miR-17-3p	TCONS_00982960	140	-14	140	-14	5621	22	907
ssc-miR-17-3p	TCONS_01038923	144	-14.94	144	-14.94	5629	22	841
ssc-miR-17-3p	TCONS_01193340	144	-21.64	144	-21.64	5653	22	719
ssc-miR-17-3p	TCONS_01211883	152	-16.14	152	-16.14	5658	22	560
ssc-miR-17-3p	TCONS_01218133	152	-25.19	152	-25.19	5662	22	6764
ssc-miR-17-3p	TCONS_01289504	144	-17.88	144	-17.88	5666	22	1151
ssc-miR-17-3p	TCONS_01305456	305	-36.55	153	-19.4	5673	22	3021
ssc-miR-17-3p	TCONS_01305457	446	-55.27	153	-19.4	5674	22	3011
ssc-miR-17-3p	TCONS_01329084	300	-34.72	151	-19.19	5681	22	2713
ssc-miR-17-3p	TCONS_01333310	140	-16.12	140	-16.12	5682	22	353
ssc-miR-17-3p	TCONS_01409700	156	-17.04	156	-17.04	5690	22	2492
ssc-miR-17-3p	TCONS_01502316	140	-14.75	140	-14.75	5709	22	2473
ssc-miR-17-3p	TCONS_01525376	183	-33.14	183	-33.14	5716	22	7688
ssc-miR-17-3p	TCONS_01552010	144	-15.81	144	-15.81	5723	22	3202
ssc-miR-17-3p	TCONS_01638983	143	-16.72	143	-16.72	5732	22	1545
ssc-miR-17-3p	TCONS_01668288	292	-33.88	150	-19.27	5741	22	5011
ssc-miR-17-3p	TCONS_01670956	141	-15.84	141	-15.84	5742	22	2088
ssc-miR-17-3p	TCONS_01756155	300	-38.47	155	-21.52	5746	22	3539
ssc-miR-17-3p	TCONS_01859920	149	-21.58	149	-21.58	5751	22	1482
ssc-miR-17-3p	TCONS_01860087	147	-24.8	147	-24.8	5752	22	2521
ssc-miR-17-3p	TCONS_02004777	148	-17.55	148	-17.55	5781	22	1058
ssc-miR-17-3p	TCONS_02046996	288	-36.15	146	-20.52	5793	22	9759
ssc-miR-17-3p	TCONS_02047002	288	-36.15	146	-20.52	5794	22	10316
ssc-miR-17-3p	TCONS_02051879	148	-18.9	148	-18.9	5797	22	531
ssc-miR-17-3p	TCONS_02095434	145	-17.97	145	-17.97	5814	22	1168
ssc-miR-17-3p	TCONS_02099706	157	-15.66	157	-15.66	5816	22	5351
ssc-miR-17-3p	TCONS_02102705	140	-13.41	140	-13.41	5818	22	477
ssc-miR-210	TCONS_00320067	173	-29.65	173	-29.65	5867	22	5285
ssc-miR-210	TCONS_00445567	146	-22.51	146	-22.51	5893	22	2648
ssc-miR-210	TCONS_00495730	150	-16.36	150	-16.36	5911	22	7729
ssc-miR-210	TCONS_01199263	164	-28.27	164	-28.27	5999	22	3492
ssc-miR-210	TCONS_01412731	144	-13.72	144	-13.72	6035	22	2598
ssc-miR-210	TCONS_01520466	145	-13.32	145	-13.32	6058	22	3663
ssc-miR-210	TCONS_01756155	146	-15.4	146	-15.4	6089	22	3539
ssc-miR-210	TCONS_01884993	152	-16.11	152	-16.11	6105	22	1268
ssc-miR-210	TCONS_02071279	158	-24.15	158	-24.15	6147	22	591
ssc-miR-221-5p	TCONS_00007163	163	-21.2	163	-21.2	6178	26	1345
ssc-miR-221-5p	TCONS_00033538	145	-19.78	145	-19.78	6184	26	462
ssc-miR-221-5p	TCONS_00036091	143	-16.78	143	-16.78	6185	26	2914
ssc-miR-221-5p	TCONS_00052683	156	-23.49	156	-23.49	6187	26	680
ssc-miR-221-5p	TCONS_00310215	152	-19.06	152	-19.06	6207	26	16114
ssc-miR-221-5p	TCONS_00311264	171	-25.6	171	-25.6	6208	26	7576
ssc-miR-221-5p	TCONS_00320067	454	-70.11	158	-25.92	6210	26	5285
ssc-miR-221-5p	TCONS_00377559	140	-20.4	140	-20.4	6220	26	5609
ssc-miR-221-5p	TCONS_00393427	142	-22.38	142	-22.38	6227	26	2413
ssc-miR-221-5p	TCONS_00461085	152	-16.37	152	-16.37	6243	26	21530
ssc-miR-221-5p	TCONS_00495730	158	-21.72	158	-21.72	6254	26	7729
ssc-miR-221-5p	TCONS_00738654	295	-35.57	151	-19.9	6269	26	16538
ssc-miR-221-5p	TCONS_00742471	152	-18.85	152	-18.85	6270	26	1114
ssc-miR-221-5p	TCONS_00775516	153	-21.61	153	-21.61	6281	26	410
ssc-miR-221-5p	TCONS_00992642	144	-19.97	144	-19.97	6309	26	1181
ssc-miR-221-5p	TCONS_01038923	150	-21.73	150	-21.73	6315	26	841
ssc-miR-221-5p	TCONS_01044516	159	-23.34	159	-23.34	6318	26	830
ssc-miR-221-5p	TCONS_01055395	155	-17.04	155	-17.04	6319	26	2175
ssc-miR-221-5p	TCONS_01218133	146	-20.63	146	-20.63	6348	26	6764
ssc-miR-221-5p	TCONS_01221190	157	-19.89	157	-19.89	6350	26	5609
ssc-miR-221-5p	TCONS_01296495	149	-15.66	149	-15.66	6357	26	217
ssc-miR-221-5p	TCONS_01306849	153	-17.12	153	-17.12	6361	26	1095
ssc-miR-221-5p	TCONS_01312630	144	-17.79	144	-17.79	6363	26	2735
ssc-miR-221-5p	TCONS_01410303	146	-19.02	146	-19.02	6377	26	1520
ssc-miR-221-5p	TCONS_01420692	155	-19.03	155	-19.03	6380	26	4987
ssc-miR-221-5p	TCONS_01441626	152	-21.19	152	-21.19	6393	26	1131
ssc-miR-221-5p	TCONS_01502316	157	-17.85	157	-17.85	6395	26	2473
ssc-miR-221-5p	TCONS_01520466	159	-17.89	159	-17.89	6401	26	3663
ssc-miR-221-5p	TCONS_01537034	303	-40.4	155	-20.76	6404	26	2639
ssc-miR-221-5p	TCONS_01540773	160	-19.3	160	-19.3	6405	26	388
ssc-miR-221-5p	TCONS_01552010	142	-16.36	142	-16.36	6409	26	3202
ssc-miR-221-5p	TCONS_01636545	161	-20.03	161	-20.03	6416	26	1959
ssc-miR-221-5p	TCONS_01646544	289	-34.1	146	-18.22	6420	26	11198
ssc-miR-221-5p	TCONS_01757185	158	-21.87	158	-21.87	6433	26	208
ssc-miR-221-5p	TCONS_01757189	148	-17.55	148	-17.55	6434	26	2725
ssc-miR-221-5p	TCONS_01781659	148	-21.06	148	-21.06	6435	26	1575
ssc-miR-221-5p	TCONS_01860087	166	-21.27	166	-21.27	6438	26	2521
ssc-miR-221-5p	TCONS_01861935	140	-21.51	140	-21.51	6440	26	248
ssc-miR-221-5p	TCONS_01870882	150	-20.82	150	-20.82	6443	26	1208
ssc-miR-221-5p	TCONS_01888939	155	-21.61	155	-21.61	6452	26	748
ssc-miR-221-5p	TCONS_02041517	146	-17.29	146	-17.29	6475	26	9096
ssc-miR-221-5p	TCONS_02057294	149	-24.3	149	-24.3	6487	26	440
ssc-miR-221-5p	TCONS_02058137	165	-18.26	165	-18.26	6488	26	277
ssc-miR-221-5p	TCONS_02087327	152	-23.36	152	-23.36	6497	26	2113
ssc-miR-221-5p	TCONS_02099548	150	-23.08	150	-23.08	6501	26	1709
ssc-miR-221-5p	TCONS_02189407	152	-21.29	152	-21.29	6517	26	3560
ssc-miR-221-3p	TCONS_00310215	141	-11.3	141	-11.3	6550	22	16114
ssc-miR-221-3p	TCONS_00435243	149	-18.47	149	-18.47	6575	22	326
ssc-miR-221-3p	TCONS_00461085	142	-11.67	142	-11.67	6586	22	21530
ssc-miR-221-3p	TCONS_00486548	148	-11.78	148	-11.78	6592	22	7559
ssc-miR-221-3p	TCONS_00738654	145	-15.16	145	-15.16	6612	22	16538
ssc-miR-221-3p	TCONS_00749369	140	-10.76	140	-10.76	6614	22	2508
ssc-miR-221-3p	TCONS_00856931	158	-15.57	158	-15.57	6630	22	4773
ssc-miR-221-3p	TCONS_00863923	141	-12.15	141	-12.15	6633	22	5895
ssc-miR-221-3p	TCONS_00870216	437	-40.98	149	-15.06	6638	22	5496
ssc-miR-221-3p	TCONS_01412731	147	-14.74	147	-14.74	6721	22	2598
ssc-miR-221-3p	TCONS_01517209	296	-32.39	156	-19.5	6742	22	5271
ssc-miR-221-3p	TCONS_01537034	157	-18.42	157	-18.42	6747	22	2639
ssc-miR-221-3p	TCONS_01651617	146	-11.99	146	-11.99	6765	22	753
ssc-miR-221-3p	TCONS_01657367	159	-14.94	159	-14.94	6767	22	1193
ssc-miR-221-3p	TCONS_01781659	145	-16.02	145	-16.02	6778	22	1575
ssc-miR-221-3p	TCONS_01865990	150	-16.19	150	-16.19	6784	22	883
ssc-miR-221-3p	TCONS_01914897	148	-14.61	148	-14.61	6805	22	3564
ssc-miR-221-3p	TCONS_02083201	163	-19.53	163	-19.53	6838	22	2019
ssc-let-7a	TCONS_00079640	144	-15.92	144	-15.92	6880	22	4621
ssc-let-7a	TCONS_00310215	146	-18.64	146	-18.64	6893	22	16114
ssc-let-7a	TCONS_00311264	148	-17.83	148	-17.83	6894	22	7576
ssc-let-7a	TCONS_00374548	148	-19.3	148	-19.3	6904	22	928
ssc-let-7a	TCONS_00392681	310	-37.65	158	-19.71	6912	22	4039
ssc-let-7a	TCONS_00465264	141	-14.14	141	-14.14	6931	22	854
ssc-let-7a	TCONS_00495730	294	-34.17	150	-17.39	6940	22	7729
ssc-let-7a	TCONS_00738569	153	-16.79	153	-16.79	6954	22	2170
ssc-let-7a	TCONS_00738654	306	-31.25	159	-16.43	6955	22	16538
ssc-let-7a	TCONS_00742471	152	-16.14	152	-16.14	6956	22	1114
ssc-let-7a	TCONS_00753527	149	-15.52	149	-15.52	6958	22	274
ssc-let-7a	TCONS_00863923	150	-18.24	150	-18.24	6976	22	5895
ssc-let-7a	TCONS_00947395	168	-20.92	168	-20.92	6989	22	1101
ssc-let-7a	TCONS_00997032	149	-17.51	149	-17.51	6998	22	501
ssc-let-7a	TCONS_01037224	144	-16.63	144	-16.63	7000	22	1498
ssc-let-7a	TCONS_01064650	142	-15.33	142	-15.33	7008	22	1494
ssc-let-7a	TCONS_01329084	154	-18.75	154	-18.75	7053	22	2713
ssc-let-7a	TCONS_01410303	158	-20.95	158	-20.95	7063	22	1520
ssc-let-7a	TCONS_01520466	283	-25.13	143	-12.99	7087	22	3663
ssc-let-7a	TCONS_01525376	152	-19.07	152	-19.07	7088	22	7688
ssc-let-7a	TCONS_01552010	155	-22.99	155	-22.99	7095	22	3202
ssc-let-7a	TCONS_01646544	298	-35.95	152	-18.02	7106	22	11198
ssc-let-7a	TCONS_01869703	306	-38.29	164	-24.71	7128	22	2278
ssc-let-7a	TCONS_01913546	147	-15.94	147	-15.94	7146	22	3036
ssc-let-7a	TCONS_01914897	148	-16.8	148	-16.8	7148	22	3564
ssc-let-7a	TCONS_02126246	153	-16.51	153	-16.51	7197	22	354
ssc-let-7e	TCONS_00079640	147	-18.09	147	-18.09	7223	22	4621
ssc-let-7e	TCONS_00310215	142	-18.3	142	-18.3	7236	22	16114
ssc-let-7e	TCONS_00311264	148	-18.83	148	-18.83	7237	22	7576
ssc-let-7e	TCONS_00374548	146	-20.62	146	-20.62	7247	22	928
ssc-let-7e	TCONS_00392681	303	-33.62	154	-17.22	7255	22	4039
ssc-let-7e	TCONS_00465264	143	-16.31	143	-16.31	7274	22	854
ssc-let-7e	TCONS_00495730	292	-34.06	150	-18.56	7283	22	7729
ssc-let-7e	TCONS_00738654	314	-35.09	167	-20.34	7298	22	16538
ssc-let-7e	TCONS_00742471	152	-16.18	152	-16.18	7299	22	1114
ssc-let-7e	TCONS_00753527	153	-16.94	153	-16.94	7301	22	274
ssc-let-7e	TCONS_00863923	146	-17.46	146	-17.46	7319	22	5895
ssc-let-7e	TCONS_00947395	160	-20.05	160	-20.05	7332	22	1101
ssc-let-7e	TCONS_00997032	146	-23.2	146	-23.2	7341	22	501
ssc-let-7e	TCONS_01037224	144	-17.75	144	-17.75	7343	22	1498
ssc-let-7e	TCONS_01064650	149	-19.66	149	-19.66	7351	22	1494
ssc-let-7e	TCONS_01329084	154	-22.55	154	-22.55	7396	22	2713
ssc-let-7e	TCONS_01410303	150	-19.55	150	-19.55	7406	22	1520
ssc-let-7e	TCONS_01520466	293	-33.58	147	-17.01	7430	22	3663
ssc-let-7e	TCONS_01525376	148	-17.14	148	-17.14	7431	22	7688
ssc-let-7e	TCONS_01552010	163	-29.86	163	-29.86	7438	22	3202
ssc-let-7e	TCONS_01646544	304	-41.16	154	-21.59	7449	22	11198
ssc-let-7e	TCONS_01869703	308	-38.65	160	-22.63	7471	22	2278
ssc-let-7e	TCONS_01913546	147	-18.02	147	-18.02	7489	22	3036
ssc-let-7e	TCONS_01914897	146	-17.04	146	-17.04	7491	22	3564
ssc-let-7e	TCONS_02126246	161	-23.38	161	-23.38	7540	22	354
ssc-let-7g	TCONS_00079640	151	-16.29	151	-16.29	7566	22	4621
ssc-let-7g	TCONS_00310215	150	-23.59	150	-23.59	7579	22	16114
ssc-let-7g	TCONS_00311264	148	-19.08	148	-19.08	7580	22	7576
ssc-let-7g	TCONS_00374548	150	-17.24	150	-17.24	7590	22	928
ssc-let-7g	TCONS_00392681	303	-34.39	156	-17.68	7598	22	4039
ssc-let-7g	TCONS_00465264	141	-14.43	141	-14.43	7617	22	854
ssc-let-7g	TCONS_00495730	300	-35.8	150	-18.66	7626	22	7729
ssc-let-7g	TCONS_00738569	147	-14.42	147	-14.42	7640	22	2170
ssc-let-7g	TCONS_00738654	315	-34.45	159	-17.35	7641	22	16538
ssc-let-7g	TCONS_00742471	146	-18.1	146	-18.1	7642	22	1114
ssc-let-7g	TCONS_00753527	153	-13.61	153	-13.61	7644	22	274
ssc-let-7g	TCONS_00863923	153	-16.18	153	-16.18	7662	22	5895
ssc-let-7g	TCONS_00947395	168	-17.83	168	-17.83	7675	22	1101
ssc-let-7g	TCONS_00997032	145	-15.34	145	-15.34	7684	22	501
ssc-let-7g	TCONS_01037224	144	-17.22	144	-17.22	7686	22	1498
ssc-let-7g	TCONS_01064650	149	-13.59	149	-13.59	7694	22	1494
ssc-let-7g	TCONS_01329084	162	-23.5	162	-23.5	7739	22	2713
ssc-let-7g	TCONS_01410303	151	-19.29	151	-19.29	7749	22	1520
ssc-let-7g	TCONS_01520466	290	-29.38	150	-17.71	7773	22	3663
ssc-let-7g	TCONS_01525376	160	-21.47	160	-21.47	7774	22	7688
ssc-let-7g	TCONS_01552010	155	-20.94	155	-20.94	7781	22	3202
ssc-let-7g	TCONS_01646544	307	-38.11	157	-19.78	7792	22	11198
ssc-let-7g	TCONS_01869703	307	-35.2	155	-19.76	7814	22	2278
ssc-let-7g	TCONS_01913546	142	-13.84	142	-13.84	7832	22	3036
ssc-let-7g	TCONS_01914897	143	-18.11	143	-18.11	7834	22	3564
ssc-let-7g	TCONS_02126246	153	-15.43	153	-15.43	7883	22	354
ssc-miR-378	TCONS_00079640	307	-41.31	159	-25.72	7909	22	4621
ssc-miR-378	TCONS_00310215	156	-21.51	156	-21.51	7922	22	16114
ssc-miR-378	TCONS_00311264	142	-18.73	142	-18.73	7923	22	7576
ssc-miR-378	TCONS_00377559	156	-23.48	156	-23.48	7935	22	5609
ssc-miR-378	TCONS_00461085	308	-36.06	160	-18.86	7958	22	21530
ssc-miR-378	TCONS_00463495	151	-21.19	151	-21.19	7959	22	2586
ssc-miR-378	TCONS_00483784	303	-37.28	155	-20.53	7963	22	5265
ssc-miR-378	TCONS_00651753	140	-14.37	140	-14.37	7980	22	2303
ssc-miR-378	TCONS_00937696	153	-22.91	153	-22.91	8014	22	1207
ssc-miR-378	TCONS_00947396	148	-15.76	148	-15.76	8019	22	547
ssc-miR-378	TCONS_00947520	141	-18.69	141	-18.69	8020	22	2109
ssc-miR-378	TCONS_01218133	171	-27.55	171	-27.55	8063	22	6764
ssc-miR-378	TCONS_01221190	141	-17.25	141	-17.25	8065	22	5609
ssc-miR-378	TCONS_01289504	149	-17.54	149	-17.54	8067	22	1151
ssc-miR-378	TCONS_01329084	148	-18.88	148	-18.88	8082	22	2713
ssc-miR-378	TCONS_01439625	151	-21.29	151	-21.29	8102	22	944
ssc-miR-378	TCONS_01441626	160	-23.45	160	-23.45	8108	22	1131
ssc-miR-378	TCONS_01517209	152	-20.84	152	-20.84	8114	22	5271
ssc-miR-378	TCONS_01525376	295	-30.47	150	-16.36	8117	22	7688
ssc-miR-378	TCONS_01550981	162	-23.19	162	-23.19	8122	22	862
ssc-miR-378	TCONS_01550982	162	-23.19	162	-23.19	8123	22	832
ssc-miR-378	TCONS_01552010	155	-20.96	155	-20.96	8124	22	3202
ssc-miR-378	TCONS_01646544	147	-17.66	147	-17.66	8135	22	11198
ssc-miR-378	TCONS_01656996	156	-19.38	156	-19.38	8138	22	280
ssc-miR-378	TCONS_01907488	148	-13.49	148	-13.49	8171	22	2992
ssc-miR-378	TCONS_01913546	161	-20.58	161	-20.58	8175	22	3036
ssc-miR-378	TCONS_02014521	154	-21.74	154	-21.74	8184	22	1639
ssc-miR-378	TCONS_02071279	142	-16.25	142	-16.25	8205	22	591
ssc-miR-378	TCONS_02087327	145	-18.78	145	-18.78	8212	22	2113
ssc-miR-27b-5p	TCONS_00019630	145	-13.33	145	-13.33	8239	23	1220
ssc-miR-27b-5p	TCONS_00320067	298	-28.77	155	-18.33	8268	23	5285
ssc-miR-27b-5p	TCONS_00326025	150	-16.62	150	-16.62	8272	23	867
ssc-miR-27b-5p	TCONS_00326026	150	-16.62	150	-16.62	8273	23	1443
ssc-miR-27b-5p	TCONS_00458571	155	-19.02	155	-19.02	8300	23	492
ssc-miR-27b-5p	TCONS_00483784	154	-13.07	154	-13.07	8306	23	5265
ssc-miR-27b-5p	TCONS_00486548	146	-10.84	146	-10.84	8307	23	7559
ssc-miR-27b-5p	TCONS_00784934	296	-25.39	150	-13.91	8343	23	3905
ssc-miR-27b-5p	TCONS_00856931	158	-18.27	158	-18.27	8345	23	4773
ssc-miR-27b-5p	TCONS_00863923	152	-16.07	152	-16.07	8348	23	5895
ssc-miR-27b-5p	TCONS_00870216	146	-14.47	146	-14.47	8353	23	5496
ssc-miR-27b-5p	TCONS_00879932	152	-18.6	152	-18.6	8354	23	881
ssc-miR-27b-5p	TCONS_01552010	156	-17.61	156	-17.61	8467	23	3202
ssc-miR-27b-5p	TCONS_01643257	154	-15.89	154	-15.89	8477	23	277
ssc-miR-27b-5p	TCONS_01646544	149	-12.97	149	-12.97	8478	23	11198
ssc-miR-27b-5p	TCONS_01869703	151	-11.03	151	-11.03	8500	23	2278
ssc-miR-27b-5p	TCONS_02001242	145	-15.07	145	-15.07	8524	23	1820
ssc-miR-27b-5p	TCONS_02046996	149	-13.26	149	-13.26	8537	23	9759
ssc-miR-27b-5p	TCONS_02047002	149	-13.26	149	-13.26	8538	23	10316
ssc-miR-27b-5p	TCONS_02083201	166	-20.81	166	-20.81	8553	23	2019
ssc-miR-27b-5p	TCONS_02095434	145	-11.7	145	-11.7	8558	23	1168
ssc-miR-27b-3p	TCONS_00029030	143	-11.83	143	-11.83	8583	21	1755
ssc-miR-27b-3p	TCONS_00036091	310	-31.8	159	-18.66	8586	21	2914
ssc-miR-27b-3p	TCONS_00310215	431	-45.64	147	-16.65	8608	21	16114
ssc-miR-27b-3p	TCONS_00311264	144	-11.96	144	-11.96	8609	21	7576
ssc-miR-27b-3p	TCONS_00320067	143	-16.34	143	-16.34	8611	21	5285
ssc-miR-27b-3p	TCONS_00331905	170	-22.19	170	-22.19	8618	21	648
ssc-miR-27b-3p	TCONS_00387443	153	-16.29	153	-16.29	8625	21	469
ssc-miR-27b-3p	TCONS_00392681	159	-21.91	159	-21.91	8627	21	4039
ssc-miR-27b-3p	TCONS_00461085	298	-27.43	154	-16.69	8644	21	21530
ssc-miR-27b-3p	TCONS_00492878	167	-24.23	167	-24.23	8654	21	3154
ssc-miR-27b-3p	TCONS_00621609	154	-16.72	154	-16.72	8661	21	2357
ssc-miR-27b-3p	TCONS_00634018	149	-13.13	149	-13.13	8663	21	772
ssc-miR-27b-3p	TCONS_00738569	140	-10.99	140	-10.99	8669	21	2170
ssc-miR-27b-3p	TCONS_00738654	427	-43.54	144	-17.72	8670	21	16538
ssc-miR-27b-3p	TCONS_00766067	147	-16.9	147	-16.9	8679	21	1992
ssc-miR-27b-3p	TCONS_00936884	153	-16.68	153	-16.68	8699	21	1090
ssc-miR-27b-3p	TCONS_00937696	140	-16.69	140	-16.69	8700	21	1207
ssc-miR-27b-3p	TCONS_00947520	150	-18.05	150	-18.05	8706	21	2109
ssc-miR-27b-3p	TCONS_01319107	144	-14.14	144	-14.14	8767	21	223
ssc-miR-27b-3p	TCONS_01329084	152	-17.53	152	-17.53	8768	21	2713
ssc-miR-27b-3p	TCONS_01420692	155	-15.61	155	-15.61	8781	21	4987
ssc-miR-27b-3p	TCONS_01424409	149	-14.38	149	-14.38	8782	21	513
ssc-miR-27b-3p	TCONS_01525376	451	-41.07	153	-15.88	8803	21	7688
ssc-miR-27b-3p	TCONS_01537034	151	-16.35	151	-16.35	8805	21	2639
ssc-miR-27b-3p	TCONS_01632418	146	-15.16	146	-15.16	8812	21	2588
ssc-miR-27b-3p	TCONS_01632702	146	-12.79	146	-12.79	8815	21	1365
ssc-miR-27b-3p	TCONS_01646544	467	-49.4	158	-18.25	8821	21	11198
ssc-miR-27b-3p	TCONS_01743394	314	-38.57	167	-20.55	8831	21	1765
ssc-miR-27b-3p	TCONS_01756155	148	-10.65	148	-10.65	8833	21	3539
ssc-miR-27b-3p	TCONS_01757189	149	-11.18	149	-11.18	8835	21	2725
ssc-miR-27b-3p	TCONS_01887210	144	-14.23	144	-14.23	8851	21	547
ssc-miR-27b-3p	TCONS_01894755	148	-20.13	148	-20.13	8854	21	1418
ssc-miR-27b-3p	TCONS_02001242	166	-26.43	166	-26.43	8867	21	1820
ssc-miR-27b-3p	TCONS_02014521	151	-18.15	151	-18.15	8870	21	1639
ssc-miR-27b-3p	TCONS_02041517	612	-77.25	157	-25.07	8876	21	9096
ssc-miR-27b-3p	TCONS_02046996	141	-15.78	141	-15.78	8880	21	9759
ssc-miR-27b-3p	TCONS_02047002	141	-15.78	141	-15.78	8881	21	10316
ssc-miR-24-2-5p	TCONS_00461085	316	-42.81	160	-24.2	8987	23	21530
ssc-miR-24-2-5p	TCONS_00483784	159	-18.55	159	-18.55	8992	23	5265
ssc-miR-24-2-5p	TCONS_00486548	154	-20.84	154	-20.84	8993	23	7559
ssc-miR-24-2-5p	TCONS_00621609	155	-19.32	155	-19.32	9004	23	2357
ssc-miR-24-2-5p	TCONS_01305456	149	-16.77	149	-16.77	9103	23	3021
ssc-miR-24-2-5p	TCONS_01305457	149	-16.77	149	-16.77	9104	23	3011
ssc-miR-24-2-5p	TCONS_01312630	157	-16.54	157	-16.54	9107	23	2735
ssc-miR-24-2-5p	TCONS_01439625	144	-15.89	144	-15.89	9131	23	944
ssc-miR-24-2-5p	TCONS_01440693	160	-20.16	160	-20.16	9136	23	2661
ssc-miR-24-2-5p	TCONS_01517209	147	-15.87	147	-15.87	9143	23	5271
ssc-miR-24-2-5p	TCONS_01636545	144	-15.95	144	-15.95	9160	23	1959
ssc-miR-24-2-5p	TCONS_01646544	460	-58.97	162	-23.47	9164	23	11198
ssc-miR-24-2-5p	TCONS_01781659	161	-22.75	161	-22.75	9179	23	1575
ssc-miR-24-2-5p	TCONS_02046996	146	-15.12	146	-15.12	9223	23	9759
ssc-miR-24-2-5p	TCONS_02047002	146	-15.12	146	-15.12	9224	23	10316
ssc-miR-222	TCONS_00310215	144	-13.06	144	-13.06	9294	24	16114
ssc-miR-222	TCONS_00435243	158	-17.81	158	-17.81	9319	24	326
ssc-miR-222	TCONS_00461085	147	-10.98	147	-10.98	9330	24	21530
ssc-miR-222	TCONS_00486548	141	-11.49	141	-11.49	9336	24	7559
ssc-miR-222	TCONS_00738654	149	-16.21	149	-16.21	9356	24	16538
ssc-miR-222	TCONS_00749369	147	-10.48	147	-10.48	9358	24	2508
ssc-miR-222	TCONS_00856931	149	-19.07	149	-19.07	9374	24	4773
ssc-miR-222	TCONS_00863923	153	-21.09	153	-21.09	9377	24	5895
ssc-miR-222	TCONS_00870216	440	-47.09	150	-18.94	9382	24	5496
ssc-miR-222	TCONS_01412731	145	-13.72	145	-13.72	9465	24	2598
ssc-miR-222	TCONS_01517209	312	-48.23	160	-29.25	9486	24	5271
ssc-miR-222	TCONS_01537034	148	-18.2	148	-18.2	9491	24	2639
ssc-miR-222	TCONS_01651617	151	-16.95	151	-16.95	9509	24	753
ssc-miR-222	TCONS_01657367	148	-11.06	148	-11.06	9511	24	1193
ssc-miR-222	TCONS_01781659	146	-15.75	146	-15.75	9522	24	1575
ssc-miR-222	TCONS_01865990	153	-14.92	153	-14.92	9528	24	883
ssc-miR-222	TCONS_01914897	148	-12.32	148	-12.32	9549	24	3564
ssc-miR-222	TCONS_02083201	177	-24.47	177	-24.47	9582	24	2019
ssc-let-7d-5p	TCONS_00079640	144	-13.65	144	-13.65	9624	22	4621
ssc-let-7d-5p	TCONS_00310215	146	-17.33	146	-17.33	9637	22	16114
ssc-let-7d-5p	TCONS_00311264	146	-15.12	146	-15.12	9638	22	7576
ssc-let-7d-5p	TCONS_00374548	152	-18.03	152	-18.03	9648	22	928
ssc-let-7d-5p	TCONS_00392681	300	-32.33	150	-16.44	9656	22	4039
ssc-let-7d-5p	TCONS_00465264	142	-19.71	142	-19.71	9675	22	854
ssc-let-7d-5p	TCONS_00495730	299	-36.47	151	-20.24	9684	22	7729
ssc-let-7d-5p	TCONS_00738654	296	-34.01	152	-17.93	9699	22	16538
ssc-let-7d-5p	TCONS_00742471	156	-18.75	156	-18.75	9700	22	1114
ssc-let-7d-5p	TCONS_00753527	145	-17.34	145	-17.34	9702	22	274
ssc-let-7d-5p	TCONS_00863923	150	-15	150	-15	9720	22	5895
ssc-let-7d-5p	TCONS_00947395	160	-19.77	160	-19.77	9733	22	1101
ssc-let-7d-5p	TCONS_00997032	149	-15.47	149	-15.47	9742	22	501
ssc-let-7d-5p	TCONS_01037224	148	-19.13	148	-19.13	9744	22	1498
ssc-let-7d-5p	TCONS_01064650	142	-14.36	142	-14.36	9752	22	1494
ssc-let-7d-5p	TCONS_01329084	146	-12.13	146	-12.13	9797	22	2713
ssc-let-7d-5p	TCONS_01410303	155	-18.53	155	-18.53	9807	22	1520
ssc-let-7d-5p	TCONS_01520466	285	-29.99	143	-15.13	9831	22	3663
ssc-let-7d-5p	TCONS_01525376	156	-16.22	156	-16.22	9832	22	7688
ssc-let-7d-5p	TCONS_01552010	159	-22.34	159	-22.34	9839	22	3202
ssc-let-7d-5p	TCONS_01646544	304	-32.21	154	-17.63	9850	22	11198
ssc-let-7d-5p	TCONS_01869703	310	-40.45	164	-22.68	9872	22	2278
ssc-let-7d-5p	TCONS_01913546	145	-19.33	145	-19.33	9890	22	3036
ssc-let-7d-5p	TCONS_01914897	152	-20.99	152	-20.99	9892	22	3564
ssc-let-7d-5p	TCONS_02126246	157	-14.74	157	-14.74	9941	22	354
ssc-let-7d-3p	TCONS_01410303	150	-16.72	150	-16.72	10150	22	1520
ssc-let-7d-3p	TCONS_01743394	168	-14.53	168	-14.53	10203	22	1765
ssc-miR-9	TCONS_00310215	309	-32.91	156	-19.29	10323	22	16114
ssc-miR-9	TCONS_00320067	163	-21.7	163	-21.7	10326	22	5285
ssc-miR-9	TCONS_00392681	155	-13.3	155	-13.3	10342	22	4039
ssc-miR-9	TCONS_00439567	153	-13.27	153	-13.27	10349	22	958
ssc-miR-9	TCONS_00443431	149	-11.97	149	-11.97	10350	22	690
ssc-miR-9	TCONS_00458571	142	-14.12	142	-14.12	10358	22	492
ssc-miR-9	TCONS_00461085	301	-28.51	155	-15.56	10359	22	21530
ssc-miR-9	TCONS_00463495	158	-16.42	158	-16.42	10360	22	2586
ssc-miR-9	TCONS_00480351	158	-16.96	158	-16.96	10363	22	1143
ssc-miR-9	TCONS_00483784	147	-12.22	147	-12.22	10364	22	5265
ssc-miR-9	TCONS_00486548	155	-16.98	155	-16.98	10365	22	7559
ssc-miR-9	TCONS_00738654	298	-30.77	154	-16.78	10385	22	16538
ssc-miR-9	TCONS_00742471	149	-14.82	149	-14.82	10386	22	1114
ssc-miR-9	TCONS_00759277	151	-10.13	151	-10.13	10392	22	3412
ssc-miR-9	TCONS_00938463	167	-16.71	167	-16.71	10416	22	2456
ssc-miR-9	TCONS_01064650	152	-18.81	152	-18.81	10438	22	1494
ssc-miR-9	TCONS_01221190	142	-14.14	142	-14.14	10466	22	5609
ssc-miR-9	TCONS_01295426	149	-18.51	149	-18.51	10470	22	2813
ssc-miR-9	TCONS_01303449	144	-12.96	144	-12.96	10474	22	651
ssc-miR-9	TCONS_01329084	158	-15.33	158	-15.33	10483	22	2713
ssc-miR-9	TCONS_01412731	140	-10.35	140	-10.35	10494	22	2598
ssc-miR-9	TCONS_01420692	146	-15.89	146	-15.89	10496	22	4987
ssc-miR-9	TCONS_01502316	286	-28.08	144	-14.27	10511	22	2473
ssc-miR-9	TCONS_01525376	145	-16.1	145	-16.1	10518	22	7688
ssc-miR-9	TCONS_01535934	140	-12.77	140	-12.77	10519	22	315
ssc-miR-9	TCONS_01541478	146	-13.18	146	-13.18	10522	22	3941
ssc-miR-9	TCONS_01632418	145	-10.88	145	-10.88	10527	22	2588
ssc-miR-9	TCONS_01632702	150	-12.69	150	-12.69	10530	22	1365
ssc-miR-9	TCONS_01646544	158	-11.58	158	-11.58	10536	22	11198
ssc-miR-9	TCONS_01667052	301	-24.49	151	-12.88	10542	22	1275
ssc-miR-9	TCONS_01860087	288	-25.46	148	-15	10554	22	2521
ssc-miR-9	TCONS_01885200	158	-20.13	158	-20.13	10565	22	979
ssc-miR-9	TCONS_01909067	158	-17.85	158	-17.85	10574	22	436
ssc-miR-9	TCONS_01909068	158	-17.85	158	-17.85	10575	22	706
ssc-miR-9	TCONS_01914897	168	-23.12	168	-23.12	10578	22	3564
ssc-miR-9	TCONS_01999507	145	-13.75	145	-13.75	10581	22	357
ssc-miR-9	TCONS_02037141	158	-20.13	158	-20.13	10590	22	408
ssc-miR-9	TCONS_02099548	164	-21.89	164	-21.89	10617	22	1709
ssc-miR-9	TCONS_02099706	142	-10.48	142	-10.48	10618	22	5351
ssc-miR-31	TCONS_00002581	150	-15.48	150	-15.48	10635	22	581
ssc-miR-31	TCONS_00075352	155	-19.99	155	-19.99	10651	22	1964
ssc-miR-31	TCONS_00310215	146	-15.67	146	-15.67	10666	22	16114
ssc-miR-31	TCONS_00326026	158	-23.62	158	-23.62	10674	22	1443
ssc-miR-31	TCONS_00377559	155	-14.28	155	-14.28	10679	22	5609
ssc-miR-31	TCONS_00428463	143	-14.1	143	-14.1	10690	22	360
ssc-miR-31	TCONS_00458571	140	-13.42	140	-13.42	10701	22	492
ssc-miR-31	TCONS_00461085	147	-14.7	147	-14.7	10702	22	21530
ssc-miR-31	TCONS_00486557	141	-10.48	141	-10.48	10709	22	1649
ssc-miR-31	TCONS_00738569	153	-17.11	153	-17.11	10727	22	2170
ssc-miR-31	TCONS_00738654	320	-41.58	166	-22.67	10728	22	16538
ssc-miR-31	TCONS_00860356	163	-22.51	163	-22.51	10747	22	589
ssc-miR-31	TCONS_01079748	158	-19.63	158	-19.63	10787	22	998
ssc-miR-31	TCONS_01079749	158	-19.63	158	-19.63	10788	22	1003
ssc-miR-31	TCONS_01182459	144	-13.02	144	-13.02	10793	22	3809
ssc-miR-31	TCONS_01305456	145	-16.76	145	-16.76	10818	22	3021
ssc-miR-31	TCONS_01305457	145	-16.76	145	-16.76	10819	22	3011
ssc-miR-31	TCONS_01412731	142	-14.49	142	-14.49	10837	22	2598
ssc-miR-31	TCONS_01504029	140	-13.88	140	-13.88	10855	22	259
ssc-miR-31	TCONS_01525376	150	-14.11	150	-14.11	10861	22	7688
ssc-miR-31	TCONS_01550981	152	-18.38	152	-18.38	10866	22	862
ssc-miR-31	TCONS_01632418	152	-20.3	152	-20.3	10870	22	2588
ssc-miR-31	TCONS_01646544	141	-13.02	141	-13.02	10879	22	11198
ssc-miR-31	TCONS_01664273	148	-18.98	148	-18.98	10884	22	773
ssc-miR-31	TCONS_01870882	150	-16.27	150	-16.27	10902	22	1208
ssc-miR-31	TCONS_01913546	157	-26.94	157	-26.94	10919	22	3036
ssc-miR-31	TCONS_02034256	146	-16.11	146	-16.11	10932	22	1799
ssc-miR-31	TCONS_02095360	159	-23.68	159	-23.68	10958	22	631
ssc-miR-150	TCONS_00036091	149	-17.53	149	-17.53	10987	22	2914
ssc-miR-150	TCONS_00052683	152	-21.18	152	-21.18	10989	22	680
ssc-miR-150	TCONS_00071225	140	-15.36	140	-15.36	10993	22	1356
ssc-miR-150	TCONS_00089359	152	-21.28	152	-21.28	11000	22	782
ssc-miR-150	TCONS_00310215	140	-15.49	140	-15.49	11009	22	16114
ssc-miR-150	TCONS_00329903	143	-19.31	143	-19.31	11018	22	1517
ssc-miR-150	TCONS_00377559	149	-26.31	149	-26.31	11022	22	5609
ssc-miR-150	TCONS_00393427	146	-18.9	146	-18.9	11029	22	2413
ssc-miR-150	TCONS_00447942	165	-23.7	165	-23.7	11039	22	1319
ssc-miR-150	TCONS_00456215	144	-16.31	144	-16.31	11043	22	704
ssc-miR-150	TCONS_00465264	163	-22.9	163	-22.9	11047	22	854
ssc-miR-150	TCONS_00483784	142	-13.25	142	-13.25	11050	22	5265
ssc-miR-150	TCONS_00492878	140	-12.96	140	-12.96	11055	22	3154
ssc-miR-150	TCONS_00738353	140	-14.56	140	-14.56	11069	22	1769
ssc-miR-150	TCONS_00738654	608	-77.84	170	-29.12	11071	22	16538
ssc-miR-150	TCONS_00771810	143	-19.15	143	-19.15	11082	22	510
ssc-miR-150	TCONS_00870216	297	-33.9	157	-20.48	11097	22	5496
ssc-miR-150	TCONS_00879932	140	-13.7	140	-13.7	11098	22	881
ssc-miR-150	TCONS_01038923	296	-34.56	152	-20.37	11117	22	841
ssc-miR-150	TCONS_01079074	152	-22.16	152	-22.16	11129	22	567
ssc-miR-150	TCONS_01218133	142	-16.46	142	-16.46	11150	22	6764
ssc-miR-150	TCONS_01289504	140	-17.31	140	-17.31	11154	22	1151
ssc-miR-150	TCONS_01303449	140	-15.24	140	-15.24	11160	22	651
ssc-miR-150	TCONS_01312630	140	-14.59	140	-14.59	11165	22	2735
ssc-miR-150	TCONS_01420692	149	-22.35	149	-22.35	11182	22	4987
ssc-miR-150	TCONS_01427955	160	-22.59	160	-22.59	11185	22	440
ssc-miR-150	TCONS_01439714	140	-11.11	140	-11.11	11190	22	454
ssc-miR-150	TCONS_01517209	297	-38.58	154	-19.38	11201	22	5271
ssc-miR-150	TCONS_01520466	151	-17.75	151	-17.75	11203	22	3663
ssc-miR-150	TCONS_01525376	305	-40.38	153	-24.01	11204	22	7688
ssc-miR-150	TCONS_01537034	150	-20.65	150	-20.65	11206	22	2639
ssc-miR-150	TCONS_01636545	152	-19.26	152	-19.26	11218	22	1959
ssc-miR-150	TCONS_01646544	425	-45.57	143	-19.14	11222	22	11198
ssc-miR-150	TCONS_01668288	144	-11.14	144	-11.14	11229	22	5011
ssc-miR-150	TCONS_01743394	158	-18.69	158	-18.69	11232	22	1765
ssc-miR-150	TCONS_01783714	140	-13.13	140	-13.13	11238	22	773
ssc-miR-150	TCONS_01861485	140	-16.09	140	-16.09	11241	22	446
ssc-miR-150	TCONS_02001242	147	-16.09	147	-16.09	11268	22	1820
ssc-miR-150	TCONS_02014521	141	-12.83	141	-12.83	11271	22	1639
ssc-miR-150	TCONS_02041517	443	-53.8	155	-20.35	11277	22	9096
ssc-miR-150	TCONS_02070209	288	-33.68	147	-17.53	11291	22	2096
ssc-miR-150	TCONS_02087327	140	-19.99	140	-19.99	11299	22	2113
ssc-miR-150	TCONS_02099706	142	-13.49	142	-13.49	11304	22	5351
ssc-miR-150	TCONS_02102705	143	-14.45	143	-14.45	11306	22	477
ssc-miR-378b-3p	TCONS_00079640	307	-38.04	159	-22.6	11339	21	4621
ssc-miR-378b-3p	TCONS_00310215	152	-21.41	152	-21.41	11352	21	16114
ssc-miR-378b-3p	TCONS_00311264	142	-18.73	142	-18.73	11353	21	7576
ssc-miR-378b-3p	TCONS_00377559	156	-20.91	156	-20.91	11365	21	5609
ssc-miR-378b-3p	TCONS_00461085	303	-35.3	155	-18.76	11388	21	21530
ssc-miR-378b-3p	TCONS_00463495	150	-18.28	150	-18.28	11389	21	2586
ssc-miR-378b-3p	TCONS_00483784	302	-35.54	154	-18.55	11393	21	5265
ssc-miR-378b-3p	TCONS_00651753	140	-14.37	140	-14.37	11410	21	2303
ssc-miR-378b-3p	TCONS_00937696	153	-22.45	153	-22.45	11444	21	1207
ssc-miR-378b-3p	TCONS_00947396	148	-15.76	148	-15.76	11449	21	547
ssc-miR-378b-3p	TCONS_00947520	141	-15.53	141	-15.53	11450	21	2109
ssc-miR-378b-3p	TCONS_01218133	170	-24.06	170	-24.06	11493	21	6764
ssc-miR-378b-3p	TCONS_01221190	141	-17.25	141	-17.25	11495	21	5609
ssc-miR-378b-3p	TCONS_01289504	147	-15.84	147	-15.84	11497	21	1151
ssc-miR-378b-3p	TCONS_01329084	147	-17.37	147	-17.37	11512	21	2713
ssc-miR-378b-3p	TCONS_01439625	151	-20.14	151	-20.14	11532	21	944
ssc-miR-378b-3p	TCONS_01441626	158	-19.95	158	-19.95	11538	21	1131
ssc-miR-378b-3p	TCONS_01517209	152	-20.84	152	-20.84	11544	21	5271
ssc-miR-378b-3p	TCONS_01525376	295	-30.28	150	-16.36	11547	21	7688
ssc-miR-378b-3p	TCONS_01550981	162	-21.62	162	-21.62	11552	21	862
ssc-miR-378b-3p	TCONS_01550982	162	-21.62	162	-21.62	11553	21	832
ssc-miR-378b-3p	TCONS_01552010	155	-20.96	155	-20.96	11554	21	3202
ssc-miR-378b-3p	TCONS_01646544	147	-17.5	147	-17.5	11565	21	11198
ssc-miR-378b-3p	TCONS_01656996	156	-18.78	156	-18.78	11568	21	280
ssc-miR-378b-3p	TCONS_01907488	148	-13.49	148	-13.49	11601	21	2992
ssc-miR-378b-3p	TCONS_01913546	161	-20.58	161	-20.58	11605	21	3036
ssc-miR-378b-3p	TCONS_02014521	154	-19.98	154	-19.98	11614	21	1639
ssc-miR-378b-3p	TCONS_02071279	142	-16.25	142	-16.25	11635	21	591
ssc-miR-378b-3p	TCONS_02087327	145	-17.63	145	-17.63	11642	21	2113
