# Supplementary material for: Identification and characterization of long non-coding RNAs in subcutaneous adipose tissue from castrated and intact full-sib pair Huainan male pigs
Source: BMC Genomics. 2017 Jul 19;18:542. doi: 10.1186/s12864-017-3907-z (PMC5518130; doi:10.1186/s12864-017-3907-z)
Supplement: Supplementary file 5 — The differentially expressed lncRNA between castrated and intact male pigs and their distribution. (XLSX 9 kb) [file 12864_2017_3907_MOESM5_ESM.xlsx]

## Sheet: Sheet1
transcript_id	gene_id	Cas_FPKM	Int_FPKM	log2(foldchange)	pvalue	qvalue
TCONS_01520466	XLOC_1225113	0.236993	1.33055	2.48911	0.000115619	0.00308748
TCONS_01646544	XLOC_1313675	0.996474	3.01605	1.59775	0.00047867	0.00852491
TCONS_01668288	XLOC_1354216	1.50421	6.61118	2.13591	6.91e-06	0.000365969
TCONS_01743394	XLOC_1379979	3.49809	0.902828	-1.95405	0.00134887	0.0177398
TCONS_01757189	XLOC_1406685	14.9398	2.57079	-2.53888	1.23e-07	1.31e-05
TCONS_01876341	XLOC_1497048	3.14464	0.571087	-2.46111	0.000231898	0.00505262
TCONS_01913546	XLOC_1561475	2.20556	0.707768	-1.6398	0.00496148	0.0445462
TCONS_00310215	XLOC_248423	1.06864	2.73807	1.35739	0.00185562	0.0221012
TCONS_00311264	XLOC_249944	1.50378	0.344894	-2.12437	0.000117951	0.00311011
TCONS_00392681	XLOC_328048	15.3687	1.24674	-3.62377	1.3e-13	8.45e-11
TCONS_00465264	XLOC_407376	3.96421	15.9751	2.01071	0.000251542	0.00537245
TCONS_00625772	XLOC_507238	0.277365	2.23011	3.00726	0.000453476	0.00818648
TCONS_00784934	XLOC_672085	0.983099	3.47646	1.82221	0.000551072	0.00942296
TCONS_00869992	XLOC_703500	0.0926755	1.11896	3.59383	0.00146937	0.0188754
TCONS_01037224	XLOC_822254	1.49643	0.135894	-3.46097	0.000240686	0.00520417
TCONS_01075956	XLOC_893970	144.01	41.9461	-1.77955	0.00171835	0.0209493
TCONS_01187332	XLOC_951702	0.265806	1.27367	2.26054	0.00275241	0.0293242
TCONS_01199263	XLOC_973151	11.3265	2.6195	-2.11234	6.72e-06	0.000357567
