# Supplementary material for: Identification and characterization of long non-coding RNAs in subcutaneous adipose tissue from castrated and intact full-sib pair Huainan male pigs
Source: BMC Genomics. 2017 Jul 19;18:542. doi: 10.1186/s12864-017-3907-z (PMC5518130; doi:10.1186/s12864-017-3907-z)
Supplement: Supplementary file 6 — The differentially expressed mRNA between castrated and intact male pigs and their distribution. (XLSX 222 kb) [file 12864_2017_3907_MOESM6_ESM.xlsx]

## Sheet: Sheet1
transcript_id	gene_id	gene_name	Cas_FPKM	Int_FPKM	log2(foldchange)	pvalue	qvalue
XM_005666152.1	100155768	CLK3	0.688511	7.74504	3.49172	2.22e-07	2.18e-05
XM_003361041.1	100627648	LOC100627648	2.71742	0.0709646	-5.259	0.000476949	0.00851426
XM_003121764.4	100522415	LARP6	6.04445	15.7691	1.38342	0.00254218	0.0276377
XM_005669932.1	100525306	MBNL1	2.05372	15.1147	2.87965	5.48e-10	1.28e-07
XM_003126844.4	100519193	NUDT7	37.2019	9.23834	-2.00967	2.92e-05	0.00112845
XM_005653794.1	100523859	ZNF281	1.80941	8.09946	2.16231	8.35e-06	0.000424679
XM_005674406.1	100623179	LOC100623179	0.459533	16.9239	5.20275	0	0
XM_005667276.1	100622590	BIRC3	0.526194	0	-inf	0.0016716	0.0205225
XM_005661637.1	100623801	P4HA2	0.513346	10.5842	4.36584	2.7e-10	6.89e-08
XM_005659497.1	100517132	ZNF609	0	1.08042	inf	6.88e-05	0.00214801
NM_001099924.1	396762	FGFR2	11.9861	37.7193	1.65394	6.34e-06	0.000343632
XM_005673035.1	574063	AURKA	0.874691	0	-inf	0.00291895	0.030512
XM_003130106.2	100511032	PRELP	8.69863	44.7865	2.3642	3.72e-08	4.74e-06
XM_005664348.1	100736590	RFWD3	0.261568	1.50512	2.52461	0.000330763	0.0065762
XM_005662925.1	100156785	NCALD	2.46133	0	-inf	4.34e-05	0.00153672
NM_001044611.2	733685	ALDH2	70.6044	26.793	-1.3979	0.000823104	0.0124534
XM_005652870.1	100525683	CCDC130	1.05658	4.05607	1.94069	0.0039745	0.0379657
XM_005664694.1	100511637	RUVBL2	0	1.40983	inf	0.00182487	0.0218614
XM_005672522.1	397236	OCLN	1.51215	0.353494	-2.09684	0.00502274	0.0449909
NM_001258279.1	100522589	UBE3A	5.35853	0.869695	-2.62326	6.45e-06	0.000348742
XM_005662622.1	100521443	LOC100521443	3.72657	1.12262	-1.73098	0.00493295	0.0443263
XM_005661774.1	100512591	RNF14	2.08639	0	-inf	0.000147198	0.00366785
NM_001012299.1	497237	SCG2	0	0.702632	inf	0.00112817	0.0156246
XM_003130971.4	100519104	CAB39L	11.5292	3.72279	-1.63083	0.000728913	0.0114088
XM_005664733.1	100514292	ALDH16A1	0	1.29493	inf	0.000519003	0.00901708
XM_003481084.2	100737768	LOC100737768	164.155	18.1837	-3.17434	1.39e-11	5.19e-09
XM_005655122.1	100738032	ITFG3	0.93574	0	-inf	0.00112132	0.0156044
XM_005655433.1	100517760	PTPN22	1.46663	0.249751	-2.55394	0.00293696	0.0306299
XM_005662575.1	100523840	RHOQ	15.6835	3.34891	-2.22749	1.68e-06	0.000114445
XM_005671708.1	448982	ACSL1	62.2072	20.0008	-1.63702	0.000192544	0.00442423
XM_005664394.1	100513927	LOC100513927	0.400716	1.60881	2.00534	0.00315864	0.0323188
XM_003358570.3	100621398	MRAS	197.789	32.0407	-2.62598	9.2e-08	1.03e-05
XM_003482064.2	100522876	TTLL7	7.17469	2.74164	-1.38787	0.00485703	0.0438729
XM_003355235.2	100155236	DENND2C	3.11965	7.75129	1.31305	0.00290794	0.0304249
XM_003482042.2	100739192	LOC100739192	2.60743	7.19515	1.46439	0.00102239	0.0145941
XM_005665834.1	613128	AGPAT1	22.6685	5.93201	-1.9341	4.71e-05	0.00161763
XM_005658987.1	100628155	LOC100628155	21.2307	5.10715	-2.05556	1.84e-05	0.000802336
XM_003125587.4	100513277	SEC31B	4.11566	1.55759	-1.4018	0.00440355	0.0407786
XM_005666917.1	397674	CAMK2D	0	5.58076	inf	6.61e-06	0.000354177
XM_005669789.1	397671	PPARG	12.9534	4.70542	-1.46094	0.0045741	0.0419308
XM_003362082.2	100621536	PYGB	0.608479	2.14842	1.81999	0.00242578	0.0266967
XM_005667082.1	100738479	TRIM34	1.55023	0	-inf	0.000626703	0.0103511
XM_005664372.1	100626669	LOC100626669	3.79148	10.6787	1.4939	0.00468128	0.0426894
XM_005661788.1	100739252	SPINK5	0.676887	3.53422	2.3844	5.93e-05	0.00192024
NM_001244741.1	100513010	FOXRED2	0.529735	2.18468	2.04408	0.0018163	0.0218273
XM_005662921.1	102167439	LOC102167439	4.90924	41.0825	3.06495	1.34e-08	2.02e-06
XM_005668927.1	397571	COL1A1	580.593	7819.31	3.75144	0.000121063	0.0031694
XM_005667270.1	100520090	KIAA1377	0	1.36512	inf	0.000427179	0.00789239
XM_005659667.1	100519637	CATSPER2	0.902221	0	-inf	0.0024714	0.0270041
XM_003358763.3	100157729	DLG1	34.3809	14.4129	-1.25424	0.00289014	0.0303
XM_003132178.2	100520587	NME6	7.59485	1.81324	-2.06646	0.00211351	0.0240939
XM_003128882.4	100516499	KCNIP4	0.22456	1.13936	2.34305	0.00144257	0.018637
NM_001122987.1	494561	HK2	84.1617	7.20565	-3.54596	3.11e-15	2.83e-12
XM_003355557.3	100523186	PLEKHA5	6.11006	17.025	1.4784	0.000452158	0.00818648
XM_005657245.1	100144471	ADRA1A	0.762477	0.0973945	-2.96878	0.00141173	0.0183323
XM_003132047.2	100513046	NT5M	1.42254	0	-inf	0.00111787	0.0156042
XM_005662104.1	100511869	DNAH3	0.35759	1.63141	2.18974	6.23e-05	0.00199452
XM_005668517.1	100524456	GGACT	0.713514	0	-inf	0.00574269	0.0492463
XM_005658011.1	100625208	LOC100625208	3.28815	0.814496	-2.0133	0.00109161	0.0153602
XM_005654202.1	102161307	LOC102161307	3.82441	1.05394	-1.85944	0.00243763	0.0267987
XM_005653681.1	100520682	ANAPC15	4.71946	0	-inf	0.00109435	0.0153798
XM_005671603.1	100519056	ORC4	5.84251	17.2113	1.55869	0.000991193	0.0142298
XM_003482182.2	100738600	LOC100738600	41.2964	17.6542	-1.22601	0.00363327	0.0354971
XM_003356337.2	100622278	MC5R	4.42147	0.755277	-2.54945	0.000195556	0.00446709
XM_005661780.1	100524733	PRELID2	0.562099	3.15846	2.49032	2.1e-05	0.000892417
NM_214053.1	397120	SHAS2	5.29901	46.0601	3.11972	1.38e-12	6.97e-10
XM_001925061.2	100154617	HAL	0.32427	1.68025	2.37341	0.000194233	0.00445403
XM_005671917.1	100155786	PPIG	6.70484	22.2646	1.73148	0.000123383	0.00320444
XM_005667823.1	100517846	RNF2	0	1.25537	inf	0.00220191	0.0247961
NM_001243685.1	100157838	OBFC1	1.07191	0	-inf	0.00267774	0.028785
XM_003356313.3	100525585	COL8A2	1.24875	6.77432	2.43959	6.68e-07	5.42e-05
XM_003361669.1	100628223	HS3ST1	1.33724	5.76594	2.1083	0.000438855	0.00801651
NM_214049.1	397116	UCP3	80.3232	23.3237	-1.78402	2.41e-05	0.000988021
NM_214412.1	403103	CYP1A1	0.539596	2.86238	2.40727	4.96e-05	0.0016757
XM_005667098.1	397549	UCP2	1.71597	0.328757	-2.38393	0.00423609	0.0397462
XM_005658001.1	100623369	SEMA7A	15.5994	4.35637	-1.84029	0.000103931	0.00285591
NM_001244094.1	100526025	MSL3	11.5492	4.44674	-1.37697	0.00548331	0.0477426
XM_005668505.1	100522271	DOCK9	0.658974	4.70145	2.83481	4.53e-08	5.57e-06
XM_005669715.1	100520932	MAGI1	3.36433	1.12537	-1.57992	0.00439505	0.0407643
XM_003357617.2	397336	RGS1	15.2059	2.30425	-2.72226	5.99e-07	5.01e-05
NM_001001868.1	414916	PRLR	1.16743	0.060464	-4.27111	0.00483363	0.0437801
XM_005665363.1	100525995	FUBP1	1.71828	7.39867	2.1063	3.4e-05	0.00126034
XM_005653697.1	100512978	AMICA1	1.29255	0	-inf	0.00187177	0.0222268
XM_005667958.1	100037270	DESI2	0.0352764	3.4757	6.62246	1.36e-06	0.00010043
XM_005673112.1	100511727	EPHB6	3.54942	0.500881	-2.82505	1.4e-06	0.000101012
XM_005659517.1	100037999	TPM1	0.698191	3.49738	2.32458	0.000369909	0.00712992
XM_005672904.1	100156952	EPB41L1	1.38211	4.38185	1.66467	0.000725926	0.0113927
XM_001925649.3	100155526	BEX5	0.0825921	2.14154	4.6965	0.00209578	0.0240054
XM_005659914.1	102163172	LRFN5	0.361425	1.61483	2.15962	0.00235075	0.0260843
XM_005653869.1	100520449	TEN1	0	4.0528	inf	0.00195448	0.0229656
NM_001001864.1	414909	MAOB	0.131279	3.5517	4.7578	6.74e-12	2.73e-09
XM_005659673.1	100519285	WDR76	2.44791	0.298632	-3.03511	0.000254135	0.00540751
XM_003132394.3	100514251	XPC	1.0931	0.221547	-2.30275	0.00566452	0.048723
XM_005671890.1	100514075	GRB14	1.69948	0.312863	-2.44149	0.000852599	0.0127469
XM_005660187.1	100142689	CREB3	1.3893	0	-inf	0.00185457	0.0221002
NM_001161648.1	100302025	SELM	24.3443	80.6079	1.72734	0.000171385	0.0040868
XM_005667966.1	100516102	KIF26B	0.100311	0.626072	2.64185	1.2e-05	0.000568099
XM_005654682.1	100518293	LRP4	0.466467	2.75177	2.56051	1.11e-06	8.39e-05
XM_005665693.1	100736977	LOC100736977	110.369	11.358	-3.28055	1.61e-11	5.89e-09
XM_005673705.1	100518407	PJA1	0	1.08559	inf	0.000893058	0.0131358
XM_001929194.2	100157459	MMAB	10.9483	4.00734	-1.44999	0.00362845	0.0354725
XM_005659549.1	100156658	FAM81A	0	1.13599	inf	0.00549142	0.0477629
XM_005659146.1	100737874	LOC100737874	1.17284	4.53873	1.95228	0.000890657	0.0131164
NM_001243480.1	100627543	CD96	0.568795	0	-inf	0.00230327	0.0256577
XM_005656230.1	100157006	LOC100157006	3.67954	0.753495	-2.28786	2.47e-05	0.000998582
XM_005671852.1	100152307	ACVR1	0	0.828148	inf	0.00277803	0.0295556
XM_005662547.1	100513146	CCDC104	0	1.33435	inf	0.00555085	0.0480893
XM_005656524.1	100524634	NPFFR2	0.208497	0.959941	2.20292	0.00332632	0.0334695
Novel_000420	XLOC_1711311	-	1.12691	6.07532	2.43059	0.00148213	0.0189862
XM_005670740.1	100520333	ALKBH2	4.87867	0.984078	-2.30964	0.000335016	0.00663174
XM_005665264.1	100622189	LDLRAD4	3.1185	0	-inf	0.000167031	0.00401606
XM_003123933.2	100525213	SHROOM1	0.88567	2.99009	1.75535	0.00157426	0.0196999
XM_003482862.2	100625134	ATP8A2	0.349209	1.44495	2.04886	0.000692755	0.0111083
XM_003126975.4	100517530	LOC100517530	149.418	26.1546	-2.51421	3.6e-08	4.65e-06
XM_005668195.1	100510975	CCDC3	19.1792	43.8727	1.19378	0.00384324	0.0370545
XM_003355253.3	100621421	LOC100621421	35.8575	0	-inf	4.91e-07	4.26e-05
XM_005658876.1	100621245	LOC100621245	7.13802	17.876	1.32443	0.00335164	0.0335941
XM_005662180.1	100624334	GLIS2	0	0.964666	inf	0.000770583	0.011812
XM_005667671.1	100516821	HDAC9	0.5224	3.0179	2.53032	0.00101236	0.0144691
XM_003359370.2	100153922	TCF7L2	2.49744	0	-inf	4.49e-05	0.00157367
XM_003360078.3	100518524	GIMAP6	25.2191	8.99703	-1.48699	0.000761539	0.0117329
XM_003482858.2	100739731	SHISA2	0.198449	2.87987	3.85917	6.75e-10	1.49e-07
XM_005662476.1	100523179	ZNF638	0	0.871852	inf	0.000324089	0.00647751
XM_005664344.1	100523064	LDHD	29.6645	6.17092	-2.26518	2e-06	0.000132257
XM_003123351.2	100511439	RFX1	0.271378	1.68432	2.63379	0.000125667	0.00323417
XM_005661993.1	100513345	GTF2I	1.95082	0.356992	-2.45012	0.000395288	0.0074733
XM_003357748.2	100627446	OLAH	0.730553	0.109651	-2.73608	0.00437917	0.0406689
XM_003353677.2	100157139	LOC100157139	4.73588	14.4267	1.60704	0.000469964	0.00843597
XM_005661495.1	100519012	POC5	1.10093	0	-inf	0.00112788	0.0156246
XM_003484206.2	100738359	LOC100738359	87.2786	10.5715	-3.04545	1.63e-11	5.89e-09
XM_003134848.3	100520876	SNX10	58.1865	11.5643	-2.33101	9.46e-08	1.05e-05
XM_005672646.1	100153650	MTUS1	6.1925	22.0207	1.83027	1.73e-05	0.000759839
XM_005664480.1	100623939	LOC100623939	64.2009	12.6626	-2.34202	2.67e-05	0.00105077
XM_003356938.2	100521807	ARL9	0.339474	5.32993	3.97274	0.000264265	0.00555729
XM_001927384.2	100154996	MANEA	46.6721	19.3849	-1.26763	0.00377279	0.0365148
XM_005665342.1	102164512	LOC102164512	2.47777	0	-inf	0.000114477	0.00306059
XM_005665320.1	100511266	CABYR	0	0.89993	inf	0.000758043	0.0116949
XM_003353923.2	100625582	SVIP	46.6052	5.64142	-3.04636	5.06e-12	2.09e-09
XM_005668410.1	100519104	CAB39L	0	4.44893	inf	4.39e-05	0.00154917
XM_005655834.1	100625631	DYRK1B	0.625312	0	-inf	0.00427731	0.0400337
XM_003481220.2	100739751	LOC100739751	0.361199	2.04852	2.50372	0.00141408	0.0183524
XM_005673064.1	100126239	PHACTR3	0	3.39735	inf	5.67e-05	0.00185664
NM_001164510.1	100156347	SLC25A25	8.31577	2.08801	-1.99372	0.000273297	0.00567703
NM_001143695.1	100153866	ACSS2	409.358	93.5585	-2.12942	0.000113403	0.0030462
NM_001244669.1	100512200	CCDC28A	59.0548	24.6047	-1.26312	0.00289823	0.0303373
XM_005666187.1	100158154	PKM	35.0092	10.2065	-1.77825	5.47e-05	0.0018082
XM_005672272.1	100519629	ARMC9	0.0592813	1.01698	4.10057	0.00534534	0.046937
XM_003134565.2	100519808	LOC100519808	1.2896	8.33207	2.69175	6.84e-08	7.93e-06
XM_003125522.4	100525460	PKHD1L1	0.24947	0.946087	1.92311	0.000325938	0.00649732
XM_003481677.2	100737348	LOC100737348	17.5139	64.0642	1.87101	3.36e-05	0.00125149
XM_003357068.3	100512795	ADH7	0.345679	1.98824	2.52399	0.000453544	0.00818648
NM_001114289.2	100135681	CXCL9	24.3731	4.56071	-2.41796	8.46e-05	0.00246622
NM_001195511.1	100157080	GYS2	85.7522	34.7729	-1.30221	0.00233966	0.0259867
XM_005672950.1	397661	PKIG	1.8837	10.6836	2.50376	9.11e-05	0.00258872
XM_005657808.1	100515638	CCNB3	0.767325	0.210429	-1.8665	0.00463152	0.0423036
XM_005656769.1	100524333	GGA2	14.2013	5.02915	-1.49763	0.00110354	0.0154802
XM_001927448.5	100144630	FKBP7	27.6699	99.5125	1.84656	1.83e-05	0.000798052
XM_003129805.2	100520090	KIAA1377	0.721572	2.86988	1.99177	0.00055915	0.00950387
XM_005653767.1	100521858	LOC100521858	0.592816	3.32278	2.48673	4.39e-05	0.00154917
NM_001243220.1	100511917	LONP1	78.5928	29.142	-1.4313	0.000830717	0.0125206
XM_005674093.1	100625901	LOC100625901	2.57817	8.30587	1.68778	0.00132825	0.0176105
XM_003483942.2	100156283	NCOA6	0.794233	3.23618	2.02666	0.000102219	0.00282252
XM_005662789.1	100516076	PXDN	7.24283	0.816498	-3.14903	1.97e-09	3.89e-07
XM_001926844.3	100155108	THBS3	7.5837	26.7175	1.81681	2.24e-05	0.000931567
NM_001244679.1	100512231	MFAP5	81.1306	365.399	2.17116	2.58e-07	2.46e-05
XM_003355883.2	100517284	ACTN4	99.6423	31.0058	-1.68422	0.00019067	0.00440342
XM_005660286.1	102164530	COL15A1	221.262	66.7659	-1.72858	8.45e-05	0.00246622
XM_005660679.1	100526031	EFEMP2	12.8455	34.1485	1.41056	0.00133169	0.0176285
XM_001928254.2	100154866	KCNK5	6.05857	1.70434	-1.82976	0.000227172	0.00498791
XM_001928417.4	100158012	ZDHHC22	2.15444	0.127849	-4.0748	5.78e-08	6.87e-06
XM_005662450.1	100520484	TET3	1.27809	0.348607	-1.87432	0.000655489	0.0107088
XM_003356260.3	397216	OPRD1	1.21544	0.0999499	-3.60413	1.48e-05	0.000668068
XM_005660284.1	102164134	LOC102164134	244.805	80.7182	-1.60067	0.000136161	0.00344573
NM_001004042.1	445531	ATP6V1A	53.2659	22.7165	-1.22947	0.00314542	0.0322125
XM_003129821.3	100524886	GRIA4	1.88645	21.4464	3.50699	1.92e-13	1.15e-10
NM_001105287.1	397110	SCG5	4.81951	0.689277	-2.80573	0.000988686	0.0142202
NM_001244673.1	100512202	TSPAN12	119.29	35.166	-1.76222	6.25e-05	0.00199836
XM_003360337.2	100518817	ALAS2	6.9935	1.08085	-2.69384	2.87e-06	0.00017675
NM_001143718.1	100233193	MGLL	166.77	29.6032	-2.49404	1.22e-08	1.88e-06
XM_005656705.1	100521327	DMTF1	0.254097	1.55571	2.61413	0.000696156	0.0111331
XM_005668885.1	100624069	CHAD	0.944605	7.30339	2.95078	3.39e-07	3.07e-05
XM_005656411.1	100622552	AREL1	0.0533145	1.73612	5.02519	2.42e-07	2.35e-05
XM_001925503.4	100154773	PCDH9	13.6547	5.44378	-1.32672	0.00184435	0.0220016
XM_005659118.1	100154276	FNDC1	3.57642	13.112	1.8743	1.01e-05	0.000496613
NM_214219.1	397434	KCNMA1	0.363969	2.65943	2.86923	3.36e-06	0.000199657
XM_005659428.1	397085	MYO6	3.24136	0.759304	-2.09385	0.000121197	0.0031694
XM_005663823.1	102161832	MFNG	74.6631	30.5074	-1.29123	0.00193523	0.0228102
XM_005668729.1	100521290	DCAKD	1.09797	0	-inf	0.00313117	0.0321246
XM_003360559.1	100620951	PYCR1	9.28716	27.2215	1.55144	0.00405214	0.038508
XM_003482099.2	100739435	LOC100739435	8.75794	2.27683	-1.94357	0.000218088	0.00485886
XM_005668648.1	100517602	C12H17orf80	0	1.14247	inf	0.00228986	0.0255585
XM_005658495.1	100627044	LOC100627044	0.896172	3.39739	1.92258	0.00160801	0.0199455
XM_005671867.1	100622105	PLA2R1	4.66816	12.6801	1.44164	0.000649325	0.0106464
XM_005655665.1	100153016	RERGL	9.52736	28.8903	1.60044	0.00123578	0.0167029
XM_001928238.5	100152655	LOC100152655	0.151388	4.78278	4.98152	3.69e-08	4.74e-06
XM_005668906.1	100513431	CACNA1G	0	2.04144	inf	1.87e-05	0.000806884
XM_005661822.1	102158147	LOC102158147	0.351716	3.2154	3.19252	0.0051245	0.0457042
XM_005656373.1	100157762	SIPA1L1	0	2.1557	inf	1.11e-05	0.000535768
XM_003134452.2	100522769	LOC100522769	0	6.27898	inf	6.08e-05	0.00195683
XM_005655537.1	100522613	ADCY6	0.217823	2.55522	3.55222	2.16e-06	0.000139973
XM_003132703.1	100522901	TMEM45A	14.4339	45.0619	1.64245	0.000117631	0.00311011
XM_005669991.1	100153543	LOC100153543	0.551542	3.53642	2.68074	1.82e-06	0.000121581
XM_005658465.1	100217377	C1QTNF1	33.0461	114.442	1.79206	2.35e-05	0.000971191
XM_003481347.2	100738445	SAMD12	0.111317	0.725674	2.70465	0.00559782	0.0483858
XM_005669632.1	100154798	BAP1	0	0.889068	inf	0.00147946	0.0189626
XM_003131195.2	100521988	ITGB4	1.19001	3.96494	1.73632	0.000350827	0.00688204
XM_003356769.2	100152076	PTPN21	32.5576	11.9256	-1.44894	0.000778692	0.0119083
XM_005662448.1	100518904	TTC31	2.01426	0.272956	-2.88351	0.000342661	0.00677128
XM_003127707.3	100522323	LOC100522323	0.450715	7.21951	4.00161	8.02e-07	6.35e-05
NM_001206354.2	396801	LDLR	114.827	32.136	-1.8372	1.77e-11	6.28e-09
XM_005660099.1	100155995	NFIB	7.52772	2.37469	-1.66447	0.000219193	0.00486742
XM_005660947.1	100516128	ATG13	0.564271	0	-inf	0.00197761	0.0231297
NM_001243593.1	100627083	VAMP7	1.06034	0	-inf	0.00133677	0.0176515
XM_005671879.1	100156366	TANK	4.45223	1.0894	-2.03099	0.00161339	0.0199915
XM_005664139.1	100520309	ABCD2	25.9051	11.5165	-1.16953	0.00488288	0.0440506
XM_005653161.1	100520196	LTBR	0.978831	0	-inf	0.00295602	0.0308004
XM_005671528.1	100153578	CPXM2	9.46856	36.4014	1.94278	4.38e-06	0.00025089
XM_005655657.1	100621847	RECQL	0	1.19184	inf	0.00110735	0.015499
XM_005663568.1	100154792	CEPT1	4.38735	0.950498	-2.20659	0.00188724	0.0223488
XM_005660658.1	100519073	PELI3	0.879938	0	-inf	0.00108158	0.0152889
XM_001926738.5	100157904	WDFY4	6.75658	1.2806	-2.39947	9.28e-08	1.03e-05
XM_005670936.1	100155530	COMT	56.2752	22.3476	-1.33238	0.00161635	0.0200172
NM_001243359.1	100628136	FAM131A	1.38527	0	-inf	0.000555468	0.00946253
XM_003359731.3	100625674	CDH18	0.728232	5.15706	2.82408	9e-07	7.03e-05
XM_005674255.1	100736941	LOC100736941	105.837	12.2214	-3.11436	1.66e-12	7.86e-10
NM_001206893.1	100616076	NAP1L5	22.9807	4.51675	-2.34707	8.6e-06	0.000434518
XM_005653777.1	100523988	TMEM63A	0.974236	3.4217	1.81237	0.00249707	0.0272555
XM_005664157.1	100738381	LOC100738381	0.51245	2.18973	2.09527	0.00183787	0.0219357
XM_003354287.3	100620623	SPOCK1	3.91411	9.77229	1.32001	0.00241968	0.0266669
XM_005661912.1	100627524	PCOLCE	5.67433	40.2582	2.82676	3.94e-09	7.29e-07
XM_003126093.4	100523669	NUAK1	33.5259	12.0934	-1.47106	0.000495509	0.00873579
XM_005657533.1	100152338	2017-03-07	0.200396	2.27617	3.50569	5.67e-07	4.77e-05
XM_005667680.1	100736608	LOC100736608	5.60944	15.8024	1.49422	0.00490444	0.0441924
XM_003355984.2	100621779	LOC100621779	92.5374	35.1583	-1.39617	0.000894633	0.0131419
XM_005663548.1	397023	PTGFRN	18.5098	46.5669	1.33102	0.00139113	0.0181478
XM_005653173.1	100518017	SBF1	1.90154	0.00556668	-8.41614	0.00196741	0.0230461
NM_213837.1	396818	PSP-I	0	2.77683	inf	0.00164372	0.0202788
XM_005668353.1	100152401	POSTN	0.445694	1.89881	2.09097	0.00321493	0.0326304
XM_005673432.1	100156439	TCEANC	0	2.45616	inf	0.000762736	0.0117348
XM_003357258.3	100622590	BIRC3	4.24786	1.55215	-1.45247	0.00530702	0.046745
XM_003361183.2	100626333	LOC100626333	218.068	71.5706	-1.60734	0.000133896	0.00339218
XM_001927658.4	100154755	LOC100154755	116.169	31.7844	-1.86984	1.69e-05	0.000748762
XM_003126597.4	100518253	TUBA8	0.64982	5.26465	3.01823	3.38e-06	0.00019999
XM_005654405.1	100156150	MBD1	0.20507	1.23225	2.58711	0.00219693	0.0247747
XM_005668291.1	100154155	SLC46A3	2.89507	0.800252	-1.85507	0.00373109	0.0362037
XM_005660675.1	100524846	SART1	0.358448	2.24938	2.64969	0.00055678	0.00947344
XM_005654421.1	100156150	MBD1	2.601	0	-inf	7.58e-05	0.0022777
XM_005655231.1	100144588	SLC3A1	1.06538	0	-inf	0.000255892	0.00542457
XM_003126595.4	100517587	BCL2L13	29.5389	11.488	-1.36248	0.00126306	0.0169339
XM_005654403.1	100516051	SLC17A5	2.15229	0	-inf	0.000231472	0.00505262
XM_003131184.4	100519916	EVPL	1.46951	0.171192	-3.10165	4.17e-07	3.68e-05
XM_005660567.1	100157017	LOC100157017	2.81235	0	-inf	0.000619094	0.0102868
XM_001929123.4	100154253	BICC1	13.4851	36.5675	1.4392	0.000529267	0.00916038
XM_005666648.1	100627123	LOC100627123	31.2787	103.904	1.732	0.000105669	0.00289315
XM_003482703.2	100520970	NRCAM	0.280423	1.14699	2.03217	0.000684422	0.0110099
XM_005653130.1	102165384	DENND5B	4.14527	0.648742	-2.67575	0.000564671	0.00954773
XM_005660456.1	100523532	ST6GALNAC6	0.858514	4.63294	2.43201	5.78e-05	0.00188168
NM_213776.1	396662	CD2	6.00512	1.77838	-1.75563	0.00394193	0.037734
XM_005659583.1	606749	RAB27A	2.81745	0.389502	-2.85468	0.000310188	0.00627695
XM_005663603.1	100155876	CLCC1	0.691964	2.99211	2.11239	0.00264185	0.0284666
XM_003480951.1	100739406	LOC100739406	0.536002	3.16581	2.56226	0.000765061	0.0117552
XM_005670914.1	100523752	YPEL1	0	2.42023	inf	0.00501418	0.0449496
XM_003355832.3	100627784	LOC100627784	48.2591	15.3525	-1.65233	0.000223008	0.00493461
XM_005655791.1	100620539	CCDC102A	2.16319	0.115833	-4.22304	0.000221117	0.00490232
XM_005660469.1	100153921	DNM1	0.560556	2.28244	2.02565	0.00207325	0.0238193
XM_005656038.1	100627283	LOC100627283	4.13228	0.468796	-3.1399	0.00068907	0.0110739
XM_005665606.1	100156871	DEK	2.29267	7.90568	1.78586	0.000649904	0.0106482
NM_213821.1	396764	SLC11A1	4.87869	0	-inf	0.00187045	0.0222268
XM_005659069.1	100620432	B3GNT9	4.00701	12.2538	1.61262	0.0055436	0.0480893
XM_005652618.1	100516975	ZNF384	1.2165	0.202645	-2.58571	0.00211189	0.0240939
XM_005672412.1	102163256	ADAMTS12	23.1339	6.16624	-1.90755	6.58e-05	0.00206568
XM_005670802.1	100157292	MTMR3	0.937509	6.20873	2.72739	1.16e-07	1.26e-05
XM_003361821.2	100621998	LOC100621998	14.1941	3.27567	-2.11544	0.000275735	0.00571722
XM_003126930.2	100522138	FAM65A	0.940494	0	-inf	0.000249245	0.00533845
XM_005654460.1	102164975	BUB1B	4.19278	1.17565	-1.83445	0.00346464	0.0343058
XM_005667283.1	100523268	MMP27	8.86302	56.9611	2.68411	9.72e-10	2.01e-07
XM_005668351.1	100152401	POSTN	38.3481	301.58	2.97532	6.02e-09	1.02e-06
XM_005673430.1	100513635	GEMIN8	1.36675	0	-inf	0.00242188	0.0266783
XM_005652678.1	100153609	PTPRK	1.32973	4.05454	1.6084	0.00133217	0.0176285
XM_005663736.1	100519144	FBLN1	9.83979	46.1597	2.22994	2.76e-07	2.63e-05
XM_003482649.2	100519556	NTM	1.1557	0.248703	-2.21628	0.00327938	0.0331365
XM_005661976.1	100625872	BAZ1B	2.06682	10.4094	2.33241	3.46e-07	3.12e-05
XM_005652674.1	100155211	SLC18B1	2.10522	0.0556603	-5.24118	0.000137117	0.00346605
XM_005672494.1	100513958	TRIM23	0.746308	5.21657	2.80526	7.32e-05	0.00222095
XM_005668922.1	100625081	LUC7L3	8.07861	26.8215	1.73121	0.00028014	0.00578219
XM_003359558.2	100621662	SP5	0.089505	3.69748	5.36843	0.000376281	0.00721863
XM_005673785.1	100510996	FAM199X	0.202657	1.01697	2.32717	0.000528651	0.0091567
XM_003360513.2	100622730	UBL4A	7.89497	1.49019	-2.40543	0.000798979	0.0121782
XM_005658667.1	100134962	PHYH	278.103	93.7819	-1.56823	0.000398552	0.00751003
XM_005660475.1	100153921	DNM1	3.11113	9.28252	1.57708	0.00150629	0.019109
NM_001145985.1	396988	TIMP2	111.361	328.423	1.56031	0.00024881	0.00533416
XM_005668434.1	100155900	TSC22D1	3.31932	0.468397	-2.82508	1.48e-06	0.000104551
XM_005660021.1	100157646	C1H14orf39	0.689505	0	-inf	0.00556056	0.0481314
XM_003121857.3	100522358	SYT16	1.58279	0.234275	-2.7562	9.02e-05	0.00258024
XM_003483592.1	100736888	LOC100736888	2.10852	0.523076	-2.01114	0.00393346	0.0377164
NM_001123223.1	100142663	PON2	242.942	71.3246	-1.76814	3.42e-05	0.0012653
XM_003134891.4	100515636	OGDH	57.1164	22.471	-1.34584	0.0017088	0.0208441
XM_005667587.1	100516386	MTERF	0	1.23499	inf	0.000726625	0.0113946
NM_001114269.1	397324	ACACA	552.767	68.2618	-3.01752	3.3e-05	0.00123519
XM_005655003.1	100511986	SEC24A	1.95274	0.563011	-1.79426	0.00195988	0.0230121
XM_005667138.1	100521912	WNT11	1.23775	4.36368	1.81783	0.00204917	0.0236383
NM_213914.1	396949	FAAH	5.46392	1.74088	-1.65012	0.00193943	0.022836
XM_003122866.4	100525150	CD44	0.354749	1.50891	2.08863	0.00270224	0.0289389
NM_001246253.1	449528	EIF4G1	45.7904	18.8199	-1.28278	0.00316775	0.0323392
XM_001929076.3	100155795	MYLIP	22.138	69.4782	1.65004	8.8e-05	0.00252712
XM_005674641.1	100524633	PDGFRA	35.8309	109.142	1.60693	0.000218777	0.00486742
XM_005662805.1	100524800	PPP1R16A	1.47027	0	-inf	0.000565803	0.00955976
XM_005668660.1	100520861	ABCA6	24.0066	70.6663	1.55759	0.000283234	0.00583544
XM_003123486.3	100515128	CPAMD8	0.0278135	1.1214	5.33337	5.72e-09	9.77e-07
XM_003356439.2	100623447	RAVER2	0.786428	3.43492	2.12689	0.00025713	0.00544573
XM_005672531.1	100518224	MCCC2	101.722	45.5767	-1.15826	0.00540801	0.0472862
XM_005661602.1	100513526	2017-03-03	2.7493	0.0975442	-4.81686	0.000158423	0.00386396
XM_005654574.1	100521241	PRRX2	6.98042	25.168	1.8502	8.37e-05	0.00245561
XM_005661119.1	102158705	LOC102158705	2.28176	53.3879	4.54829	2.22e-16	2.4e-13
XM_005670698.1	100524958	DTX1	41.5408	6.5556	-2.66373	9.45e-10	1.97e-07
XM_005657885.1	100523224	BHLHB9	0	0.628242	inf	0.00168428	0.0206169
XM_005662752.1	100622267	ITGB1BP1	4.09273	0.501319	-3.02926	0.00188625	0.0223488
XM_005660494.1	100049693	LOC100049693	19.0353	3.78734	-2.32942	1.2e-07	1.29e-05
XM_005656649.1	100511032	PRELP	0.531659	2.13629	2.00654	0.00174269	0.0211188
XM_005665464.1	100511937	PIK3R3	0	1.21983	inf	0.000312072	0.00630386
XM_005665866.1	100153820	BEND6	0	1.72848	inf	0.000589623	0.00990331
XM_003128339.2	100523618	COL21A1	3.15149	13.1635	2.06243	3.51e-06	0.000206402
XM_003483053.2	100737416	USP32	16.6506	7.32875	-1.18393	0.00561951	0.0484091
XM_005660132.1	100624585	LOC100624585	3.59813	9.98057	1.47188	0.00481047	0.043605
XM_003359371.2	100153922	TCF7L2	0	1.17622	inf	0.000366951	0.00709096
XM_005655579.1	100520836	LOC100520836	0.908379	0.0825534	-3.45989	0.000241765	0.00521831
XM_005665126.1	100623755	PAFAH2	19.377	7.19903	-1.42847	0.00103035	0.0146801
XM_005667828.1	100518924	SWT1	0	0.967867	inf	0.000827636	0.0125083
XM_003125609.4	100524984	MYBL1	1.15273	3.05271	1.40503	0.0055475	0.0480893
NM_213908.1	396943	ITGB2	8.46466	3.23266	-1.38873	0.00411319	0.038963
XM_005669075.1	100524827	EVI2B	0.719729	0	-inf	0.00547476	0.0476865
NM_214263.1	397500	ABAT	1.46491	7.46885	2.35008	3.68e-05	0.0013412
XM_005661628.1	100523052	CDC42SE2	1.67829	0.102439	-4.03416	1.18e-05	0.000556765
NM_214074.1	397144	KLKB1	2.63829	0.642394	-2.03807	0.000906751	0.0132941
XM_003360172.3	100624327	LOC100624327	23.0932	7.65187	-1.59358	0.000512975	0.00896468
XM_003360616.2	100620489	TM4SF19	3.12879	0.0798617	-5.29196	0.000438104	0.00801651
XM_005672503.1	102158018	LOC102158018	7.59344	3.22343	-1.23615	0.00343924	0.0341147
XM_005663846.1	100516908	NCKAP5L	0.203609	1.65463	3.02264	2.2e-05	0.000920614
XM_005659682.1	100520287	PPIP5K1	1.70891	0	-inf	3.8e-05	0.00137267
NM_213805.1	396724	OLR1	3.61432	0.996151	-1.85929	0.00243964	0.0267987
XM_005654507.1	100048958	GNA14	1.66189	5.84833	1.8152	0.00134734	0.0177398
XM_003131374.4	100516035	C12H17orf105	0.30003	1.63651	2.44744	0.00523394	0.0462626
XM_003361240.2	100626098	MCM10	1.20831	0.0434379	-4.79789	0.00150949	0.019109
XM_005671266.1	100154650	PANK1	0.716522	0.0743988	-3.26766	0.00393316	0.0377164
XM_003480665.2	100737465	LOC100737465	10.4895	3.4071	-1.62233	0.00119674	0.0163437
XM_001926030.5	100155780	ATAD2	5.53908	1.68106	-1.72027	0.000657578	0.0107198
XM_003132990.2	100157972	PPIL2	0.747036	0	-inf	0.00500732	0.0449235
XM_005653240.1	100524144	LOC100524144	1.20368	0	-inf	0.00492559	0.0442953
XM_005652950.1	397010	VDAC1	30.0235	12.7976	-1.23022	0.00581797	0.0497042
NM_001037721.1	494568	CTSD	94.0383	27.2338	-1.78785	2.51e-05	0.001004
XM_003356035.2	100625971	ZNF613	0.851038	0	-inf	0.00151866	0.019196
XM_005671681.1	100154836	DCTD	2.9206	0	-inf	0.000186364	0.00433239
NM_001161639.1	100153186	MAL2	50.8531	17.8446	-1.51085	0.000357878	0.00696896
XM_005656815.1	100620478	LOC100620478	3.40532	0.838708	-2.02155	0.00198201	0.0231456
XM_001928032.5	100156432	KCNK1	0.60399	2.36987	1.97221	0.00160121	0.019873
XM_003131589.3	100516037	PDK2	0	3.06964	inf	0.000159047	0.00386974
XM_005652737.1	100516719	ENTPD8	0.743706	0	-inf	0.00183055	0.0218829
XM_003132996.2	100525540	AIFM3	8.10654	1.79904	-2.17185	3.44e-05	0.00127045
XM_003132072.3	100520455	ZNF385D	2.48174	8.01361	1.6911	0.000259191	0.00547917
XM_001926063.5	100157318	LOC100157318	53.1111	184.903	1.79968	6.51e-05	0.00205098
NM_001146126.1	100049690	LOC100049690	49.8941	5.40626	-3.20617	2.01e-12	9.14e-10
XM_005659678.1	100520470	MAP1A	2.52296	11.2086	2.15141	3.57e-07	3.21e-05
XM_005666819.1	100518918	SH3D19	2.60664	0.833095	-1.64564	0.00325344	0.0329329
XM_005660136.1	100152831	KIAA0020	0.582674	0	-inf	0.00258358	0.0279847
XM_003133486.3	100511231	GPR155	18.2491	7.6691	-1.2507	0.00284328	0.0300478
XM_005659638.1	100155365	DUOXA2	0.336101	1.91544	2.51071	0.00146956	0.0188754
XM_003480764.2	100739101	LOC100739101	23.5928	8.05498	-1.55039	0.00131632	0.0174932
XM_003356417.2	100622006	FHOD3	1.52026	6.74265	2.149	5.44e-06	0.000303717
XM_005671330.1	100153151	SORBS1	40.0475	3.93211	-3.34833	1.79e-13	1.1e-10
XM_005656635.1	102158732	FXYD6	1.11128	0	-inf	0.00284791	0.0300478
XM_005663079.1	448985	CYP7A1	0.181663	1.07564	2.56586	0.0010935	0.0153773
XM_003481291.2	100048964	YWHAQ	0	4.31272	inf	0.000167269	0.00401606
NM_001123170.1	100144520	PRRT1	0.23374	1.14325	2.29016	0.00219844	0.0247747
XM_005665664.1	574051	LOC574051	14.3708	3.01619	-2.25234	7.78e-05	0.0023338
XM_003484304.2	100739711	LOC100739711	2.16962	12.8819	2.56983	1.84e-05	0.000802336
XM_005656151.1	406190	DNAJC6	0.547132	0	-inf	0.000875766	0.0129877
XM_005652682.1	100512509	ECHDC1	32.5327	8.99275	-1.85505	0.000143047	0.00358629
NM_001244310.1	397254	GDF11	8.31864	1.40841	-2.56228	9.25e-06	0.000462543
XM_005658885.1	102163050	GYG2	4.54991	0.718152	-2.66348	0.00363629	0.0355113
NM_001246197.1	100522851	CIRBP	5.37832	15.0905	1.48841	0.00286642	0.0301193
XM_005665388.1	100512419	PPAP2B	2.38621	10.0834	2.07919	2.16e-05	0.000912059
XM_005669128.1	102157773	LOC102157773	0.376168	3.43691	3.19167	0.00513636	0.0457561
XM_005659275.1	100154370	SYNCRIP	0.428122	2.53041	2.56328	1.65e-05	0.000735921
XM_005673592.1	100462757	WDR45	0.992607	0	-inf	0.00384628	0.0370681
NM_001195117.1	100499553	VIPR2	4.42883	11.6113	1.39053	0.00581625	0.0497042
XM_005672941.1	100170771	LPIN3	1.39547	0	-inf	0.00042367	0.00784031
XM_005668820.1	397592	JUP	1.60069	0.22952	-2.802	0.000597322	0.0100104
XM_005659698.1	100511852	HAUS2	1.76826	0	-inf	0.00485872	0.0438729
XM_003125224.4	100521443	LOC100521443	4.58914	1.45078	-1.6614	0.00165568	0.0203821
XM_005670059.1	102158184	LOC102158184	62.7394	27.6245	-1.18342	0.00492192	0.0442953
XM_005670342.1	100515056	HLCS	57.6127	9.98369	-2.52874	2.25e-08	3.05e-06
XM_003482928.1	100525356	NALCN	3.36274	1.0452	-1.68586	0.00435625	0.0405025
XM_005673696.1	397582	AR	4.24452	11.5184	1.44026	0.000554193	0.00946215
XM_005670576.1	100521520	CCDC92	0	1.10068	inf	0.000695967	0.0111331
XM_003357400.2	100626414	RAB7L1	3.44621	0.71117	-2.27675	0.000408144	0.00762752
XM_005669509.1	100512072	LOC100512072	6.26085	1.07383	-2.54359	7e-06	0.000366475
XM_005669890.1	100337656	ZBTB38	1.12774	2.97605	1.39996	0.00538298	0.0471218
XM_003127001.3	100522493	LOC100522493	2.4368	0.479817	-2.34443	0.00150509	0.0191079
XM_003131069.4	100524456	GGACT	14.3045	4.72629	-1.59769	0.00191753	0.0226486
XM_005669066.1	100294712	SUZ12	0.618984	3.01337	2.2834	0.000158525	0.00386396
XM_005657916.1	397667	FHL1C	64.6193	21.8672	-1.5632	0.000246121	0.00528647
XM_005655771.1	100516737	NFAT5	3.91707	9.22366	1.23556	0.00492534	0.0442953
XM_005671314.1	100153151	SORBS1	1.88126	0.252512	-2.89728	2.04e-06	0.000134456
NM_213920.1	396957	DCN	637.813	4638.99	2.8626	0.0008153	0.0123683
XM_005663407.1	100157148	DENND4B	0	0.717108	inf	0.000562402	0.00953063
XM_005669473.1	100516294	LOC100516294	0	0.798313	inf	0.00227732	0.025456
XM_005662659.1	102162418	LOC102162418	14.4679	37.7823	1.38486	0.0020034	0.0232933
XM_005665349.1	100620188	ZNF396	0	0.772444	inf	0.00518926	0.0459929
XM_005655322.1	100511504	LOC100511504	0.714912	2.35853	1.72205	0.00430344	0.0402027
XM_005656155.1	733667	AK3L1	39.1495	10.1522	-1.9472	1.17e-05	0.000554041
XM_003129200.4	100517044	PLK4	0.521585	0	-inf	0.0029351	0.0306245
XM_001926990.5	100155657	GOLGA3	0	0.601019	inf	0.00177872	0.0214665
XM_005659376.1	100153346	MICAL1	0.799513	0	-inf	0.000879039	0.0130223
XM_003131498.4	100512626	LOC100512626	211.426	86.5172	-1.28909	0.00517364	0.0458931
XM_003127525.4	100514773	ACOT7	2.09921	0.278605	-2.91355	5.62e-05	0.00184362
XM_005665926.1	100524814	FGD2	1.01149	0	-inf	0.00132934	0.0176147
XM_003357321.2	100623094	TREH	3.41367	0	-inf	6.92e-05	0.0021531
XM_003480752.2	100526210	HOMER3	7.17086	18.3462	1.35526	0.00373639	0.0362263
XM_005663983.1	100151994	LGR5	0.31528	3.62661	3.52392	8.76e-07	6.87e-05
XM_005657020.1	100513375	CLUH	10.4611	3.04954	-1.77837	0.000112849	0.00303734
NM_001160080.1	100294675	DGAT2	1209.59	357.764	-1.75744	3.22e-05	0.00121625
XM_005655761.1	102167408	ADAMTS18	21.0961	0.744916	-4.82375	5e-14	3.55e-11
XM_001927636.4	100157685	LOC100157685	0.388866	2.04324	2.39351	0.0017933	0.0215965
XM_003480750.2	100738750	CRLF1	3.24785	61.8982	4.25234	0	0
XM_005661600.1	100512589	ZNF608	0.0181678	0.950021	5.7085	0.000182136	0.00428029
XM_005662964.1	100513148	RAD54B	4.60071	1.40155	-1.71484	0.00143442	0.0185527
XM_005655440.1	102162031	PPM1J	5.67802	1.24822	-2.18551	0.00017908	0.00422156
XM_005664402.1	100511993	CNOT1	1.5961	4.02259	1.33358	0.00460332	0.0421305
XM_003483501.2	100736886	ZSWIM8	0.2574	1.69756	2.72137	3.34e-05	0.00124643
XM_005667439.1	100521108	UBASH3B	1.38181	0	-inf	3.98e-05	0.00142071
XM_003122834.2	100517574	MAPK8IP1	1.98514	9.63942	2.2797	5.87e-06	0.000321208
XM_003481873.2	100518254	RPS19	12.3858	3.46313	-1.83854	0.00576586	0.0494077
XM_003357666.2	100621878	TMEM9	6.36289	1.93099	-1.72034	0.00264927	0.0285331
XM_003127015.2	397307	CEBPA	246.059	81.1091	-1.60107	0.000957583	0.0139048
XM_005665810.1	445467	C4	1.29219	4.90805	1.92533	0.000177221	0.00418643
XM_005669935.1	503666	P2RY1	2.69169	0.869509	-1.63024	0.0036828	0.0358116
XM_003132989.2	100523752	YPEL1	12.169	3.11989	-1.96364	0.000924132	0.0135228
NM_214096.2	397177	DUOX1	0.192044	0.871266	2.18167	0.000821817	0.0124505
XM_003127768.3	100520792	PEF1	62.0561	26.9202	-1.20488	0.00383691	0.0370407
XM_005673974.1	100623368	ZNF275	0.583282	2.16851	1.89444	0.000364473	0.00704906
XM_005657623.1	100521758	CPEB4	47.9706	11.2629	-2.09058	1.78e-06	0.000120009
XM_005670737.1	100157435	UBE3B	1.47291	0.0281895	-5.70736	2.37e-05	0.000976059
XM_001929631.3	100152767	KLHL31	148.459	3.57957	-5.37413	0	0
XM_003133591.4	100512743	ICA1L	0.538096	0	-inf	0.000599853	0.0100425
XM_005664493.1	100736963	SCN1B	1.18041	5.43363	2.20263	0.000106446	0.00290394
XM_003121813.2	100524418	PTGDR	3.6601	0.50499	-2.85756	4.66e-05	0.00160842
XM_005665831.1	613128	AGPAT1	69.2578	28.4764	-1.28221	0.00263031	0.0283687
XM_005661869.1	100519015	ZNF655	1.15199	4.73216	2.03837	0.000208631	0.00468491
XM_005667429.1	733617	MCAM	13.7022	4.23798	-1.69296	0.000323927	0.00647751
XM_005655448.1	100519711	ST7L	1.73351	5.8804	1.76222	0.00281085	0.0297793
XM_001926134.5	100156049	CLCN3	21.0029	9.18543	-1.19317	0.00457829	0.0419523
XM_003130403.3	100523687	TATDN3	1.98857	0	-inf	0.00301999	0.0312662
XM_001925998.4	100157507	PTK2B	0.757076	0.0852032	-3.15146	0.000926799	0.0135531
XM_003129237.4	100512548	ARSJ	1.97242	5.24095	1.40987	0.00556982	0.048182
XM_001926809.3	100158209	PI15	3.87225	23.2436	2.58559	8.7e-09	1.4e-06
XM_003483513.2	100625894	LOC100625894	0	2.71377	inf	8.71e-05	0.00250984
XM_005662959.1	100512048	CCNE2	0.780325	0	-inf	0.00172735	0.0210042
NM_001244629.1	100155493	PLBD1	116.681	52.5001	-1.15217	0.0056089	0.0484091
XM_003134827.4	100516656	HIBADH	23.4831	4.82374	-2.2834	0.000118142	0.00311011
XM_005671394.1	100152587	DPCD	4.69631	0	-inf	0.000771355	0.011812
XM_003361340.3	100625996	LOC100625996	2.64056	6.89491	1.38469	0.00522221	0.0461769
XM_003128448.2	100522555	ABHD17C	0.497702	2.8314	2.50816	0.000234299	0.00508542
XM_005672176.1	100513571	TMEM169	2.95807	0.582588	-2.34411	7.35e-05	0.0022277
XM_005669481.1	494015	SCAP	11.2057	4.20071	-1.41552	0.00156047	0.0195813
NM_001078662.1	780402	SERPINF1	280.912	1189.52	2.08219	8.78e-05	0.00252669
XM_005656724.1	100519266	CACYBP	1.88604	8.19246	2.11894	0.00121647	0.0165337
Novel_000083	XLOC_407389	-	22.6707	71.1607	1.65025	7.36e-05	0.0022277
XM_001927940.4	100154415	ZNF268	0.710514	0.0395399	-4.16748	0.00124097	0.0167266
NM_001159607.1	100286870	TNFAIP6	13.4623	48.8404	1.85915	1.86e-05	0.000806884
XM_005657863.1	100521941	ARMCX2	1.80045	0	-inf	0.000242348	0.0052252
XM_005659473.1	100154353	C1H18orf54	1.25233	0	-inf	0.00267721	0.028785
XM_005669996.1	100153975	SLC7A14	0.0233843	0.681048	4.86414	1.07e-05	0.000520024
XM_005672249.1	397167	KCNE4	2.1149	12.9638	2.61582	1.65e-07	1.68e-05
XM_005657611.1	100623235	CAPSL	0.67932	0	-inf	0.00552368	0.0480205
XM_003129093.2	100522745	STBD1	61.1593	23.7645	-1.36376	0.00113091	0.0156517
XM_005659532.1	100037999	TPM1	20.4596	4.74997	-2.10679	3.53e-05	0.00129491
XM_005659101.1	100511482	LOC100511482	0	1.76149	inf	0.00195173	0.0229566
XM_003130413.2	397258	NEK2	0.804712	0.185242	-2.11906	0.00453328	0.0416406
XM_003357331.3	100524036	SORL1	59.4034	20.2265	-1.5543	0.000428358	0.00789491
XM_003358582.3	100622559	LOC100622559	14.5129	4.99101	-1.53994	0.000969406	0.0140317
XM_005661962.1	100523057	YWHAG	31.4373	6.59812	-2.25235	1.45e-06	0.000103209
XM_003359623.2	100516402	NDUFS1	0	0.833058	inf	0.00274101	0.0292576
XM_003126258.3	100518427	MMP19	1.03898	0	-inf	0.00208396	0.0239182
XM_005666690.1	100520754	REST	0.155616	0.650473	2.0635	0.00585	0.0499216
NM_001244160.1	100152785	DHRS7	217.374	67.05	-1.69687	0.000105354	0.00288803
XM_001928198.3	100158003	LOC100158003	6.46413	0.934115	-2.79078	3.67e-06	0.00021318
XM_005656275.1	100516621	LOC100516621	37.5322	13.5558	-1.46922	0.00339387	0.0338567
XM_005659624.1	100153076	DTWD1	0.437927	3.24644	2.89009	0.00054266	0.00932825
XM_003129196.3	100516328	PHF17	1.43298	0	-inf	7.89e-05	0.00234484
XM_001925270.4	100154607	S1PR3	2.90115	0.91425	-1.66596	0.00211295	0.0240939
NM_214088.1	397162	CCND2	6.92983	20.8471	1.58895	0.00447548	0.0412705
XM_005671854.1	100627600	GALNT5	4.33484	19.6546	2.18082	1.79e-06	0.000120009
XM_005655715.1	100154789	TMEM106C	4.30794	0.637102	-2.7574	0.000414542	0.00771537
XM_005663946.1	102158157	LOC102158157	3.54546	0.621622	-2.51186	7.88e-05	0.00234484
XM_003130419.2	100511654	SERTAD4	1.84555	9.45451	2.35695	2.26e-06	0.000143691
XM_005665236.1	100512110	INPP5B	0	1.86567	inf	0.000229377	0.00502176
XM_005671093.1	100153794	MCU	0.510309	3.65924	2.8421	3.52e-05	0.00129273
Novel_000404	XLOC_1638381	-	4.0516	0.598715	-2.75855	0.00122718	0.0166551
XM_001927034.3	100152701	MDFI	5.19199	1.18832	-2.12737	0.000518502	0.00901527
XM_005653047.1	100521129	ZNF512	0.15963	0.954925	2.58066	0.00286301	0.0301171
XM_003481043.2	100739372	LOC100739372	25.8882	9.62097	-1.42804	0.000698967	0.0111624
XM_005660559.1	100522237	ADNP2	1.23426	4.81366	1.96349	0.000125563	0.00323417
XM_005656336.1	100152635	MPP5	9.13772	2.03894	-2.16401	6.84e-06	0.000363067
XM_003134159.3	100518586	LOC100518586	2.73404	0.690189	-1.98597	0.00100704	0.0144293
XM_003360392.2	100621480	LOC100621480	0.196867	4.72411	4.58475	4.93e-07	4.26e-05
XM_005672862.1	100153866	ACSS2	10.2006	2.16519	-2.2361	1.13e-05	0.000539743
XM_005659494.1	100515517	RBPMS2	0	1.4423	inf	0.00135441	0.0177913
XM_005654731.1	100521544	SH2D3A	0	0.720681	inf	0.00149087	0.0190123
XM_003129854.3	100517547	BCO2	1.86263	6.16874	1.72764	0.00175259	0.0211849
XM_005656894.1	396988	TIMP2	0.569473	0	-inf	0.00108931	0.0153469
NM_001105290.1	492315	BMP7	0	1.99406	inf	0.0030342	0.0313704
XM_005660523.1	414411	ASS1	5.28518	0.275552	-4.26155	1.58e-06	0.00010948
XM_005655656.1	100157080	GYS2	51.2461	19.1335	-1.42134	0.000842488	0.0126373
XM_001924462.4	100152714	CA13	6.54122	2.42039	-1.43432	0.00481976	0.0436719
XM_005653722.1	606743	LOC606743	2.07387	0.47972	-2.11206	0.004305	0.0402027
XM_005660115.1	100518819	RANBP6	0.208068	1.66925	3.00407	0.000191544	0.00441913
XM_005670008.1	100523570	ACTL6A	0	1.66549	inf	0.00175733	0.0212309
XM_005656892.1	396988	TIMP2	0	1.70777	inf	0.000253517	0.00540395
XM_003127756.2	100518737	IQCC	1.07287	4.25599	1.98802	0.0011212	0.0156044
NM_001243334.1	100152481	LRRC6	4	1.12177	-1.83422	0.00388408	0.0373375
XM_005660113.1	100518643	IL33	2.13913	13.5484	2.66303	3.02e-07	2.78e-05
XM_003127335.3	100519715	AKT1S1	0.650773	3.53199	2.44025	0.00070602	0.0112119
XM_005663571.1	100156850	LRIF1	0	0.668904	inf	0.00354106	0.0348508
XM_003482319.2	100739812	ANKRD9	4.15249	1.09815	-1.91891	0.00254304	0.0276377
XM_005657252.1	414425	EPHX2	126.017	24.4997	-2.36279	6.94e-08	8.01e-06
XM_003483521.2	100739118	LOC100739118	10.0759	2.99845	-1.74862	0.000438411	0.00801651
XM_005655214.1	100519304	ELMOD3	52.2352	3.58182	-3.86626	7.55e-15	5.92e-12
XM_005667775.1	100524699	TPK1	0	0.749991	inf	0.00329564	0.0332269
XM_005654951.1	102159167	ZNF354C	1.94739	0.17615	-3.46667	0.000385769	0.00733606
XM_003360451.3	100626525	FRMD7	0.0528749	0.8216	3.95778	0.000416923	0.00774299
XM_005673833.1	100523160	DCX	0	0.785225	inf	0.004046	0.0385031
XM_005659784.1	100152655	LOC100152655	11.2995	3.40556	-1.7303	0.000503179	0.00883674
XM_005673130.1	100521530	LOC100521530	4.00156	33.4321	3.0626	1.45e-08	2.14e-06
NM_001244133.1	100626343	ABCD3	50.7132	13.9721	-1.85981	1.16e-05	0.000552413
XM_005670018.1	397599	B3GNT5	3.01251	0.923644	-1.70556	0.00180486	0.0217128
XM_003133650.4	100514326	LOC100514326	147.477	49.5969	-1.57217	0.000230589	0.00503859
NM_001204374.1	100533200	PRKCZ	0.0972334	1.06207	3.44928	0.00237709	0.0263124
NM_214108.1	397196	DPEP1	0	1.72347	inf	0.000561658	0.00952513
XM_005660107.1	100155429	PTPRD	1.08248	3.14942	1.54075	0.00317776	0.0323989
XM_005655232.1	100526165	PREPL	0.662724	2.1341	1.68715	0.00335166	0.0335941
XM_003354867.3	100627243	LTBP1	32.251	79.9132	1.30909	0.00159277	0.0198374
XM_003357757.3	100517488	THNSL1	8.50195	3.09317	-1.45871	0.00120467	0.0164224
XM_005656081.1	100512418	CD164L2	6.19347	0.649173	-3.25407	1.13e-05	0.000539743
NM_001243634.1	100156991	IL13RA2	1.21851	4.41106	1.85601	0.00579124	0.0496065
XM_005669623.1	100621118	ABHD14B	10.7134	2.41881	-2.14705	0.000113942	0.00305345
XM_005671299.1	102164015	LOC102164015	6.09218	20.9504	1.78194	0.00013018	0.00332398
XM_005654093.1	100153677	CLIP1	3.13371	0.333859	-3.23056	1.78e-07	1.78e-05
XM_005663658.1	100153143	BCAR3	5.57526	2.09178	-1.41431	0.00503076	0.0450272
NM_001206403.1	100525278	LOX	53.3548	271.907	2.34942	1.06e-07	1.17e-05
XM_003125509.3	503658	ENPP2	10.2869	3.8775	-1.4076	0.00306044	0.0315842
NM_001252232.1	100623924	FKBP9	84.3373	233.235	1.46754	0.00313856	0.0321713
XM_005672431.1	100518875	EGFLAM	9.87965	2.55684	-1.9501	2.14e-05	0.000905661
XM_001925622.5	100157078	HAPLN3	4.06726	1.24627	-1.70644	0.00402226	0.0383253
XM_005656464.1	100513936	SLC25A29	1.32141	4.15281	1.65201	0.00203612	0.0235539
XM_005669718.1	100736627	FAM19A4	1.79197	0.233414	-2.94058	4.68e-05	0.00161457
XM_005656981.1	100521516	ZNF207	0.965568	0	-inf	0.00312246	0.0320641
XM_005663513.1	102161782	LOC102161782	67.9011	18.658	-1.86364	0.000149273	0.00369523
XM_005659845.1	100627702	LOC100627702	17.6278	1.40772	-3.64642	2.65e-12	1.16e-09
XM_005654085.1	100739692	B3GNT4	0	1.63588	inf	0.000731428	0.0114292
XM_003359740.3	100525132	PDZD2	7.97774	2.69226	-1.56716	0.000209362	0.0046967
NM_001001535.1	396725	DES	3.93417	12.8645	1.70927	0.000316279	0.00635493
XM_005659671.1	100519285	WDR76	0.99128	0	-inf	0.000707755	0.0112173
XM_005653601.1	100512243	RG9MTD2	2.00738	0	-inf	0.000424735	0.00785362
NM_001244966.1	100514424	SLC25A39	32.5479	8.93387	-1.86521	5.42e-05	0.00179818
XM_005672558.1	100217378	C1QTNF2	4.25795	13.3711	1.65089	0.00164234	0.0202788
XM_003124754.3	100521718	MAPK8IP3	0	1.09745	inf	0.000350992	0.00688204
XM_003481152.2	100739325	ZAP70	0.85742	0.14514	-2.56256	0.00111452	0.0155766
XM_005654848.1	100623893	LOC100623893	0.29093	1.33114	2.19392	0.00268748	0.0288488
XM_001925591.3	100154157	METTL8	1.78565	0.158117	-3.49738	0.000146909	0.00366785
XM_003480815.1	100736831	TNFSF9	1.98955	9.29897	2.22463	5.49e-05	0.00180871
XM_005668444.1	100153856	LACC1	2.18313	0	-inf	8.82e-05	0.00253159
XM_005667310.1	100511889	ZC3H12C	1.06397	0	-inf	0.000668426	0.0108135
XM_003483099.2	100739797	FGF11	4.93422	1.42626	-1.79058	0.000953429	0.0138534
XM_005666336.1	100154509	LOC100154509	3.62055	15.6668	2.11343	4.84e-05	0.00164674
XM_005663608.1	100519308	AKNAD1	0.166386	0.928169	2.47985	0.00125018	0.016791
XM_005661114.1	100516060	PDE3B	71.1816	22.9732	-1.63155	0.00019254	0.00442423
NM_001097460.1	100037965	SEPX1	88.7388	36.3554	-1.28739	0.00203771	0.0235539
XM_003123673.2	100511119	N4BP3	18.9817	4.42603	-2.10052	1.42e-06	0.000101025
XM_005654366.1	100153726	PEX3	1.75635	0.117891	-3.89705	0.00317075	0.0323553
XM_003481140.2	100626073	MFSD9	6.0876	2.08443	-1.54622	0.00464467	0.0424067
XM_003122037.4	100512644	COL15A1	195.147	55.7697	-1.80701	3.33e-05	0.0012455
XM_005664124.1	100516268	WNT5B	10.7158	1.58808	-2.75438	1.56e-06	0.000108432
XM_005665098.1	100521629	SRRM1	0	1.3473	inf	0.000431185	0.00794058
XM_005661211.1	100514037	EPS15L1	0.680751	0	-inf	0.00200115	0.0232933
XM_005671158.1	100156899	CCSER2	0	0.689095	inf	0.00405266	0.038508
XM_005661811.1	100515885	LOC100515885	3.24353	9.81997	1.59815	0.00511374	0.0456261
XM_005664637.1	100518492	MEIS3	0.284537	1.73273	2.60636	0.00378533	0.0366205
XM_005666241.1	100152822	REC8	0.607767	0	-inf	0.00066856	0.0108135
XM_005655548.1	100135051	LOC100135051	57.0393	25.465	-1.16344	0.00584352	0.0498851
XM_005674169.1	100620725	PIEZO2	1.16546	6.6763	2.51815	2.56e-05	0.00102162
XM_005653921.1	100512626	LOC100512626	38.1924	10.216	-1.90246	2.58e-05	0.0010258
XM_005654653.1	100514752	LOC100514752	2.76555	0	-inf	0.000964745	0.013991
XM_005660873.1	100144304	SERPING1	66.5561	217.537	1.70862	0.000132985	0.00338041
XM_005668314.1	100156612	KATNAL1	0	7.01607	inf	4.16e-05	0.0014783
XM_003480707.2	100522006	API5	0.776432	3.16042	2.02518	0.00115933	0.0159483
XM_005663545.1	100157401	VTCN1	1.16809	0.273938	-2.09223	0.00262948	0.0283687
XM_003355531.2	100511694	IPO8	2.81704	0.948845	-1.56994	0.00565937	0.0486971
NM_001244521.1	403162	INSIG1	73.2263	14.6601	-2.32047	6.48e-08	7.55e-06
XM_005660875.1	100525029	FAM111A	24.439	77.9661	1.67366	0.000104444	0.00286654
XM_003359989.3	100154530	LOC100154530	20.5371	6.00073	-1.77502	3.41e-05	0.00126353
XM_005659044.1	100623511	PDP2	15.7618	6.47801	-1.28281	0.00579888	0.0496345
XM_005670109.1	100524712	LOC100524712	0.302415	1.18866	1.97473	0.00386979	0.0372286
XM_003134072.2	100512746	PANK3	250.105	31.4819	-2.98994	7.75e-11	2.15e-08
XM_001928174.3	100152082	LOC100152082	54.8687	16.9426	-1.69533	8.04e-05	0.00237452
XM_005664286.1	100511198	LIN7A	23.5154	6.20251	-1.92268	0.000169302	0.00404563
XM_005673648.1	100523938	SMC1A	0	1.38679	inf	0.000367629	0.00709802
XM_003134366.2	100518810	TRIB3	15.7955	2.34951	-2.74908	7.61e-09	1.24e-06
XM_005652914.1	100512037	ARMC6	2.61589	0.317529	-3.04234	0.000149155	0.00369523
XM_001927369.2	100152260	PRDX4	32.508	77.2272	1.24831	0.00328587	0.0331861
XM_005665842.1	100153386	SLA-DRB1	6.25033	1.19162	-2.39101	0.000891168	0.0131164
XM_005658265.1	100620529	LOC100620529	1.14683	3.85804	1.75022	0.00306329	0.0315993
XM_005652625.1	100515779	LOC100515779	7.22159	17.9282	1.31184	0.00167258	0.0205235
NM_213870.1	396886	SLPI	307.68	58.1068	-2.40465	2.37e-08	3.15e-06
XM_005671134.1	100153816	ZMIZ1	0.212963	1.87588	3.13889	1.3e-06	9.64e-05
XM_005657796.1	100627807	RBM3	65.9177	228.456	1.79318	2.91e-05	0.00112537
XM_005668319.1	445521	HMGB1	1.42367	6.86552	2.26976	9.39e-05	0.0026476
NM_214025.2	397089	PPP2R2B	0.384304	3.41664	3.15226	3.57e-06	0.000209359
XM_005665135.1	100624130	PDIK1L	0	1.85141	inf	0.000847485	0.0126872
XM_001926880.5	100153846	E2F1	1.9063	0.404213	-2.23758	0.000681818	0.0109811
XM_003128944.3	100515040	LIMCH1	50.2703	15.1099	-1.73421	8.66e-05	0.00249936
XM_003134358.2	100517249	LOC100517249	7.44162	1.61861	-2.20087	0.000186933	0.00433239
XM_003134153.4	100517503	ADCY2	1.88461	11.8405	2.65139	5.01e-08	6.06e-06
XM_003361108.1	100623996	LOC100623996	0.111225	2.10936	4.24526	0.000140479	0.00353532
XM_003359357.2	100622012	AS3MT	19.5529	2.81709	-2.7951	4.41e-08	5.47e-06
XM_005667683.1	397377	CACNA2D1	2.7992	15.7274	2.49019	1.33e-08	2.02e-06
XM_005673050.1	100144536	VAPB	0.988791	0	-inf	0.0033149	0.0334063
XM_005662876.1	100153186	MAL2	0.749514	0	-inf	0.00297936	0.0309725
XM_001928154.5	100156637	RORA	11.7706	5.02708	-1.2274	0.003865	0.0372012
XM_005670449.1	100524281	SCARA5	12.0439	76.3045	2.66347	6.82e-10	1.49e-07
NM_001243714.1	100511130	CD48	9.05436	2.95635	-1.6148	0.00118954	0.0162697
NM_214272.1	397512	TGFBR3	14.4112	55.8323	1.95391	3.25e-06	0.000195236
XM_005666232.1	100158093	KHNYN	0	3.30593	inf	1.98e-05	0.000844507
XM_003355959.2	100624668	EHD2	98.5498	35.9958	-1.45302	0.000870339	0.012961
XM_003131016.3	100520265	LOC100520265	14.1709	5.69224	-1.31586	0.0019527	0.0229566
XM_003353420.3	100623833	SYNM	9.41525	25.0003	1.40887	0.000702117	0.0111891
XM_003483411.2	396966	UBC	31.9204	0	-inf	7.71e-07	6.12e-05
XM_003134350.3	100515978	ANGPT4	0.616576	2.9511	2.2589	2.22e-05	0.000923788
NM_214037.1	397102	AMBN	3.38627	0.724211	-2.22521	0.000294267	0.00601369
XM_005656019.1	100738053	CHD5	0.276769	6.78337	4.61525	0	0
XM_005653136.1	100151839	RASSF8	12.8699	41.8971	1.70284	0.000105841	0.0028944
XM_005665162.1	102165099	LOC102165099	3.61506	17.4023	2.26718	8.12e-06	0.00041674
XM_003483343.2	100520642	CHODL	2.30543	7.54456	1.7104	0.000732482	0.0114322
XM_005657382.1	100154292	RUFY2	0	1.5895	inf	0.000279066	0.00576525
NM_001007518.1	493184	HSP27	83.4866	18.1636	-2.20049	3.3e-06	0.000196953
NM_001244418.1	100152163	DLL4	8.24329	2.21318	-1.8971	8.17e-05	0.00240704
XM_005653253.1	100737013	LOC100737013	134.764	18.8744	-2.83594	1.66e-10	4.37e-08
XM_005669423.1	100155776	ZNF662	0	1.18591	inf	0.004051	0.038508
XM_005658272.1	100621838	LOC100621838	54.7603	21.2483	-1.36579	0.00110557	0.0154895
XM_003358504.2	100627698	LRRN1	0.195938	1.20413	2.61952	0.000118098	0.00311011
XM_003356363.2	100626545	NDC80	2.74527	0.800094	-1.77871	0.00526216	0.0464399
XM_005666942.1	100517840	RPL34	22.5762	66.9977	1.56931	0.00246869	0.0269976
XM_005665627.1	100157072	ALDH5A1	12.7834	4.21769	-1.59975	0.0006356	0.0104743
XM_003121820.2	100511173	DLGAP5	1.83419	0.117999	-3.9583	1.34e-05	0.000617934
NM_001101824.1	100124383	CFB	1.8531	7.60809	2.03759	6.5e-05	0.00205098
XM_005661318.1	100515359	PTPRS	5.34446	15.429	1.52953	0.000341096	0.00674623
XM_003483282.2	100620258	THPO	0.131355	0.98243	2.90289	0.000732969	0.0114322
XM_005663338.1	100156321	SHC1	8.89253	0.331	-4.74769	4.2e-11	1.27e-08
XM_005667782.1	100516458	TNFSF18	3.91932	0.293373	-3.73979	6.5e-05	0.00205098
XM_005668227.1	654406	AKR1CL1	536.702	156.651	-1.77657	0.000176513	0.00417839
XM_005662610.1	100521264	ATL2	8.92326	1.39583	-2.67645	7.5e-07	5.98e-05
XM_005667812.1	100515332	NMNAT2	3.17874	1.0078	-1.65724	0.00218283	0.0246545
XM_005655407.1	100522133	HAO2	0	0.672506	inf	0.00284937	0.0300478
XM_005666099.1	102165771	C7H6orf141	4.3403	1.42246	-1.60941	0.00432523	0.0402593
XM_005661328.1	100524481	UBXN6	4.18375	0.855023	-2.29076	0.00151878	0.019196
XM_003482975.2	100512807	MPP3	0.100429	0.809216	3.01034	0.000447396	0.00810771
XM_003354277.2	100524308	LOC100524308	74.537	29.4194	-1.34119	0.00278397	0.0296049
XM_005664711.1	102167071	TRPM4	3.2296	0.729081	-2.1472	0.00197269	0.0230841
XM_005670631.1	100157312	CAMKK2	1.42738	7.24315	2.34324	2.69e-06	0.00016731
XM_003126567.4	100511381	RHNO1	1.49375	0.252656	-2.56369	0.00544642	0.0474942
XM_005654865.1	100515360	ILF3	4.23334	10.9989	1.37749	0.00246062	0.0269612
XM_005661645.1	100522666	RAD50	5.81874	15.4234	1.40634	0.00138239	0.0180649
XM_005663304.1	100155144	GON4L	2.02337	0.340522	-2.57094	0.000722681	0.0113795
XM_005655198.1	397094	IL1A	1.63852	0.331511	-2.30527	0.00111312	0.0155666
XM_003122515.3	100523587	CD248	4.84026	11.9028	1.29814	0.0045423	0.0416897
XM_005669505.1	100512072	LOC100512072	0.616339	2.7302	2.14721	0.000549326	0.00940727
XM_003361104.2	100623058	LOC100623058	1.421	4.94489	1.79903	0.00491455	0.0442485
XM_005652746.1	100516352	TUBB4B	3.08144	0	-inf	0.000452649	0.00818648
XM_005661734.1	100521956	CYSTM1	131.018	36.6379	-1.83835	1.69e-05	0.000748762
NM_001038638.1	654411	PLIN1	391.687	152.724	-1.35877	0.00541469	0.0473082
XM_005653391.1	100515614	EPB41	5.78954	0.376543	-3.94256	3.48e-11	1.07e-08
XM_005666619.1	100515040	LIMCH1	83.0231	24.9683	-1.73342	0.000265799	0.00556709
XM_005661326.1	100526035	LOC100526035	1.87316	0	-inf	0.000531502	0.0091781
XM_003123071.2	100524848	LRG1	1.68301	6.52827	1.95565	0.000540652	0.00930781
XM_005669416.1	100523512	ZBTB47	6.97971	17.9123	1.35971	0.00149058	0.0190123
XM_003480473.2	100739401	LOC100739401	13.3483	4.40063	-1.60088	0.00170024	0.0207731
XM_003481411.2	100738599	LOC100738599	1.38677	4.82852	1.79985	0.00440069	0.0407687
NM_214154.3	396681	TXNRD1	81.552	30.1368	-1.43619	0.000946481	0.0137788
XM_005666726.1	100737668	CENPC	1.95722	0	-inf	0.000120078	0.003151
NM_001163060.1	100048953	CDH1	6.82904	0.409512	-4.05971	1.61e-12	7.8e-10
XM_005667400.1	100516688	SLC37A4	0.735038	0	-inf	0.00342581	0.0340722
XM_005669295.1	100520455	ZNF385D	0	2.44327	inf	6.07e-05	0.00195683
XM_003133501.3	100516520	HNRNPA3	2.13822	0	-inf	0.000178448	0.00421103
NM_214152.2	397297	PPARD	24.6207	5.30321	-2.21494	5.25e-07	4.47e-05
XM_003129269.2	100519672	DKK2	20.1645	94.7399	2.23216	1.28e-07	1.34e-05
Novel_000052	XLOC_303902	-	26.2501	9.53555	-1.46094	0.00172669	0.0210042
Novel_000057	XLOC_316040	-	4.96281	0.435936	-3.50897	0.00176648	0.0213302
Novel_000054	XLOC_304035	-	80.0603	28.4799	-1.49114	0.000438584	0.00801651
NM_001244331.1	100521224	NEFL	0.152924	3.42386	4.48474	9.99e-12	3.78e-09
XM_003130104.2	100525884	FMO2	73.4924	31.534	-1.22069	0.00333839	0.0335537
XM_005670886.1	397095	GGT1	0	0.616144	inf	0.00172409	0.0209968
XM_003483429.2	100154763	TAOK3	0.540943	2.20267	2.0257	0.00238912	0.026407
XM_005656941.1	100517913	KANSL1	1.9914	0	-inf	4.79e-05	0.00163839
XM_003135356.3	100519996	GRIA3	1.39511	3.5444	1.34516	0.00562988	0.0484617
XM_005674335.1	100623120	LOC100623120	3.12304	0.57751	-2.43503	0.000435038	0.00799212
XM_005673124.1	397609	PTF-BETA	10.8597	94.4829	3.12107	3.43e-12	1.47e-09
XM_005656781.1	100515917	BPNT1	0.922273	0	-inf	0.00453635	0.0416519
NM_001123094.1	397379	CDC20	2.43781	0.678432	-1.84531	0.00517395	0.0458931
XM_005657636.1	100524286	SH3PXD2B	2.26813	7.66281	1.75637	4.52e-05	0.0015807
XM_005665266.1	100622189	LDLRAD4	1.72382	5.87639	1.76932	0.0037655	0.0364753
XM_005652428.1	100738892	LOC100738892	15.5107	60.7492	1.9696	2.64e-05	0.00104291
XM_005662620.1	100521443	LOC100521443	21.6726	8.28699	-1.38695	0.00226063	0.0253193
XM_005657304.1	396966	UBC	0	1.11881	inf	0.00358066	0.0351128
XM_005666870.1	100516866	MFSD8	1.30129	0	-inf	0.00236404	0.0262062
XM_005653385.1	768101	SRSF4	0.639312	0	-inf	0.00489083	0.0440967
XM_005669287.1	100156362	DPH3	3.24541	0.863189	-1.91065	0.00576213	0.0493944
XM_001929291.4	100153854	LOC100153854	3.21286	12.3796	1.94603	0.000133756	0.00339218
XM_001927246.3	100152593	LHFPL5	4.73589	0.308332	-3.94108	1.88e-08	2.64e-06
XM_001924659.5	100157073	AGT	207.06	25.5215	-3.02027	3.22e-11	1.02e-08
XM_005657306.1	100156545	AACS	113.441	41.9703	-1.43449	0.00129696	0.0172864
NM_001243419.1	100627807	RBM3	63.5743	249.563	1.97289	5.47e-06	0.000304939
XM_001929372.5	397175	COLL11A1	1.5872	34.4392	4.4395	0	0
NM_001001266.2	397417	MT1A	1.69644	33.7945	4.31621	4.6e-09	8.17e-07
XM_005669917.1	100156529	PCOLCE2	28.64	72.6744	1.34341	0.00120142	0.0163879
XM_005671714.1	100154862	C15H4orf47	0.881735	0	-inf	0.00567301	0.0487764
XM_005662905.1	100153332	OXR1	32.734	14.3775	-1.18698	0.00493273	0.0443263
XM_005660780.1	100144589	SLC3A2	0.353052	3.33491	3.2397	3.78e-05	0.00136934
XM_005659110.1	100154378	PDE10A	2.06736	6.42152	1.63513	0.00018591	0.00433239
XM_005666590.1	100511271	RFC1	0	0.834668	inf	0.000526365	0.00912407
XM_005653133.1	100151839	RASSF8	3.71143	12.2596	1.72386	0.000996146	0.0142913
XM_005666247.1	100157270	DCAF11	3.47921	0.250353	-3.79672	4.23e-06	0.000243618
XM_003124626.2	100525282	ROGDI	15.1076	3.41918	-2.14355	2.56e-05	0.00102162
XM_005672137.1	102166364	LOC102166364	161.876	66.5584	-1.2822	0.00510106	0.0455487
NM_001099934.1	100048961	TNMD	3.98365	101.916	4.67714	0	0
XM_005662166.1	100049682	MGRN1	9.26205	2.61682	-1.82352	0.000318917	0.00639663
XM_003129900.4	100511707	BACE1	0	0.72712	inf	0.00136091	0.0178355
XM_005657297.1	100154400	CHFR	0	0.969617	inf	0.00147168	0.0188754
XM_003480551.2	100519998	MELK	0.6126	0	-inf	0.00278728	0.0296129
XM_005663143.1	100155439	TADA1	0.658386	0	-inf	0.00440807	0.0407872
NM_001001860.1	414852	MAGED1	14.5835	46.1769	1.66283	7.88e-05	0.00234484
NM_213994.1	397054	DLAT	121.449	41.4213	-1.55191	0.000380514	0.00728018
XM_005663171.1	100155270	NIT1	2.67874	0.414045	-2.6937	0.000982958	0.0141827
NM_001244357.1	100512581	LPAR1	21.5663	67.8603	1.65379	7.06e-05	0.00217478
XM_005653524.1	397520	ANPEP	3.49018	16.1625	2.21128	1.49e-06	0.000104812
XM_005672670.1	100623956	PSD3	4.69884	11.6837	1.31412	0.00167062	0.0205216
XM_005656154.1	733667	AK3L1	246.006	74.2345	-1.72853	0.00025462	0.00541226
XM_005668541.1	100155891	LIG4	1.0697	4.22893	1.98309	0.000472502	0.00846373
XM_001925146.4	100152565	GFRA1	1.18496	4.63064	1.96638	0.00050225	0.00882724
XM_003124703.2	100525741	HAGHL	0.927051	0.144492	-2.68166	0.00419029	0.0394495
XM_005663175.1	100155270	NIT1	43.1752	13.7602	-1.6497	0.000227158	0.00498791
XM_005671716.1	414421	PDLIM3	1.96651	7.70116	1.96944	0.000280598	0.00578638
XM_005666017.1	100157157	KLC4	1.44415	0.197547	-2.86995	0.00154406	0.0194364
XM_005669415.1	100523331	NKTR	3.80868	9.95537	1.38618	0.00123627	0.0167029
XM_005665659.1	100152528	LOC100152528	8.5298	2.40261	-1.82791	0.000833896	0.0125333
XM_003131932.3	100517970	EIF5A	31.0883	11.2171	-1.47067	0.00208272	0.023916
XM_005661738.1	100513399	APBB3	0.665866	0	-inf	0.00443603	0.0409958
XM_005657953.1	102163201	LOC102163201	14.1207	168.434	3.5763	0.00149918	0.0190755
XM_003128017.2	100523909	LOC100523909	84.3661	10.7106	-2.97763	4.25e-11	1.27e-08
NM_001244258.1	100520040	ME3	44.2299	11.549	-1.93725	6.99e-06	0.000366475
XM_005657743.1	102162486	LUC7L2	8.3481	2.53982	-1.71672	0.00144858	0.0186993
XM_005661716.1	100521716	MATR3	0	0.685918	inf	0.0025011	0.0272863
XM_001925201.4	100153820	BEND6	3.53098	9.43418	1.41783	0.00357333	0.0350678
XM_005662870.1	100155780	ATAD2	0.301635	1.79125	2.57009	0.000249784	0.00534495
XM_005659418.1	100511670	ELOVL4	5.20527	0.874889	-2.5728	1.35e-05	0.000622022
XM_005662886.1	100738370	LOC100738370	0.737386	6.81523	3.20827	3.62e-07	3.23e-05
XM_005672295.1	100511479	UGT1A3	54.4841	21.1971	-1.36197	0.00116292	0.0159679
XM_003131410.3	100525074	TTC25	52.4117	14.9296	-1.81171	2.41e-05	0.000988021
XM_005655758.1	102166507	LOC102166507	49.0983	1.28419	-5.25675	7.55e-15	5.92e-12
XM_001926065.4	100156359	LIMK2	8.01956	3.03765	-1.40057	0.00329045	0.0331893
XM_005658456.1	100626194	LOC100626194	0.817435	4.21159	2.36519	0.00163429	0.0201954
XM_005664267.1	100153403	EEA1	0	1.16292	inf	9.09e-05	0.00258872
XM_005669390.1	100155377	SEC22C	1.31875	0	-inf	0.00345902	0.034281
XM_005672662.1	100152836	AGPAT6	77.6631	28.479	-1.44733	0.000813668	0.01236
XM_005666824.1	100518918	SH3D19	4.54683	13.2629	1.54446	0.000400179	0.00752198
XM_003353248.2	100515980	MRAP2	0.0775962	1.42906	4.20293	6.97e-06	0.000366475
XM_003121770.4	100524417	THSD4	0.319643	1.57956	2.30499	8.35e-05	0.00245029
XM_003354394.2	100627581	BTNL9	51.7993	18.3555	-1.49672	0.000474571	0.00849183
XM_003355492.3	100628158	LOC100628158	0	1.59156	inf	0.00554683	0.0480893
XM_005655585.1	100151912	CNPY2	0.595997	4.96221	3.0576	0.000117153	0.00311011
XM_005667507.1	100126835	APLP2	46.7911	17.8089	-1.39363	0.001084	0.0153033
XM_005658951.1	100294711	PRMT5	0.570771	4.63028	3.02011	1.59e-05	0.000711402
XM_005668037.1	100622692	IDNK	0	1.22689	inf	0.00462571	0.0423015
XM_005660146.1	100513065	TJP2	0	0.832953	inf	0.000560975	0.00952065
XM_005664766.1	100523004	VRK3	2.52213	0.294057	-3.10048	0.000269991	0.00563411
XM_001926858.3	100153781	POLL	2.25784	0.570069	-1.98574	0.00430333	0.0402027
XM_005658436.1	100622904	LOC100622904	3.66753	1.1897	-1.62421	0.00515499	0.0458651
XM_003125441.2	100524800	PPP1R16A	0.70566	0	-inf	0.00334984	0.0335941
NM_001167643.1	100312964	CDO1	148.104	32.7032	-2.1791	1.79e-06	0.000120009
XM_003360446.2	100625006	APLN	6.15881	0.724878	-3.08684	1.43e-08	2.13e-06
XM_003356980.2	100621975	G3BP2	0.446382	2.70025	2.59674	4.94e-05	0.0016745
XM_005666848.1	100524881	ABCE1	2.58945	0	-inf	0.000322836	0.00646383
XM_003357589.2	100525601	VASH2	1.92964	12.3741	2.68092	2.87e-07	2.7e-05
XM_003132370.2	100524902	TAMM41	5.30192	1.40634	-1.91457	0.00343828	0.0341147
XM_005673804.1	100739251	LOC100739251	1.87091	0.55373	-1.75649	0.00415161	0.0391841
XM_005664271.1	396957	DCN	0	3.62267	inf	0.000359467	0.00698195
XM_005659414.1	100157649	TTK	2.18416	0.459102	-2.25019	0.000199621	0.00452282
XM_005656084.1	100513738	FGR	21.8358	7.99292	-1.4499	0.00168314	0.0206169
XM_005667513.1	100517843	ST14	1.2713	0.33608	-1.91943	0.00332299	0.0334695
XM_003481775.2	100739500	LOC100739500	8.86926	2.75672	-1.68586	0.00133271	0.0176285
XM_005666019.1	100153873	PTK7	0.532101	3.23939	2.60595	2.3e-06	0.00014577
XM_003128368.3	100524445	PPIL1	0	5.27763	inf	5.74e-05	0.0018735
NM_001244997.1	100514810	LOC100514810	6.12084	1.62525	-1.91307	0.00071848	0.0113464
XM_005671611.1	102164872	LOC102164872	1.96288	0.567599	-1.79003	0.0014948	0.0190305
XM_003121394.2	100156873	FAM46A	7.54565	23.6393	1.64747	9.47e-05	0.00266305
XM_005673703.1	100518407	PJA1	4.04966	0	-inf	1.24e-05	0.000582714
XM_005670984.1	100155476	TAF5L	0.569837	0	-inf	0.00475574	0.0432382
XM_005665359.1	397126	PTGFR	13.7916	68.1788	2.30553	1.77e-07	1.78e-05
XM_005664528.1	100525345	ZNF565	0.209111	1.20569	2.52752	0.00494449	0.0444125
XM_005674045.1	100515002	LOC100515002	23.5435	3.84864	-2.61291	1.24e-06	9.25e-05
XM_005662539.1	100511688	CCDC85A	10.0958	2.93825	-1.78073	0.00011294	0.00303734
XM_005665704.1	100294688	UBD	27.8099	0.0533623	-9.02556	0.000401795	0.00753366
XM_003123638.4	100518539	GFPT2	10.1727	36.9022	1.85901	9.38e-06	0.000467658
XM_003125383.4	100511013	GREB1	0.18434	3.29991	4.16199	2.94e-10	7.43e-08
XM_005665357.1	102158312	LOC102158312	4.40422	1.40368	-1.64967	0.00408906	0.0387667
XM_005666762.1	100511575	USO1	2.929	0.0573616	-5.67418	6.07e-07	5.04e-05
XM_005652918.1	100511863	SUGP2	3.41913	0.468824	-2.86651	1.64e-05	0.000732
NM_001190209.1	100155282	PLAC9	32.2842	164.204	2.34659	3.37e-08	4.38e-06
XM_005674405.1	102161470	LOC102161470	0	2.11261	inf	0.00188091	0.0222972
NM_214201.1	397403	GPX1	347.008	110.738	-1.64782	0.000110598	0.00299207
XM_005667679.1	100523915	SEMA3D	8.08484	29.0869	1.84708	9.96e-06	0.000492214
XM_005666331.1	100154509	LOC100154509	2.89494	16.1634	2.48113	5.12e-06	0.000287525
XM_003123925.4	100523052	CDC42SE2	0.216144	5.01451	4.53605	5.22e-09	9.12e-07
XM_003131525.3	100517914	PLXDC1	4.8245	32.251	2.74089	1.2e-08	1.85e-06
Novel_000264	XLOC_1223098	-	5.25356	25.9653	2.30522	0.000363997	0.00704586
XM_005668462.1	100622008	BORA	0.658447	0	-inf	0.00353212	0.0347779
XM_005662835.1	100155706	KHDRBS3	2.00505	7.346	1.87332	0.000476249	0.00850846
Novel_000262	XLOC_1209456	-	0.748349	4.63018	2.62929	1.87e-05	0.000806884
XM_005661997.1	100514952	WBSCR17	16.1279	4.76602	-1.7587	0.00011025	0.00298977
XM_005657646.1	397121	PLAT	5.51886	15.5639	1.49576	0.00134741	0.0177398
XM_003132660.4	100511412	ARHGAP31	40.078	14.4695	-1.46979	0.00100842	0.0144401
XM_003131507.4	100514316	CACNB1	0.531521	0	-inf	0.00150967	0.019109
XM_001929310.3	100157312	CAMKK2	6.61202	16.046	1.27905	0.00275582	0.0293468
XM_005658092.1	100620952	LOC100620952	30.9267	9.22233	-1.74565	0.000123922	0.00321475
XM_005671757.1	100156083	HTRA4	16.9322	4.56435	-1.89129	0.000141422	0.0035551
XM_003129104.4	100524818	ADAMTS3	0.830348	5.06648	2.6092	1.29e-07	1.35e-05
XM_005664269.1	396957	DCN	273.149	3032.93	3.47295	1.04e-05	0.000507538
XM_003359017.3	100625332	LOC100625332	160.338	28.2876	-2.50288	6.25e-09	1.05e-06
XM_003360353.2	100152604	KIF4A	1.7234	0.573482	-1.58744	0.00519727	0.046028
XM_003481236.2	100521264	ATL2	73.6849	26.3029	-1.48615	0.000523728	0.00908527
NM_001252213.1	100820830	ALDH4A1	53.333	11.7285	-2.18501	2.98e-07	2.76e-05
XM_005668209.1	100516289	LOC100516289	41.8736	15.7101	-1.41435	0.00084608	0.0126745
XM_005654335.1	100514930	LOC100514930	9.30113	3.26166	-1.5118	0.00369046	0.0358553
Novel_000192	XLOC_945605	-	8.02885	1.91935	-2.06458	0.00422896	0.039712
XM_005662799.1	100524251	LRRC14	1.17548	0	-inf	0.00107677	0.0152554
XM_005660435.1	100157921	RALGPS1	0	0.999587	inf	0.00168674	0.0206192
XM_003132273.4	100515411	ABHD6	28.2896	8.15601	-1.79434	5.43e-05	0.00179818
XM_003132926.4	100520333	ALKBH2	0.894336	4.06093	2.18292	0.000679193	0.0109543
XM_005670046.1	397147	CLC-2	0.998449	0.141135	-2.82262	0.00252536	0.0275114
XM_005663380.1	100517341	ATP8B2	0.27292	3.2509	3.57429	1.8e-08	2.55e-06
NM_001114287.1	100135674	SGCB	342.126	140.754	-1.28135	0.00317787	0.0323989
XM_005664259.1	100037966	SOCS2	0.0344033	2.3755	6.10954	0.000613616	0.0102232
NM_001113438.1	100126283	AQP7	77.4144	16.0198	-2.27275	2.92e-07	2.73e-05
XM_005655685.1	100154117	M6PR	1.71423	12.1209	2.82187	2.28e-07	2.22e-05
XM_003353687.3	100157958	LAMC3	1.00976	11.662	3.52973	1.49e-12	7.37e-10
XM_005660378.1	102160657	LOC102160657	17.5925	71.5175	2.02334	1.58e-06	0.000109305
NM_001159307.1	100286800	BPI	0.776781	0	-inf	0.00209734	0.0240111
XM_003127574.2	397180	MTHFR	0.166503	2.07793	3.64153	8.52e-06	0.000431325
XM_005660526.1	100524544	ABL1	2.38085	10.7745	2.17807	1.74e-06	0.000117368
XM_005661459.1	100522855	HK3	0.580857	0	-inf	0.00338481	0.0338109
XM_005674528.1	100620587	IRX2	0.261248	4.03593	3.94941	6.03e-08	7.14e-06
XM_005671298.1	100154898	MYOF	20.9544	54.2453	1.37224	0.00213738	0.0242617
XM_003480395.2	100154987	LOC100154987	1.61555	7.19852	2.15567	8.31e-06	0.00042432
XM_005674398.1	100738752	LOC100738752	9.12811	3.1914	-1.51613	0.00284787	0.0300478
XM_005672074.1	100525788	NIF3L1	1.29976	0	-inf	0.00463026	0.0423036
XM_005662248.1	100511749	ASPN	14.1598	47.8455	1.75658	3.59e-05	0.00131539
XM_005665091.1	100515613	PINK1	301.61	85.0896	-1.82563	0.000285796	0.00586951
XM_005654020.1	100514368	ARHGAP23	0.162153	1.96056	3.59584	2.13e-05	0.000899651
XM_005663094.1	100157992	LOC100157992	29.2111	122.079	2.06323	6.12e-06	0.000333283
XM_005652622.1	100513599	SYT1	0.689198	0.183179	-1.91166	0.00507318	0.0453354
XM_005654274.1	100514261	MKRN1	0.819257	0	-inf	0.00215088	0.0243785
XM_003130762.2	100516752	MPP7	21.3844	5.97747	-1.83895	2.55e-05	0.00101945
XM_005671207.1	100738058	LOC100738058	0.198968	0.96914	2.28417	0.0022295	0.0250694
XM_003357892.3	100524825	LOC100524825	5.38585	1.80145	-1.58002	0.000754375	0.0116555
XM_005668245.1	100625049	IDI1	243.123	57.49	-2.08031	1.41e-06	0.000101012
Novel_000042	XLOC_273229	-	1.2976	5.71688	2.13939	0.00571683	0.0490801
XM_005671297.1	100157335	LGI1	0	0.651835	inf	0.00433844	0.0403565
NM_001159311.1	100286810	SPAG5	1.4428	0.246779	-2.54758	7.57e-05	0.0022777
XM_001927049.3	100157112	PDCD4	68.4198	182.45	1.41501	0.00154323	0.0194364
XM_005653709.1	100515913	VWA5A	0.695272	2.6904	1.95217	0.00320102	0.0325327
XM_003132763.2	100513179	DOPEY2	8.76696	2.65224	-1.72487	6.99e-05	0.0021607
XM_005666951.1	100519324	ETNPPL	10.9552	0	-inf	2.79e-06	0.000172282
XM_005659591.1	100153621	FAM214A	4.62884	19.4132	2.06832	3.17e-06	0.000191839
XM_003354503.2	100627618	LIMK1	1.22933	0.0804087	-3.93438	0.000444073	0.00806679
XM_005672942.1	100170771	LPIN3	1.70372	0.43917	-1.95583	0.00573675	0.0492139
NM_214230.1	397460	TNC	10.6383	40.3587	1.92361	4.59e-06	0.00025984
XM_005660077.1	100155321	ACER2	0.585286	0	-inf	0.0050332	0.0450313
XM_003353586.3	100156278	ALDH1B1	29.5223	12.5089	-1.23886	0.00319271	0.0324773
XM_003483543.2	100154194	SFXN3	39.9783	12.7789	-1.64545	0.00205486	0.0236678
XM_005670784.1	399503	LIF	0.117763	0.853283	2.85714	0.00403675	0.038441
XM_005664917.1	100514469	LOC100514469	0.960522	4.18641	2.12382	0.00340063	0.0339022
XM_003357423.2	100623287	STEAP2	0.886034	5.75841	2.70024	2.44e-06	0.000153797
XM_005659599.1	396833	MAPK6	11.873	3.72074	-1.67402	0.000314789	0.00634183
XM_005652597.1	100156539	LEPREL2	3.77178	11.7804	1.64307	0.000901969	0.0132326
XM_005662881.1	100158059	COL14A1	54.5032	151.598	1.47583	0.00534894	0.0469504
XM_005667650.1	595121	LOC595121	1.17997	0	-inf	0.00366996	0.035702
XM_005668895.1	100513431	CACNA1G	0	1.08488	inf	0.000130772	0.00333534
XM_003357425.2	100623585	CR2	0.627606	10.6107	4.07951	4.44e-15	3.88e-12
NM_001243939.1	100512615	ADH1C	56.0129	14.3193	-1.96779	1.31e-05	0.000611141
XM_005657759.1	100514931	AHCYL2	1.19277	0	-inf	0.00024688	0.00529778
XM_005668928.1	100738213	LOC100738213	138.379	1922.3	3.79614	1.63e-06	0.000112222
NM_213847.1	396845	ICA	1.23522	5.15788	2.062	0.000168535	0.00403579
XM_003132469.2	100519976	AGTR1	27.0528	69.268	1.35641	0.00118897	0.0162697
XM_003122902.2	100517930	METTL15	0	2.09972	inf	7.4e-05	0.00223545
XM_003130220.4	100524100	SEMA3E	3.88599	11.9703	1.62311	0.000306168	0.00621661
XM_005665942.1	100154835	MOCS1	2.7888	0.831443	-1.74596	0.00468691	0.0427236
XM_005652718.1	100511434	EGFL7	4.47517	13.0821	1.54758	0.00448009	0.0412855
XM_005665078.1	100516676	LOC100516676	0	1.5041	inf	0.00145703	0.0187704
XM_005673876.1	102162105	LOC102162105	0.927785	0	-inf	0.000401719	0.00753366
XM_005667664.1	100624728	TSPAN13	140.103	41.8524	-1.74311	3.9e-05	0.00139692
NM_001243599.1	100155930	ANXA8	46.2571	143.771	1.63603	0.00016598	0.00399989
XM_005669782.1	100462749	ATG7	0.127871	1.25657	3.29672	0.000860616	0.0128583
XM_005666393.1	100154890	TTC7B	11.6841	3.28589	-1.83019	5.58e-05	0.00183547
XM_001924379.5	100156449	ADRBK2	101.05	37.2265	-1.44066	0.00118632	0.0162503
XM_003128657.2	100156930	PTGR2	8.61345	1.6574	-2.37767	9.07e-05	0.00258872
XM_003482286.2	100523451	PAPLN	3.09885	0.969182	-1.6769	0.00156204	0.0195901
NM_001001625.2	414378	DIO3	0.134189	2.22406	4.05086	9.54e-08	1.05e-05
XM_003359727.3	100624458	ANKH	7.90672	2.7165	-1.54133	0.00159912	0.0198654
XM_003124248.2	100521490	PSMG3	4.07608	0	-inf	0.00130875	0.0174209
XM_003357621.3	100622056	ESRRG	0.964328	0.230044	-2.06761	0.0010248	0.0146193
XM_005670527.1	100151990	ULK1	0.799335	0	-inf	0.000393191	0.00743985
NM_001244425.1	100516047	SLC1A3	88.7215	22.4118	-1.98502	2.95e-06	0.000181216
XM_005668080.1	100515791	C10H9orf72	1.84047	0	-inf	0.000168493	0.00403579
XM_003133143.2	100522283	PCGF5	1.53166	8.28476	2.43536	2.46e-07	2.37e-05
NM_214227.1	397455	CD3E	2.37402	0.454912	-2.38367	0.00115993	0.0159483
XM_003360818.3	100626866	LOC100626866	0.0686917	1.02261	3.89598	2.3e-08	3.08e-06
XM_003482164.2	100522018	GCLC	18.9974	7.43132	-1.35411	0.0013608	0.0178355
XM_003128659.3	100511141	VASH1	8.47397	3.66045	-1.21102	0.00560251	0.0483858
XM_005656988.1	100049650	LOC100049650	1.30973	4.68543	1.83891	0.000161242	0.00390642
NM_001243575.1	100627332	CKB	62.6535	23.4174	-1.41981	0.00165065	0.0203311
NM_213792.2	396692	HOPX	7.5078	84.4394	3.49145	5.17e-13	2.94e-10
XM_003358011.2	100520929	ACBD4	1.56472	0	-inf	0.000839224	0.0125967
XM_005673438.1	100513249	OFD1	0.79749	0	-inf	0.00122637	0.0166551
XM_003482701.2	100623759	LAMB4	1.12396	0.30398	-1.88655	0.0016198	0.0200491
XM_005670821.1	100152846	TCN2	0.120047	0.997968	3.05539	0.00368467	0.0358144
XM_005671179.1	100125343	SNCG	7.14781	2.1132	-1.75807	0.00307742	0.0317019
NM_001243563.1	100155578	DAPK2	19.9148	6.68472	-1.5749	0.000214706	0.00479293
XM_003128331.2	100520915	COL11A2	0.0831328	1.86806	4.48998	2.48e-11	8.29e-09
XM_003126779.2	100519315	PANX2	1.28217	0.225831	-2.50527	0.000710374	0.0112497
NM_001244466.1	100156785	NCALD	0.229533	4.50977	4.29628	4.3e-09	7.75e-07
XM_005661502.1	100522306	PDE8B	29.803	7.21177	-2.04703	1.53e-06	0.00010634
XM_005660909.1	100511437	FAM180B	11.9362	31.5232	1.40107	0.00140423	0.0182542
XM_005656303.1	100154361	SRP54	6.36487	17.8822	1.49032	0.00202374	0.0234501
XM_005663752.1	100621422	TTLL12	1.63115	0.328841	-2.31043	0.00268156	0.0288125
XM_005670287.1	100626294	CADM2	58.9112	3.46937	-4.0858	0	0
XM_005657599.1	100627765	BOK	20.5916	6.51888	-1.65936	0.00100573	0.0144197
NM_001243363.1	100628112	IL1R2	1.10564	0.110545	-3.32217	0.00318551	0.0324476
XM_003133974.2	100521163	SETD9	0	1.63094	inf	0.000667645	0.0108135
XM_005654648.1	100514389	RCE1	9.07166	2.55645	-1.82722	0.000431747	0.00794449
XM_005655501.1	100523244	CSNK1E	0	0.809617	inf	0.00570062	0.0489594
XM_005669602.1	100518515	HEMK1	0.276231	1.75968	2.67136	0.00240103	0.0265
XM_003353783.2	100523886	SF1	0	0.617265	inf	0.00205321	0.0236608
XM_005652479.1	100524545	LOC100524545	3.83505	11.9579	1.64065	0.0014013	0.0182385
XM_005666992.1	100516922	MMRN1	6.50012	17.5868	1.43596	0.000647237	0.0106198
XM_005669486.1	100518989	DHX30	0	0.929305	inf	0.000661341	0.010758
XM_005670211.1	100513240	GRAMD1C	0.416714	2.72117	2.7071	0.00011212	0.00302603
XM_005671489.1	100152562	EMX2	0.40433	1.86028	2.20192	0.00191341	0.0226352
XM_003134333.2	100512144	CPXM1	25.6952	104.613	2.02549	2.6e-06	0.00016216
XM_005657127.1	100233225	VGLL3	0.259805	1.42553	2.456	0.00203771	0.0235539
XM_003134700.3	100518997	FLNC	0.00464762	1.47436	8.30938	0.00110333	0.0154802
XM_005669300.1	396776	C-ERBA-B1	1.20391	0	-inf	0.000109875	0.00298673
XM_005669794.1	396774	TIMP-4	24.8254	6.04322	-2.03842	8.18e-05	0.00240876
XM_005661528.1	100462744	ATG10	7.55948	2.70643	-1.4819	0.00358158	0.0351128
XM_005662922.1	100156785	NCALD	0	0.730406	inf	0.00199721	0.0232871
XM_001928584.4	100152937	GRK5	2.29277	6.68527	1.54389	0.000548188	0.00939948
XM_005664722.1	396656	IRF3	0.627278	6.77465	3.43297	1.36e-05	0.000622022
XM_005671377.1	100157207	LOXL4	0.906133	0	-inf	0.000479825	0.00853878
XM_005656313.1	100152287	TEP1	0	1.11297	inf	7.87e-05	0.00234484
XM_003482121.2	100737220	LOC100737220	0.298156	5.32165	4.15774	3.17e-09	6e-07
XM_003356116.3	100621355	MXRA8	15.6982	36.0408	1.19903	0.00448265	0.0412923
XM_005668690.1	100513305	STRADA	0.904747	0	-inf	0.00507829	0.0453633
XM_003134264.1	100521759	BFSP1	0.0258784	1.54892	5.90337	8.53e-05	0.00247334
NM_001001639.2	414423	GNRHR2	1.65828	0	-inf	0.00200266	0.0232933
XM_005657858.1	100521941	ARMCX2	1.04675	3.68561	1.81598	0.00217588	0.0245926
XM_005656578.1	100511210	SEC31A	0	3.81257	inf	1.18e-05	0.000559678
XM_003360515.3	100622986	G6PD	52.7699	12.2398	-2.10813	1.64e-06	0.000112778
XM_005672472.1	100738235	LOC100738235	2.11468	6.6242	1.64731	0.0043977	0.0407643
XM_005661584.1	100520234	CCDC112	2.96813	12.1927	2.03839	0.00110761	0.015499
XM_003360079.3	100626423	ABCB8	10.6934	4.22952	-1.33816	0.00236988	0.0262582
XM_001928611.4	100154071	LOC100154071	16.4277	5.98576	-1.45652	0.00554507	0.0480893
Novel_000139	XLOC_744807	-	7.81555	0.296492	-4.72028	0.00182076	0.0218577
XM_005667494.1	100514174	TIRAP	0	0.972534	inf	0.00245263	0.0268997
XM_005667820.1	100516567	C9H1orf21	14.3725	39.3744	1.45395	0.00123472	0.0167029
XM_005653787.1	100524702	PYCR2	0	1.18441	inf	0.00513499	0.0457561
XM_005667583.1	403334	CYP51	21.7282	8.74075	-1.31374	0.00333136	0.0334979
NM_001170516.1	494464	CCL19	65.5366	202.219	1.62555	0.000744123	0.0115349
XM_005668647.1	100517602	C12H17orf80	0	1.86651	inf	0.000513226	0.00896468
XM_003130636.3	100516459	GAS1	12.7098	98.4742	2.9538	9.46e-12	3.7e-09
XM_005656383.1	100152868	ACOT6	9.29843	1.65059	-2.49401	0.000478182	0.0085229
XM_005674327.1	100037974	LOC100037974	0.0295535	1.32643	5.48808	0.000273584	0.00567781
NM_001123213.1	100144536	VAPB	16.3559	6.13694	-1.41422	0.00241353	0.0266121
XM_005656568.1	100524266	AGPAT9	0.537063	2.67264	2.3151	0.00078568	0.0120071
NM_001001617.1	414370	CCRL2	0	0.943527	inf	0.00415726	0.0392007
XM_003482045.2	100511642	LAMA3	3.0403	9.75341	1.68169	0.000105978	0.00289465
NM_001097518.1	100048958	GNA14	2.59744	11.3272	2.12463	0.000117485	0.00311011
NM_001195335.1	100337658	EPHA3	6.42241	21.5545	1.7468	4.82e-05	0.0016443
XM_005671554.1	100153444	UROS	2.98331	0.576124	-2.37246	0.00310167	0.0318795
NM_001099931.1	399532	FABP3	10448.3	3338.09	-1.64617	0.000306385	0.00621662
XM_005662750.1	100622181	CPSF3	0	0.890784	inf	0.00298531	0.0310202
XM_005673649.1	100523938	SMC1A	0	0.689777	inf	0.00203903	0.0235572
XM_005659562.1	100737077	ALDH1A2	12.2163	31.2149	1.35342	0.00284942	0.0300478
XM_005673044.1	492315	BMP7	0.0384114	3.26667	6.41014	6.59e-07	5.36e-05
XM_003361026.1	100625781	LOC100625781	2.92152	11.4963	1.97638	0.000563937	0.00954242
XM_003353171.2	100627455	SNX9	12.9702	33.2703	1.35903	0.00113577	0.0157092
XM_005657716.1	100519808	LOC100519808	0	3.06099	inf	1.52e-05	0.00068517
XM_005656391.1	100154506	ENTPD5	0.973648	0	-inf	0.000487176	0.00863579
Novel_000217	XLOC_1054912	-	17.2968	3.63979	-2.24858	2.71e-05	0.00106402
XM_005665376.1	102162342	NEXN	49.3424	13.4322	-1.87713	1.15e-05	0.000551179
XM_005654141.1	100518337	LOC100518337	0.235374	1.2901	2.45446	0.000653258	0.0106801
XM_005663037.1	100152780	CSPP1	1.80787	0.2574	-2.81221	9.07e-05	0.00258872
XM_005667261.1	100518140	MTMR2	0	1.5284	inf	0.00050915	0.00892091
XM_005664387.1	100737256	CSNK2A2	0.956896	0	-inf	0.000276758	0.00572798
XM_005669550.1	100625665	ABHD14A	0.186495	1.22663	2.7175	0.00154786	0.019466
XM_003125603.2	100521620	ADHFE1	107.617	34.6915	-1.63326	0.000118627	0.00311652
XM_001928633.4	100154564	ZHX1	20.8719	9.0592	-1.20411	0.00440589	0.0407837
XM_005667577.1	100623287	STEAP2	0	0.726719	inf	0.0048578	0.0438729
XM_005665620.1	100512355	CDKAL1	0.96339	3.50456	1.86304	0.00403779	0.038441
XM_005671711.1	100154862	C15H4orf47	0.272188	1.82856	2.74803	0.00316534	0.0323392
XM_005661161.1	100525277	ZNF692	0.50002	2.84243	2.50706	0.000740271	0.0115145
XM_005665145.1	100622686	PHACTR4	0.457962	2.04123	2.15614	0.0011775	0.0161392
XM_005660318.1	100155590	FRRS1L	7.73649	2.3248	-1.73457	0.00033385	0.0066202
XM_005662131.1	102157603	LOC102157603	1.0142	0.087556	-3.534	0.000172263	0.00409666
XM_001926012.2	100156376	CDH7	0.0731305	2.48483	5.08653	1.34e-13	8.45e-11
XM_005666557.1	100515495	SLIT2	4.92729	23.5226	2.25518	1.21e-07	1.3e-05
NM_001244731.1	100512981	SCIN	9.81604	2.60152	-1.91579	7.11e-05	0.00218145
XM_003124781.2	100511925	OMD	34.9717	266.792	2.93145	5.95e-11	1.67e-08
NM_001252205.1	100524643	TMTC4	9.29719	2.48692	-1.90244	0.000261065	0.00550343
XM_005668399.1	100627792	LOC100627792	40.1486	15.2125	-1.40009	0.00079858	0.0121782
XM_005671008.1	100525364	FAM13C	0.246965	1.71294	2.79409	0.000381736	0.00728376
NM_214002.1	397063	ITGB3	4.16555	11.6425	1.48283	0.000600448	0.0100425
XM_005661638.1	100623801	P4HA2	12.2988	30.7286	1.32106	0.00185721	0.0221084
XM_005673043.1	100144531	PCK1	20.3949	49.1622	1.26934	0.00254284	0.0276377
XM_005671275.1	100156262	PAPSS2	5.92566	14.2665	1.26758	0.00299791	0.0311085
Novel_000329	XLOC_1532120	-	0.375521	1.72589	2.20038	0.00369699	0.0359035
XM_003361678.2	100621417	LOC100621417	9.29015	26.6723	1.52157	0.000542118	0.00932599
XM_005658580.1	102165736	LOC102165736	0.907176	5.06901	2.48225	0.000822857	0.0124534
XM_005657432.1	100157745	PLCE1	2.52104	7.76194	1.6224	0.000174857	0.00414351
XM_005671495.1	100152540	C14H10orf84	0.904689	0	-inf	0.00255625	0.0277415
XM_003133259.3	100521871	LYPD6	0.108303	0.684715	2.66043	0.000554863	0.00946215
XM_001926781.2	100156725	GLDN	0.803295	3.21694	2.00169	0.000158639	0.00386396
XM_005669591.1	100153200	SEMA3B	8.19138	22.3495	1.44806	0.000816753	0.0123821
XM_003357604.2	100624161	LOC100624161	41.6113	11.9031	-1.80564	0.000143659	0.00359542
XM_005666541.1	100337668	LCORL	0.874328	0	-inf	0.000809532	0.0123054
XM_005657563.1	100519876	OSBPL6	0	1.17861	inf	0.000570564	0.00962588
XM_005657921.1	100519584	ZNF75D	1.26939	5.11682	2.01111	0.00152428	0.0192333
XM_005664272.1	100155436	EPYC	2.62487	0.283042	-3.21316	7.19e-06	0.000375389
XM_005661924.1	100620697	SLC12A9	1.05891	0	-inf	0.000446764	0.00810272
XM_003123026.2	100515818	SLC39A3	0	1.35833	inf	0.00212264	0.0241185
Novel_000030	XLOC_196768	-	2.44863	11.084	2.17842	3.31e-07	3.01e-05
NM_001123156.2	100141310	PBK	5.45126	1.56831	-1.79737	0.0012145	0.0165168
NM_214066.2	397134	DAO1	2.17842	0.293967	-2.88956	5.68e-06	0.000314153
XM_005670761.1	100152606	SGSM1	0.346967	2.19806	2.66336	7.84e-06	0.000404745
XM_005660237.1	100519638	RECK	8.55089	28.5256	1.73811	3.16e-05	0.00119924
XM_005669953.1	100152361	SMC4	8.8304	21.3507	1.27373	0.00269985	0.0289282
XM_005657581.1	100516940	SP100	7.10534	0.154197	-5.52605	2.97e-08	3.9e-06
XM_005657193.1	100101552	COL6A2	60.896	221.434	1.86245	0.000172339	0.00409666
XM_005655658.1	100127449	ABCC9	20.4204	58.6223	1.52144	0.000406928	0.00761107
XM_005663836.1	100513594	RBFOX2	0.571143	3.04337	2.41374	1.06e-05	0.000514514
XM_005652693.1	100156248	SERPINB8	4.45857	0.102601	-5.44147	4.81e-08	5.88e-06
XM_005668512.1	100524643	TMTC4	33.9126	14.4947	-1.22629	0.00350793	0.0345697
XM_005659131.1	100514020	RGS17	0.0906498	2.22202	4.61542	0.00129771	0.0172864
NM_001244376.1	100512730	THRSP	2339.43	202.805	-3.52799	4.25e-09	7.73e-07
XM_005668405.1	100628042	RCBTB1	0.525101	0	-inf	0.00269198	0.0288835
XM_003126976.3	100517716	SLC6A2	0.455666	2.35616	2.37039	1.72e-05	0.000759184
XM_003130572.4	100516995	SUSD4	1.2484	10.6212	3.0888	2.07e-09	4.02e-07
XM_005664151.1	100127166	IRAK4	0	3.60972	inf	4.85e-05	0.00164674
XM_005663875.1	397097	DGKA	0	1.75579	inf	0.000440482	0.00802142
XM_005656629.1	541593	FXYD2	1.30918	0	-inf	0.00410673	0.0389181
NM_001044526.1	397239	PPARA	22.4039	8.54061	-1.39134	0.00286394	0.0301171
XM_005671381.1	100157585	ENTPD7	5.70457	2.16657	-1.39671	0.0018781	0.0222871
Novel_000149	XLOC_794135	-	2.42172	0.371646	-2.70403	4.56e-05	0.00159077
XM_005660985.1	100522726	LRRC4C	0.305528	1.05563	1.78873	0.00450608	0.0414783
XM_005662632.1	100523901	GPATCH11	0	2.47441	inf	0.00397299	0.0379657
XM_005667971.1	100517362	LOC100517362	2.06649	7.7926	1.91492	1.87e-05	0.000806884
XM_005664643.1	641359	SULT2A1	0.592081	3.56796	2.59123	0.00286242	0.0301171
XM_001929262.5	100157687	MTFP1	5.89756	1.34814	-2.12915	0.000556943	0.00947344
XM_005653061.1	102161621	LOC102161621	0.206225	1.0619	2.36436	0.000251305	0.00537244
XM_005665368.1	100525995	FUBP1	4.1526	0.0140052	-8.21191	0.000436913	0.00801651
XM_005655287.1	100517970	EIF5A	3.06204	0.286852	-3.41611	0.000701845	0.0111891
XM_005670028.1	449528	EIF4G1	10.2257	2.23712	-2.19249	3.02e-06	0.000184286
XM_005653846.1	100519331	GAS6	17.653	54.3707	1.62291	9.53e-05	0.00266635
XM_005662991.1	100157283	WWP1	0.592352	0	-inf	0.00318797	0.0324581
XM_005666764.1	100511575	USO1	13.4156	2.95362	-2.18336	3.78e-06	0.000219316
XM_005669441.1	100738172	KIF15	2.07442	0.613419	-1.75777	0.00209877	0.0240154
XM_003482394.2	100738432	FSTL5	0.915552	3.61708	1.98211	0.00261033	0.028234
XM_005653746.1	100519617	LOC100519617	4.7401	14.8056	1.64316	0.000102825	0.00283579
XM_003357329.3	100626812	LOC100626812	75.4055	23.7644	-1.66587	0.000208534	0.00468491
XM_005657400.1	100153541	AIFM2	30.4428	8.61309	-1.8215	0.000213886	0.00478402
XM_005657191.1	100625138	LOC100625138	134.37	27.5121	-2.28807	6.38e-07	5.25e-05
NM_001123158.1	100144531	PCK1	17.4374	39.2686	1.17119	0.00534486	0.046937
NM_001130534.1	100170768	AGPAT2	40.8728	15.73	-1.37762	0.0028939	0.0303199
XM_005673347.1	100515113	POLM	1.19961	5.4975	2.19621	0.000227965	0.00500049
XM_005670263.1	100154619	CLDND1	0.708255	0	-inf	0.00554863	0.0480893
XM_003360091.3	100621559	LOC100621559	2.92335	0.904646	-1.6922	0.00555275	0.0480893
XM_005673491.1	100523478	CNKSR2	0.373058	2.06983	2.47204	5.61e-05	0.00184212
XM_003129979.3	100512427	CLMP	115.835	38.9525	-1.57228	0.000600562	0.0100425
NM_001162888.1	100302365	PEBP4	8.53374	42.4726	2.31528	2.75e-06	0.000170449
XM_005653571.1	102161904	LOC102161904	5.12951	30.5801	2.5757	7.46e-07	5.97e-05
XM_005672637.1	100511665	MSR1	5.1514	0.218076	-4.56206	7.29e-06	0.000379905
XM_003481083.2	100737727	HBM	3.76155	0.662305	-2.50576	0.00355733	0.0349504
XM_003127722.2	100511202	C6H1orf172	1.88627	0.533762	-1.82127	0.00581567	0.0497042
XM_005663456.1	100517711	RFX5	0	0.746501	inf	0.00155176	0.0195043
XM_003131818.2	100524216	FAM101B	15.9857	38.7196	1.27628	0.00207048	0.0238116
XM_005664200.1	100523378	SYCP3	7.50568	1.76688	-2.08678	0.000445278	0.00808221
XM_005668655.1	100517602	C12H17orf80	1.22401	0	-inf	0.00144905	0.0186993
XM_005667614.1	100626716	COL1A2	0.646766	6.11651	3.24139	4.49e-09	8.04e-07
NM_214327.1	397599	B3GNT5	4.69519	1.28284	-1.87184	0.000640818	0.0105373
XM_001929667.5	100156737	CERS2	0.0941906	2.35973	4.64689	3.87e-05	0.00139133
XM_005663106.1	100157611	KIFAP3	0.588924	0	-inf	0.00376902	0.0364938
XM_005656356.1	100157351	SMOC1	1.45851	4.55185	1.64195	0.00211624	0.024106
NM_001097428.1	100037289	IRF7	3.94459	1.03592	-1.92896	0.00287594	0.0301874
XM_005660824.1	100519941	TMEM138	1.3062	0.176042	-2.89138	0.00349956	0.0345172
XM_005654273.1	100514261	MKRN1	1.8203	5.2547	1.52943	0.00561909	0.0484091
XM_001927105.3	100156108	SRPX	11.7364	29.4288	1.32624	0.00238188	0.0263398
XM_005660285.1	102164256	LOC102164256	185.893	56.382	-1.72117	4.52e-05	0.0015807
XM_005666205.1	100516143	MBIP	1.51385	4.28416	1.50079	0.00525874	0.0464399
XM_003134544.2	100515695	GALNTL5	12.9152	2.93347	-2.13839	2.42e-05	0.000988324
XM_003359868.3	100621622	SFRP1	279.567	93.4486	-1.58095	0.00447665	0.0412705
XM_005662514.1	100518606	SERTAD2	0.63095	0.120011	-2.39436	0.00372839	0.0361929
NM_001206351.1	100152401	POSTN	303.665	2984.56	3.29697	0.000472628	0.00846373
XM_003357315.2	100622591	TMEM25	4.31146	1.00886	-2.09545	0.000196757	0.0044809
XM_001927976.4	100157237	GNAT1	0.438798	1.66948	1.92777	0.00191753	0.0226486
XM_005661982.1	100525863	ABHD11	33.9204	13.283	-1.35257	0.0029308	0.0305937
XM_005662798.1	100524251	LRRC14	2.69339	0.745404	-1.85333	0.00560402	0.0483858
XM_003360581.3	100512657	LOC100512657	0.35467	2.4891	2.81107	4.96e-05	0.0016757
XM_005657066.1	100627632	ZKSCAN7	0.213962	1.44525	2.75589	0.0012128	0.0165035
XM_005653752.1	102166693	HMCN1	3.40608	11.7174	1.78246	6.3e-05	0.00200699
XM_005672077.1	100525616	AOX1	0.857805	8.51856	3.31189	2.97e-11	9.52e-09
NM_001005151.1	448797	CCL21	3.13052	14.7632	2.23753	0.000698175	0.0111575
XM_005661365.1	100622803	ARID3A	0.166336	1.05551	2.66577	0.000395666	0.00747425
XM_003134855.2	100522585	DFNA5	1.55901	5.49917	1.81858	0.000155977	0.00381959
XM_003134334.2	100512144	CPXM1	1.17093	4.81317	2.03933	0.00104035	0.014804
XM_005669232.1	100515966	GLP2R	1.28508	0.294111	-2.12743	0.00348009	0.0344147
XM_003122291.2	100521177	HDHD2	18.3056	6.71463	-1.4469	0.00162665	0.0201118
XM_005653750.1	102166466	LOC102166466	2.98511	9.24305	1.63058	0.0013345	0.0176317
XM_005661436.1	100517809	LOC100517809	6.6086	1.60296	-2.0436	0.000148162	0.0036838
NM_001244213.1	100625874	ARL6IP1	187.431	71.7202	-1.38591	0.00113754	0.0157241
XM_005663029.1	100516798	TERF1	6.04029	1.62989	-1.88985	0.00155668	0.0195445
XM_003129816.4	100523811	MMP8	0.233267	3.73777	4.00212	5.61e-10	1.29e-07
XM_005668727.1	100521290	DCAKD	2.8377	0.0544413	-5.70387	0.00303665	0.0313815
NM_001128492.1	100169745	CRABP1	0.458547	7.69395	4.06858	1.42e-05	0.000646646
XM_005655357.1	100157914	SNX16	1.87985	0	-inf	0.000187022	0.00433239
XM_005669144.1	100521472	KIAA0753	1.2062	0.137723	-3.13063	0.00097274	0.0140532
XM_005661567.1	100625150	C2H5orf30	0	1.4166	inf	0.000704559	0.0112053
XM_003134770.2	100520161	LRRN3	10.7584	4.40086	-1.2896	0.00395538	0.0378344
XM_003359910.2	100625032	SLC24A3	11.2631	1.91012	-2.55987	2.06e-06	0.000135588
XM_005654269.1	100514997	DENND2A	0.735878	3.51666	2.25667	0.000117724	0.00311011
XM_001928695.3	100153922	TCF7L2	0	0.891568	inf	0.000832867	0.0125333
XM_005668417.1	100156254	LCP1	34.1567	12.5274	-1.44708	0.000754469	0.0116555
XM_005674543.1	100520131	OSR1	4.00876	19.5575	2.28649	2.04e-05	0.000866093
XM_005654919.1	100518418	GATAD2A	1.14405	4.14225	1.85627	0.000361091	0.00700751
XM_005657615.1	100524591	PAIP1	9.58058	0	-inf	1.7e-05	0.000751156
NM_001144841.1	407066	HBB	1382.79	130.202	-3.40876	1.05e-13	6.99e-11
XM_005666674.1	102167774	LOC102167774	0.896638	5.86853	2.7104	0.000344929	0.00680426
XM_005673924.1	100153213	LOC100153213	1.33891	0.0770905	-4.11836	5.48e-07	4.63e-05
XM_005656243.1	396969	CTSH	12.208	41.7991	1.77564	8.62e-05	0.0024944
XM_005656404.1	100514300	LTBP2	3.93338	12.4392	1.66105	8.65e-05	0.00249936
XM_005656340.1	100153043	TMEM229B	1.21972	0	-inf	0.000189568	0.00438244
XM_005657613.1	100524913	LOC100524913	2.61857	0	-inf	0.000376039	0.00721863
XM_003121617.2	100511489	LOC100511489	4.24815	0.73615	-2.52876	0.000530178	0.0091671
XM_005665013.1	100514967	DHRS3	83.5092	26.922	-1.63315	0.00012184	0.00317889
XM_005657062.1	100516642	COL6A6	26.1567	89.0462	1.76738	2.59e-05	0.00102597
XM_005666676.1	397547	NPY1R	0.120936	1.38398	3.51652	0.000375091	0.00721146
XM_005672073.1	100525788	NIF3L1	0	1.50518	inf	0.0038348	0.0370361
XM_005656778.1	100515402	LYPLAL1	5.01993	0.846401	-2.56826	0.00159581	0.0198386
XM_003132736.4	100517310	ROBO1	27.6431	10.7878	-1.35752	0.00132143	0.017544
XM_003481575.2	100738667	KCNH3	3.15956	0.200159	-3.98051	1.31e-08	1.99e-06
XM_003484122.2	100516124	DLG3	0.559676	0	-inf	0.000635467	0.0104743
NM_001243358.1	100628141	MS4A7	2.26067	9.54173	2.0775	0.00022179	0.00491246
XM_005671848.1	100518696	FMNL2	6.65654	14.9274	1.16512	0.00554349	0.0480893
XM_005662894.1	100739116	LOC100739116	0.860783	4.10499	2.25366	0.00283583	0.030002
XM_003123754.4	100513005	THBS4	44.57	243.353	2.44891	2.97e-07	2.76e-05
XM_005663942.1	100158241	SLC16A7	43.9384	18.8783	-1.21875	0.00451009	0.0414947
XM_005666229.1	403165	PCK2	0.612027	0	-inf	0.0041329	0.0390846
NM_001008688.1	494016	CA3	390.621	135.138	-1.53133	0.00153595	0.0193591
XM_005672560.1	100217378	C1QTNF2	0	2.86008	inf	0.0017051	0.0208213
NM_001206347.1	100152401	POSTN	121.625	1317.76	3.43757	1.02e-05	0.000499108
XM_005673226.1	102161616	LOC102161616	0.914123	4.28586	2.22913	0.000332314	0.0065955
XM_003361947.2	100626719	LOC100626719	11.37	34.4928	1.60106	0.00135557	0.0177962
XM_005671087.1	397394	CAMK2G	1.00954	0	-inf	0.000498376	0.00877273
XM_005670808.1	100152451	SEC14L2	0.165909	1.16895	2.81676	0.000241799	0.00521831
XM_005666478.1	102158081	LOC102158081	15.8682	2.16763	-2.87195	4.13e-09	7.56e-07
NM_001129970.1	100170131	CYCS	151.234	67.7862	-1.15772	0.00580737	0.0496698
XM_005668724.1	100520929	ACBD4	11.9121	2.96405	-2.00679	8.05e-05	0.00237724
XM_005659974.1	100038033	LGALS3	64.6307	154.854	1.26062	0.00280668	0.029749
NM_214200.2	397402	PLIN2	0	7.24559	inf	2.78e-05	0.00108926
XM_003132181.2	100520587	NME6	1.23088	0	-inf	0.00484729	0.043834
XM_001924419.3	100156015	PGM3	17.6781	5.97673	-1.56453	0.000873076	0.0129728
XM_003128992.4	100512480	TLL1	4.44832	12.2226	1.45822	0.000985563	0.0141842
XM_005655624.1	100157539	SMARCC2	0.209145	1.07689	2.3643	0.00150193	0.0190892
XM_003481783.2	100738827	LOC100738827	29.175	7.37839	-1.98335	8.99e-05	0.00257495
XM_005663229.1	396785	CD1.1	15.1496	4.04459	-1.90522	9.93e-05	0.00275068
XM_005653894.1	100516106	MRC2	16.5412	63.6046	1.94307	8.92e-06	0.000449521
XM_005652835.1	100510891	ZNF317	1.39354	5.97134	2.0993	7.04e-05	0.0021711
XM_003484158.2	100621561	SLC9A6	1.53401	4.57574	1.5767	0.00219892	0.0247747
XM_005664752.1	100519715	AKT1S1	0.293698	2.74898	3.22649	0.000153402	0.00377687
XM_005661994.1	100513345	GTF2I	28.489	9.8751	-1.52854	0.000350484	0.00688204
XM_005660566.1	100157017	LOC100157017	5.68711	0.365086	-3.96139	5.84e-06	0.000320535
XM_001924464.3	100155583	ABCA4	3.24779	0.337238	-3.26762	7.69e-10	1.65e-07
NM_001129978.2	100155687	UQCR10	478.093	211.792	-1.17464	0.00469796	0.04279
XM_003123952.4	100515193	KIF20A	3.93756	0.745404	-2.40121	5.41e-05	0.00179812
XM_003134076.4	100513444	SLIT3	4.72326	13.426	1.50717	0.000344239	0.00679655
XM_005664416.1	100522868	EXOC3L1	1.06782	0.185147	-2.52793	0.00529309	0.0466766
XM_005659582.1	606749	RAB27A	0.597768	0	-inf	0.00459458	0.0420846
XM_001926547.2	100155667	RWDD2A	1.50172	0	-inf	0.000238013	0.00515128
NM_213766.1	396648	HSP70.2	114.569	37.9879	-1.5926	0.000166512	0.00400847
XM_005672853.1	100620656	NECAB3	0.255005	2.49036	3.28776	0.000109149	0.00297056
XM_001929558.2	100152215	CDKN1A	40.2116	3.94363	-3.35002	1.14e-12	5.89e-10
XM_005668659.1	100520512	ABCA8	7.78207	18.9121	1.28108	0.00202344	0.0234501
XM_005654886.1	100620559	CYP4F55	46.5478	17.2893	-1.42884	0.000664021	0.0107785
XM_005654346.1	100156632	AGPAT4	1.55072	0.132864	-3.54491	0.00131267	0.0174548
XM_005652440.1	100517010	SDPR	187.28	70.4532	-1.41046	0.00336005	0.0336079
XM_003126313.3	100517400	LOC100517400	2.3732	13.5906	2.51771	1e-06	7.7e-05
XM_005674357.1	100738222	LOC100738222	3.82039	11.1386	1.54378	0.00348605	0.0344437
XM_005654884.1	100739130	LOC100739130	43.7323	15.3151	-1.51375	0.00150836	0.019109
XM_005653420.1	733697	AK5	1.9961	0	-inf	0.000149693	0.00370161
XM_003130160.3	100524162	SLC25A13	14.0224	5.99766	-1.22527	0.00567502	0.0487764
XM_003357444.3	100620687	LOC100620687	336.414	102.728	-1.7114	0.000284606	0.00585309
Novel_000339	XLOC_1560496	-	7.01828	37.9986	2.43676	9.3e-09	1.48e-06
XM_003127944.3	100520620	ROR1	1.84896	4.88477	1.40157	0.00282781	0.029931
XM_005653736.1	100157197	PRRC2C	2.65899	0.38656	-2.78211	2.84e-07	2.68e-05
NM_001243855.1	100511551	S1PR2	3.57493	11.1063	1.63538	0.00142214	0.0184311
XM_005659195.1	100524836	EPB41L2	5.58066	0.855586	-2.70545	6.02e-06	0.000328678
XM_005654915.1	100038015	LPAR2	0	1.70439	inf	0.000692632	0.0111083
XM_005661496.1	100519012	POC5	0	1.69721	inf	0.000984798	0.0141842
XM_005657558.1	100154010	PLEKHA3	0.525727	0	-inf	0.00536672	0.0470683
XM_005655786.1	100620637	DOK4	1.36198	0.24633	-2.46704	0.00328721	0.0331861
XM_005658545.1	445464	C1R	70.6035	222.097	1.65338	0.000334917	0.00663174
XM_003121858.2	100522657	AEN	17.9808	5.77736	-1.63797	0.000265084	0.00555729
XM_005670017.1	100525539	FXR1	10.5703	3.29011	-1.68382	0.00094766	0.0137872
XM_005669736.1	100737786	LOC100737786	2.56725	0.341641	-2.90967	0.00182491	0.0218614
NM_214246.1	397478	CES1	291.043	55.1421	-2.40001	4.17e-08	5.2e-06
XM_005668969.1	100737591	LOC100737591	0	0.869037	inf	0.000559723	0.00950651
NM_001278755.1	396869	NKL	13.6484	3.31515	-2.04158	0.00152982	0.0192925
XM_001928029.3	100152318	LOC100152318	1.39104	4.43024	1.67122	0.00214704	0.0243471
NM_001164652.1	397255	ACAN	0.0634899	1.32554	4.38391	3e-08	3.92e-06
Novel_000028	XLOC_184796	-	2.19535	10.2994	2.23003	0.00289066	0.0303
XM_005662739.1	100518011	FAM49A	3.87285	1.01589	-1.93065	0.000511435	0.00895405
XM_005656503.1	396590	MSMO1	47.4564	17.5598	-1.43432	0.000868909	0.0129482
XM_005663237.1	100154019	CD5L	0.716495	4.10691	2.51902	6.91e-05	0.0021526
XM_005659681.1	100520287	PPIP5K1	0	0.984761	inf	0.000202301	0.0045608
XM_005672407.1	102162241	LOC102162241	25.1879	8.2189	-1.61571	0.0020263	0.0234578
XM_005673899.1	100523416	UTP14A	2.39728	0	-inf	0.000179588	0.00422916
XM_005663543.1	100525341	FAM46C	0	0.629551	inf	0.00306615	0.0316145
XM_001924407.3	100156452	OLFML2B	4.24444	12.3142	1.53668	0.000793582	0.0121197
XM_005667336.1	100517547	BCO2	0.381992	2.08242	2.44664	0.00147021	0.0188754
XM_005667495.1	396602	ST3GAL4	1.3567	5.69888	2.07058	0.000880562	0.0130363
XM_005665160.1	100517950	TINAGL1	21.3241	3.73991	-2.51141	2.37e-06	0.000150268
XM_003131711.4	100515857	LOC100515857	15.6861	1.11244	-3.81768	6.33e-10	1.42e-07
XM_005670389.1	100739159	LOC100739159	3.63851	0.523768	-2.79635	0.00049529	0.00873579
XM_003354344.2	100622258	LOC100622258	11.74	30.5184	1.37825	0.000888649	0.0131069
XM_005656472.1	100521503	CEP170B	0.0278477	0.735274	4.72265	0.000149185	0.00369523
XM_005658356.1	100524986	LOC100524986	0	1.18701	inf	0.000684575	0.0110099
NM_001243643.1	100626770	PAMR1	1.14948	4.13532	1.84702	0.00127206	0.0170346
XM_005671982.1	100516343	NFE2L2	0	1.7619	inf	0.000621215	0.0102894
XM_005663480.1	100152294	GABPB2	0.316543	2.20346	2.79929	0.000123014	0.00319849
XM_005655780.1	100525579	CDH11	2.51298	6.85987	1.44878	0.0015002	0.0190778
XM_005656029.1	100134958	CAPZB	7.87058	1.98941	-1.98413	0.00199978	0.0232933
XM_005665947.1	100151920	NFYA	2.30142	0	-inf	6.18e-05	0.00197969
XM_003356414.2	100621611	MOCOS	6.56709	1.00002	-2.71523	2.99e-07	2.76e-05
XM_005669468.1	100517371	LOC100517371	2.23012	0	-inf	0.00182379	0.0218614
NM_213872.1	396891	RLN	1.14817	0	-inf	0.00422452	0.0397031
XM_005663889.1	100153516	BAZ2A	1.22167	0	-inf	3.09e-05	0.00117651
XM_001928953.3	100158002	HRSP12	141.751	56.4772	-1.32762	0.00146407	0.0188397
XM_005660133.1	733630	VLDLR	29.5788	12.0273	-1.29825	0.00215676	0.0244329
XM_003131730.3	100521516	ZNF207	3.91385	0.536573	-2.86674	0.000155099	0.00380217
XM_005662745.1	100511378	LOC100511378	0.280226	1.92901	2.7832	0.00418238	0.0394049
XM_005673847.1	733586	AGTR2	0.0296387	0.750397	4.6621	0.00217627	0.0245926
XM_005665798.1	100154350	NFKBIL1	1.28806	0	-inf	0.00395576	0.0378344
XM_005660459.1	100523532	ST6GALNAC6	1.58169	0.299611	-2.4003	0.00501794	0.0449655
XM_001926749.4	100154278	LOC100154278	0.49268	2.3825	2.27375	0.000177167	0.00418643
XM_005670923.1	100515342	P2RX6	6.98633	0.712273	-3.29403	1.85e-09	3.69e-07
XM_005654541.1	100152056	RABEPK	2.4239	0	-inf	0.00112632	0.0156246
XM_001927343.4	100157601	TYSND1	10.3366	3.86493	-1.41924	0.00280065	0.0296989
XM_003358837.3	100624376	LOC100624376	29.0444	102.506	1.81937	1.57e-05	0.000704334
XM_005665835.1	100736594	TNXB	7.5914	17.9934	1.24503	0.00319641	0.0325004
XM_003134699.2	100518997	FLNC	0.386453	2.23858	2.53422	3.64e-06	0.000211838
XM_003130237.1	100513611	LOC100513611	9.7892	29.6387	1.59822	0.000721574	0.0113794
NM_214023.1	397087	SPP1	123.497	6.34778	-4.28208	0	0
XM_005663068.1	100736695	LOC100736695	18.383	4.212	-2.12579	0.000121569	0.00317548
XM_005652782.1	100511802	PDDC1	52.8629	21.121	-1.32358	0.00167442	0.0205349
XM_005660321.1	100625952	TMEM245	117.137	28.3816	-2.04516	6.92e-06	0.000365969
XM_005673223.1	100512382	LOC100512382	0.664946	3.55784	2.41969	2.62e-05	0.00103468
XM_003130095.2	100523745	LOC100523745	1.93935	0.260349	-2.89705	9.52e-05	0.00266635
XM_005665280.1	100519663	LOC100519663	2.79784	12.6873	2.181	8.03e-06	0.00041265
NM_213816.1	396750	ICAM-1	6.08742	15.8709	1.38248	0.00199463	0.023269
XM_003126450.2	100523844	PIK3C2G	48.8908	10.7728	-2.18217	4.54e-07	3.97e-05
XM_005655538.1	100522613	ADCY6	14.6231	3.68444	-1.98873	1.51e-05	0.000680105
XM_005657859.1	100521941	ARMCX2	0.409009	3.51091	3.10164	6.14e-06	0.000333995
XM_005654963.1	100521252	CLK4	0	2.14978	inf	0.00070335	0.0112009
XM_003126645.3	100514961	GLT8D2	21.8484	82.2298	1.91214	5.16e-06	0.000288786
XM_005652561.1	100626600	ITGB7	2.14228	0.560939	-1.93323	0.00262131	0.0283124
XM_003361007.1	100515328	LOC100515328	3.30984	14.707	2.15167	7.94e-06	0.000409377
XM_003127503.2	100525702	MMP23B	6.05063	33.4294	2.46596	2.46e-07	2.37e-05
XM_005660457.1	100523532	ST6GALNAC6	0	2.62126	inf	0.000271662	0.00565341
XM_005666818.1	100518918	SH3D19	0	1.04761	inf	0.000402661	0.00754367
XM_003482683.2	100739844	LOC100739844	3.79396	12.3877	1.70714	0.000721399	0.0113794
XM_005670913.1	100155140	TOP3B	0.366044	1.70638	2.22085	0.00432622	0.0402593
XM_005672510.1	100514498	LOC100514498	0.26996	1.12658	2.06113	0.00212056	0.0241185
NM_001244827.1	100513514	NGFRAP1	2.22329	9.0374	2.02321	0.00430628	0.0402027
XM_005654665.1	100217395	LGALS12	57.4961	13.8586	-2.05268	4.28e-06	0.000245333
XM_003482681.2	100518624	CDCA7L	1.84899	7.46277	2.01297	0.000107886	0.00293969
XM_005662702.1	100738869	FAM228A	1.13591	0.124351	-3.19135	0.00473604	0.0431023
XM_005666548.1	100513670	NCAPG	2.70689	0.832514	-1.70109	0.00246704	0.0269925
XM_005672487.1	100513053	C16H5orf44	0	1.53047	inf	0.000200867	0.00453748
XM_005659964.1	100156994	NID2	90.8209	27.113	-1.74404	9.78e-05	0.00272794
XM_005666291.1	100736766	LOC100736766	3.24691	10.5644	1.70207	0.000837822	0.0125839
XM_005652738.1	100517075	EXD3	0.756733	0	-inf	0.000543687	0.00933883
XM_003360548.2	100627578	LOC100627578	0.493973	11.445	4.53414	1.48e-09	2.98e-07
XM_003481245.2	397424	QPCT	9.18816	31.1093	1.7595	7.02e-05	0.00216779
XM_005661945.1	100624152	RASA4	0.0912439	1.31305	3.84704	0.000139352	0.00351824
XM_005664850.1	102164768	LOC102164768	0.689232	2.75129	1.99705	0.000814971	0.0123683
XM_005656150.1	406190	DNAJC6	1.2003	0	-inf	0.000156149	0.00381967
XM_005653257.1	102158205	LOC102158205	22.0461	1.51688	-3.86135	4.94e-08	6e-06
XM_005669433.1	100513435	ZNF197	0.835371	0	-inf	0.000611365	0.0101932
NM_214248.1	397480	HSD11B1	27.6536	118.192	2.09559	6.28e-07	5.19e-05
XM_003125223.3	100521264	ATL2	8.50727	2.57107	-1.72633	0.00170727	0.0208366
XM_005672912.1	100152867	DSN1	0.192284	1.24716	2.69734	0.0035501	0.0349142
XM_005668366.1	100624925	LOC100624925	21.6009	77.1353	1.8363	1.33e-05	0.000616861
XM_005667209.1	100521208	CCDC81	0.809424	0	-inf	0.00257555	0.027911
XM_005668128.1	100620286	LOC100620286	0.902103	6.72071	2.89725	2.16e-07	2.13e-05
XM_003130105.2	100526237	FMOD	30.6741	245.943	3.00323	3.72e-10	9.2e-08
XM_003483058.2	100627054	RFFL	1.20106	0	-inf	0.000478003	0.0085229
NM_001244783.1	100513178	PTX3	5.0332	19.7492	1.97224	2.49e-05	0.000998582
XM_005656955.1	100625110	NBR1	8.10641	1.49502	-2.4389	1.02e-06	7.79e-05
XM_005666921.1	397674	CAMK2D	2.04822	0	-inf	6.94e-05	0.0021531
XM_003358054.3	396709	LOC396709	0.69339	0	-inf	0.00200601	0.023306
XM_005663372.1	414388	TPM3	0	0.893117	inf	0.00426021	0.039923
XM_005667936.1	102163482	LOC102163482	3.20661	0.342536	-3.22672	0.000124559	0.00322391
XM_001928589.3	100157591	PM20D2	28.9331	11.5185	-1.32877	0.00168535	0.0206169
NM_001252206.1	100516512	FAM107A	7.39559	17.7531	1.26333	0.00339148	0.0338478
XM_005662128.1	100518118	LOC100518118	9.63211	2.01721	-2.25549	0.00019204	0.00442423
XM_005656670.1	100512182	PLEKHA6	0.533037	0	-inf	0.00300215	0.031124
XM_003482979.1	100736758	LOC100736758	16.9276	83.4775	2.30201	5.6e-08	6.7e-06
XM_003358469.2	100623981	CAMKV	0.255978	1.05267	2.03996	0.00247249	0.0270041
XM_005667042.1	100519788	NRIP3	3.02426	20.8303	2.78403	6.68e-10	1.49e-07
XM_005672117.1	100157334	ZDBF2	0	0.750938	inf	0.000131398	0.00334379
XM_005673632.1	100037295	KDM5C	0.0310398	0.862036	4.79556	4.41e-05	0.00155345
XM_005660505.1	100153500	NUP188	0.756573	0	-inf	0.000443119	0.0080559
XM_005657919.1	100519756	LOC100519756	3.87067	0.616002	-2.65157	0.00025373	0.00540395
XM_005658234.1	100625722	LOC100625722	238.565	92.9397	-1.36002	0.00120668	0.0164399
XM_005661649.1	100525213	SHROOM1	1.74597	0	-inf	5.75e-05	0.0018735
XM_005664013.1	100624034	CAPRIN2	0	1.04662	inf	0.000608397	0.0101586
XM_003131499.2	100512626	LOC100512626	42.8524	18.8899	-1.18176	0.00547074	0.0476697
XM_003133497.3	100515344	HOXD10	0.114773	0.930295	3.0189	0.000117484	0.00311011
XM_003356904.3	100621918	LOC100621918	4.4116	0.891847	-2.30644	0.000318258	0.00638905
XM_003354487.2	100624152	RASA4	1.34731	4.99065	1.88915	0.000472139	0.00846373
XM_003126549.2	100520565	PLEKHG6	0.935202	0	-inf	0.000358318	0.00697156
XM_005673558.1	100736958	LOC100736958	56.5942	10.748	-2.39659	5.29e-08	6.36e-06
XM_005672155.1	100737355	KANSL1L	0.519921	0	-inf	0.00222839	0.0250694
XM_005655762.1	102167542	LOC102167542	26.352	0.386204	-6.0924	1.8e-08	2.55e-06
XM_001924693.5	100155794	LRCH2	0.614685	4.68586	2.93039	2.1e-08	2.89e-06
XM_003482909.2	100738982	LOC100738982	0.316665	2.45401	2.95411	0.000581075	0.00977418
NM_001038004.1	654325	MMP9	4.99572	0.0280521	-7.47644	4.67e-07	4.06e-05
XM_003480229.2	100737684	LOC100737684	1.65683	11.8549	2.83899	2.19e-05	0.000920614
XM_003125511.3	503658	ENPP2	10.5998	1.58718	-2.73949	3.05e-07	2.79e-05
XM_003124640.3	100512773	PPL	3.6043	26.0641	2.85427	3.41e-11	1.06e-08
XM_005671744.1	102163714	LOC102163714	159.238	47.1177	-1.75684	4.3e-05	0.00152377
XM_005670736.1	100157435	UBE3B	0.332465	1.52181	2.19452	0.000716864	0.0113287
XM_003129940.2	100520210	C1QTNF5	17.8094	52.4246	1.55761	0.000271265	0.00565031
XM_005660242.1	100519814	RNF38	1.01071	0	-inf	0.000292309	0.00598444
NM_214408.1	399538	PRDX6	306.846	117.088	-1.38993	0.00274854	0.0292967
XM_005652517.1	100517160	LOC100517160	12.057	3.69266	-1.70714	0.00328911	0.0331893
XM_005658013.1	100157413	LOC100157413	4.95014	12.8243	1.37334	0.00140192	0.0182385
XM_001925765.2	100154649	RAI2	0.389579	1.87777	2.26903	0.000991215	0.0142298
XM_003129230.4	100525592	SEC24D	20.0351	49.8118	1.31396	0.00157288	0.0196999
XM_005660240.1	100519814	RNF38	2.20946	0	-inf	4.77e-05	0.00163349
XM_005671622.1	100512373	TMEM163	0.872763	0.0772468	-3.49804	0.00182588	0.0218615
XM_005659927.1	100153928	PRPF39	3.64393	10.858	1.57519	0.000868443	0.0129482
XM_005670732.1	100157435	UBE3B	0	0.664111	inf	0.000610899	0.0101929
NM_001145754.1	100271745	TCAP	1.31582	4.76168	1.85551	0.0035739	0.0350678
XM_003129236.3	100512003	NDST4	0.163255	1.39009	3.08999	7.86e-05	0.00234484
XM_003122960.4	397173	SOX-6	6.89362	2.59144	-1.41151	0.00127435	0.0170551
XM_005658301.1	100521519	LOC100521519	7.89761	1.95414	-2.01488	0.00303324	0.0313704
XM_005657392.1	100737818	LOC100737818	65.0037	22.1929	-1.55042	0.000266446	0.0055755
XM_003483126.2	100736917	LOC100736917	0.546563	2.3258	2.08927	0.00415205	0.0391841
XM_005668134.1	100514676	ACBD5	3.80961	1.12616	-1.75824	0.0023432	0.0260133
XM_003122966.4	100516954	SPON1	6.47619	127.05	4.2941	0	0
XM_005670876.1	100154268	UBE2L3	7.80944	0.471228	-4.05072	0.000129083	0.00331084
XM_003121722.4	100510995	CCBE1	0.952228	9.47941	3.31542	1.41e-09	2.86e-07
XM_005667914.1	100512672	BRINP3	0	1.03937	inf	0.000273117	0.00567703
NM_001142841.1	100217392	LGALS13	2.98595	0	-inf	0.00159485	0.0198374
NM_001129959.1	100170114	POR	70.415	24.8343	-1.50355	0.000326908	0.00651095
XM_005667616.1	100738511	LOC100738511	45.938	111.663	1.28139	0.00394191	0.037734
XM_005663159.1	613131	FCGR2B	3.97175	0.775423	-2.35672	0.00204688	0.0236239
XM_001929465.5	100155084	XPO5	0.93775	0.165074	-2.50609	0.0020246	0.0234501
XM_005673579.1	100521831	PHF16	1.63693	0	-inf	7.73e-05	0.00232126
XM_005663877.1	397097	DGKA	0.894015	3.14474	1.81457	0.00295593	0.0308004
XM_001928100.3	100153921	DNM1	0.667467	3.60199	2.43202	7.23e-05	0.00221008
XM_005655479.1	100144768	CBY1	3.35226	0	-inf	0.0006565	0.0107137
XM_003129222.4	100522885	PRDM5	3.41398	10.2797	1.59028	0.000491668	0.00868839
XM_005653448.1	100522444	RPP40	1.80381	0.233135	-2.95181	0.000707836	0.0112173
XM_005674337.1	100625930	RTN4RL1	0.205909	0.867757	2.07528	0.00254611	0.0276447
XM_003482083.2	100517719	OSBPL9	0.724763	2.66306	1.8775	0.00415417	0.0391879
XM_005672135.1	102166364	LOC102166364	2.56301	0	-inf	0.000219166	0.00486742
XM_005657449.1	100154382	ZFYVE27	0	1.45171	inf	0.00312976	0.0321245
XM_005662961.1	100155024	DPY19L4	3.3395	0.863936	-1.95063	0.00272996	0.0291671
Novel_000304	XLOC_1433897	-	0.987477	4.7191	2.25669	2.13e-06	0.000138852
XM_005670724.1	396765	GLTP	5.46937	14.5607	1.41263	0.00292036	0.0305127
XM_005652513.1	100101923	IGFBP6	0.723249	3.80251	2.39439	0.000288873	0.00592476
XM_005670349.1	100626262	SH3BGR	1.55189	0	-inf	0.00228529	0.0255326
XM_003354493.2	100624812	LOC100624812	101.879	24.6085	-2.04963	2.22e-06	0.000142996
XM_005668573.1	100626205	SLC38A10	0.136851	1.04349	2.93073	0.000967018	0.014015
XM_005657328.1	100156224	TMEM116	0.859318	0	-inf	0.005604	0.0483858
XM_005671752.1	102165804	LOC102165804	6.06402	1.58696	-1.934	0.000662725	0.0107651
XM_005658806.1	102163021	LOC102163021	2.91127	10.5464	1.85702	0.00047595	0.00850846
NM_213757.1	396602	ST3GAL4	2.24218	0	-inf	0.000484123	0.00859507
XM_003482573.2	100738008	LOC100738008	2770.27	206.452	-3.74615	1.44e-08	2.14e-06
XM_003355753.3	100622584	GLG1	0	0.681746	inf	0.000422895	0.00783767
XM_003357087.2	100521385	NUDT9	2.16594	0.311277	-2.79872	0.00355057	0.0349142
XM_005673332.1	397641	CPR2	0.627984	0	-inf	0.00534244	0.046937
XM_005659878.1	100522116	KIF23	3.18094	0.809713	-1.97397	0.00039315	0.00743985
XM_005665754.1	100152381	TCF19	2.05914	0.515623	-1.99765	0.00311884	0.0320414
NM_213857.1	396862	TIMP1	8.1595	33.2642	2.02742	7.11e-05	0.00218145
XM_005667422.1	100517049	VPS11	1.38018	0.276665	-2.31864	0.00431753	0.0402404
XM_005671575.1	102164100	LOC102164100	1.56912	0.31045	-2.33753	1.11e-05	0.000535768
XM_005665641.1	100157771	LRRC16A	1.67659	5.98509	1.83585	0.000130091	0.00332398
XM_001928591.2	100155346	ABCB9	1.42703	0.337801	-2.07877	0.00190868	0.022591
XM_005674378.1	100240743	DDIT3	39.1051	6.18253	-2.66109	6.07e-07	5.04e-05
XM_003135050.3	100521831	PHF16	2.78502	0.0170733	-7.34981	0.000163654	0.00395221
XM_005663947.1	102158398	LOC102158398	5.72806	1.41582	-2.01641	0.00239777	0.0264769
XM_005673884.1	100154944	STAG2	7.6015	1.48432	-2.35649	1.39e-06	0.000101012
XM_005672628.1	102167395	SLC12A7	32.5801	7.60518	-2.09894	9.41e-06	0.000467726
XM_005662946.1	654326	RFN19	22.4505	8.76961	-1.35616	0.00152144	0.0192188
Novel_000015	XLOC_079871	-	1.09169	5.20879	2.25439	0.000168852	0.00403913
XM_005657685.1	100233181	FASTK	0	1.93657	inf	0.00109622	0.0153966
XM_003125112.3	100524195	B3GNT2	3.57577	10.9829	1.61893	0.000488058	0.00864468
XM_005656929.1	100626953	AMZ2	14.1651	4.54736	-1.63924	0.00219554	0.0247734
XM_001929152.3	100157207	LOXL4	1.08511	7.81735	2.84884	7.34e-08	8.34e-06
NM_001167629.2	448982	ACSL1	547.697	128.246	-2.09446	0.000620294	0.0102868
XM_005658537.1	100627773	ZNF10	0	0.71842	inf	0.00553684	0.0480893
XM_005673267.1	100623678	NT5C3A	1.01011	0	-inf	0.00426923	0.0399745
NM_001129957.1	100037935	CD207	0	0.98103	inf	0.00267284	0.0287596
XM_003127753.3	100518132	LOC100518132	14.291	75.2588	2.39675	6.29e-08	7.37e-06
XM_005674394.1	100517644	ZC3H7A	0.242707	1.43618	2.56495	0.00279466	0.0296637
XM_003123707.3	100518474	COL4A3BP	11.4049	1.98243	-2.52432	1.93e-06	0.000127928
XM_003484216.2	100519193	NUDT7	9.18369	2.48641	-1.88501	0.00363852	0.0355178
XM_003132492.3	100524956	IGSF10	0.485693	1.49528	1.6223	0.00307935	0.0317023
XM_005669721.1	100524460	FRMD4B	5.1703	12.6046	1.28563	0.00305137	0.0315049
XM_005656895.1	396988	TIMP2	57.4561	149.603	1.38061	0.00320257	0.0325339
XM_005657789.1	100312968	EBP	82.4144	31.6573	-1.38036	0.00124238	0.0167351
XM_005667389.1	100511707	BACE1	0.669485	0.0861536	-2.95807	0.0029767	0.0309591
XM_005670893.1	100519740	SPECC1L	68.7854	21.5952	-1.67139	0.000195343	0.00446709
XM_005662509.1	595116	RAB1A	7.78247	2.24628	-1.79269	0.00113856	0.0157287
XM_005659102.1	100512199	ERMARD	1.0105	3.49776	1.79137	0.00348394	0.0344378
XM_005663135.1	397501	POU2F1	0	0.675185	inf	0.00394055	0.037734
NM_001244344.1	100514303	TMEM33	5.09814	0	-inf	2.18e-05	0.000917146
XM_005653510.1	100154397	MAN2A2	6.14253	2.37332	-1.37193	0.00360266	0.035289
XM_003129199.3	100516866	MFSD8	13.4803	5.17622	-1.38088	0.00472773	0.0430439
XM_005671478.1	100157106	ATRNL1	4.76619	30.1082	2.65925	7.02e-10	1.52e-07
XM_005669527.1	100155669	TREX1	2.81277	0.399011	-2.81749	0.00197989	0.0231445
XM_005667944.1	100513811	AKT3	0	0.755268	inf	0.000802725	0.0122101
XM_005659005.1	100624215	LOC100624215	10.3387	3.74821	-1.46378	0.00536699	0.0470683
XM_001926509.4	100154001	LOC100154001	33.1084	1.96297	-4.07609	2.48e-11	8.29e-09
XM_003122829.4	100516663	CREB3L1	2.09663	18.9342	3.17485	1.62e-10	4.33e-08
XM_005665047.1	100523794	MFAP2	0.480087	3.77078	2.9735	0.000197138	0.00448444
XM_005659957.1	102163937	GPR137C	3.89731	1.10242	-1.82181	0.00520832	0.046072
XM_005662293.1	100520371	BUB1	1.59846	0.367726	-2.11998	0.00421935	0.039671
XM_005674053.1	100622635	SLC10A3	0.642996	3.41314	2.40822	0.000887627	0.0131068
XM_005667748.1	100521328	PNPLA8	5.04465	0	-inf	0.000122586	0.00319104
XM_005661714.1	100521716	MATR3	3.74152	1.18973	-1.65299	0.00316495	0.0323392
XM_005654744.1	100511004	ARHGEF18	0.383375	1.4034	1.8721	0.00516875	0.0458891
XM_003127105.2	100514651	KCNK6	0.785048	2.9819	1.92538	0.00127925	0.0171106
XM_005663500.1	100514576	ADAMTSL4	0.266883	1.90953	2.83894	3.09e-05	0.00117651
NM_001128433.1	396754	SLC2A4	47.6602	11.1946	-2.08998	1e-06	7.7e-05
XM_005664757.1	100524202	ZNF473	0	0.992637	inf	0.000309325	0.00626506
XM_005658613.1	100624689	LOC100624689	3.78606	0.677055	-2.48335	0.000659111	0.0107371
XM_005654746.1	100522787	LOC100522787	1.67499	0.304473	-2.45976	0.000233738	0.0050781
XM_005656974.1	100623826	DDX52	2.13478	0.0770142	-4.79282	0.000186664	0.00433239
XM_003361869.2	100622336	CSF3R	0.957932	0.233329	-2.03756	0.00346605	0.0343058
XM_003481179.2	100737728	MTHFD2	6.48987	18.1764	1.4858	0.00207268	0.0238193
XM_003481524.2	100621517	TTLL1	8.48697	2.18169	-1.95981	0.00043757	0.00801651
XM_003135417.2	100521652	LOC100521652	4.18887	0.431928	-3.2777	2.98e-06	0.0001822
XM_003125019.2	100518904	TTC31	0.242959	1.21795	2.32567	0.00459939	0.0421116
XM_005655712.1	100521792	ANO2	1.49719	0.215295	-2.79787	0.000331094	0.00657701
XM_005666551.1	100620577	SLIT2	5.60455	28.746	2.35869	1.89e-06	0.000125734
XM_003484271.2	100736585	LOC100736585	0.148041	0.823904	2.47648	0.000931267	0.0136023
XM_001926603.4	100152961	CRISPLD1	2.35173	10.6251	2.17569	5.51e-06	0.000305949
NM_001025229.1	574075	FABP7	5.09526	0.292408	-4.1231	9.02e-06	0.00045271
NM_001243406.1	100153176	SFRP5	120.551	33.6775	-1.83979	1.33e-05	0.000617187
XM_005661596.1	100511866	CSNK1G3	2.59002	0.28053	-3.20674	7.51e-06	0.000389956
XM_005659945.1	100141306	PYGL	0.767235	0	-inf	0.00107042	0.0151843
NM_214400.1	399501	ADRA2A	0.531612	7.642	3.84551	3.03e-09	5.78e-07
XM_005670250.1	100154641	ABI3BP	14.0079	51.2706	1.87189	9.77e-06	0.000484825
XM_005670112.1	100620380	CEP19	0.772862	0	-inf	0.00516121	0.0458695
XM_003361329.2	100623898	LOC100623898	38.1539	13.44	-1.5053	0.00401665	0.0382879
XM_001929318.4	100157523	GGT5	2.20504	9.87273	2.16265	1.38e-05	0.000629544
XM_001924333.3	397538	ME1	939.157	223.652	-2.07011	0.00091688	0.013434
XM_003482957.1	100738654	LOC100738654	13.2488	44.4707	1.74699	4.62e-05	0.001602
XM_005657577.1	100516764	SP140	2.50325	0.30551	-3.03451	5.88e-05	0.00190485
XM_005672721.1	100523338	ZNF133	3.67614	0.434808	-3.07974	2.48e-05	0.000998582
XM_005669820.1	100233193	MGLL	277.798	44.6026	-2.63884	2.83e-07	2.68e-05
NM_001167639.1	100312960	ANXA4	546.266	136.8	-1.99754	1.1e-05	0.00053252
XM_005660174.1	100154160	PSAT1	225.116	65.4997	-1.78111	0.000110788	0.00299366
XM_005669812.1	100152254	LOC100152254	12.0849	4.15252	-1.54115	0.00107572	0.0152499
XM_005662047.1	100625065	NFATC2IP	0.934645	0	-inf	0.00384077	0.0370545
XM_003132654.2	100154779	MAATS1	1.21549	0.246243	-2.30339	0.00443503	0.0409958
XM_005666719.1	102159747	LOC102159747	4.09787	0.717586	-2.51365	0.00257412	0.0279088
XM_003354874.2	100620823	YPEL5	12.3737	2.70929	-2.19129	3.04e-05	0.00116568
XM_005672420.1	100516883	C16H5orf42	0.0122577	1.18161	6.59093	1.39e-06	0.000101012
XM_005657519.1	100624966	ARHGEF10	22.333	6.94964	-1.68417	0.000198195	0.00449948
NM_001167635.1	100156047	IVD	140.798	60.1207	-1.2277	0.00334874	0.0335941
XM_003357274.2	100626413	ELMOD1	0.122332	0.724454	2.56609	0.000751861	0.0116311
XM_005668460.1	100737986	DIAPH3	2.28972	0.585382	-1.96772	0.00309034	0.0317918
XM_005668446.1	100525605	ENOX1	2.57403	7.73056	1.58654	0.00149421	0.0190305
XM_005657795.1	100627807	RBM3	2.86798	13.1567	2.19769	0.000167358	0.00401606
XM_005672422.1	100516883	C16H5orf42	0.735893	3.3072	2.16804	1.08e-05	0.000522032
XM_005656272.1	102161103	LOC102161103	0	0.608954	inf	0.00230327	0.0256577
XM_003354872.2	100620823	YPEL5	2.97753	0.69562	-2.09774	0.00273257	0.0291813
XM_003482310.2	100736980	PRIMA1	0.874785	7.89783	3.17446	0.00538146	0.0471218
XM_005655213.1	100519304	ELMOD3	148.838	44.8707	-1.7299	0.000118246	0.00311011
XM_005663292.1	100525162	MSTO1	1.29887	0	-inf	0.000412568	0.00769122
XM_005668336.1	100153584	SMAD9	2.88486	10.456	1.85776	2.57e-05	0.00102254
NM_213988.1	397048	ST5AR2	1.64656	0.31068	-2.40595	0.000515347	0.00898188
XM_005657565.1	100144630	FKBP7	4.54709	17.435	1.93897	0.000453319	0.00818648
XM_005665149.1	100621644	TRNAU1AP	3.72709	0	-inf	0.000778418	0.0119083
XM_003355808.2	396827	MT-2B	17.3343	76.524	2.14229	2.87e-05	0.00111622
XM_005672663.1	100152836	AGPAT6	16.8712	6.1564	-1.4544	0.00211412	0.0240939
XM_003135510.3	100515521	SPRY3	1.09793	0.132337	-3.05249	1.21e-05	0.000568664
NM_001128445.1	100127159	SLC16A1	86.7647	19.3326	-2.16607	3.99e-07	3.54e-05
XM_005659366.1	100523341	ARMC2	0	0.850492	inf	0.00124031	0.0167266
XM_005662507.1	100517152	MEIS1	4.7944	18.1806	1.92298	0.000110431	0.0029911
XM_005654696.1	100519534	ANO3	4.95374	11.4958	1.21452	0.00526071	0.0464399
XM_005665910.1	397297	PPARD	0.703834	0	-inf	0.00174434	0.0211188
XM_005667005.1	397087	SPP1	15.2348	0.755656	-4.3335	6.11e-10	1.39e-07
XM_003127328.3	100518493	RCN3	39.179	156.904	2.00173	2.16e-06	0.000139973
XM_005663716.1	100155195	GBP7	6.17515	1.66131	-1.89416	0.000265087	0.00555729
XM_003134814.3	100514021	ZNRF2	21.6992	7.62275	-1.50926	0.000315823	0.0063514
XM_005665159.1	100517950	TINAGL1	74.2674	21.4823	-1.78958	3.08e-05	0.00117651
XM_003123901.2	100517640	ISOC1	135.052	39.542	-1.77206	3.84e-05	0.00138431
XM_005666329.1	100156934	UPF0639	1.29694	0	-inf	0.000463899	0.00834028
XM_003124077.3	100512160	SPINK5	0.837744	5.85358	2.80474	2.83e-05	0.0011041
XM_005667305.1	100524161	PDGFD	17.4546	44.7854	1.35942	0.00136555	0.0178859
XM_005674606.1	100521189	KCNK12	0.196696	1.55249	2.98055	7.11e-05	0.00218145
XM_005665179.1	100522017	TXLNA	1.51761	0	-inf	0.000121053	0.0031694
XM_005662348.1	100512775	LOC100512775	1.88029	0.27482	-2.77439	6.65e-05	0.00208578
XM_005669410.1	100523331	NKTR	2.53107	6.90345	1.44757	0.0011643	0.0159679
XM_003356996.2	100627876	FAM160A1	0.22455	1.00145	2.15698	0.0041316	0.0390845
XM_005667694.1	733702	CD36	26.3218	8.74219	-1.59019	0.000223271	0.00493563
XM_001927721.5	100153765	LOC100153765	36.2317	122.898	1.76214	2.65e-05	0.00104291
XM_003135524.2	100517992	MPP1	30.5025	11.8273	-1.36681	0.00179428	0.0215969
XM_001928612.3	100156505	C7H15orf59	5.65986	1.44026	-1.97444	0.000355092	0.00693253
XM_003361560.2	100626400	LOC100626400	15.5184	2.67285	-2.53753	6.16e-05	0.00197578
XM_001925579.4	100157139	LOC100157139	0	1.03901	inf	0.00174392	0.0211188
XM_005659047.1	100623720	LOC100623720	120.826	434.758	1.84728	6.52e-05	0.00205098
XM_005662154.1	100512403	UBN1	1.64628	0.461245	-1.8356	0.00398078	0.0380098
XM_005661806.1	100515194	ABLIM3	10.5499	2.71357	-1.95897	1.16e-05	0.000551419
XM_005664285.1	100511198	LIN7A	1.34828	0.252233	-2.41829	0.000889369	0.0131069
XM_003356570.2	100622387	LOC100622387	29.8174	8.01207	-1.8959	0.000976442	0.0140976
XM_003481495.2	100518248	GPSM2	2.70837	7.75915	1.51848	0.0019643	0.0230335
XM_005658716.1	100622334	LOC100622334	4.95972	17.4731	1.8168	0.000513173	0.00896468
XM_005671075.1	396985	PLAU	0	1.53199	inf	0.00116007	0.0159483
XM_005665986.1	100134967	PPP2R5D	0.115116	2.73333	4.5695	8.33e-07	6.55e-05
XM_005667682.1	397377	CACNA2D1	1.54252	0	-inf	2.96e-05	0.00113932
XM_005653956.1	574054	ATP5G1	0.385247	4.23057	3.457	0.000126492	0.00325174
XM_005658714.1	100621514	LOC100621514	0.364768	2.38203	2.70714	0.000192242	0.00442423
XM_003121912.2	100518643	IL33	11.5929	31.2813	1.43206	0.000828384	0.0125083
XM_005668871.1	100525950	LOC100525950	1.94906	12.6771	2.70138	2.9e-05	0.00112429
XM_005653199.1	100521016	LOC100521016	7.55882	2.4862	-1.60422	0.00139563	0.0181961
XM_003481504.2	100737939	LOC100737939	3.71524	54.6252	3.87804	2.02e-14	1.53e-11
XM_003128108.3	100525880	SCMH1	18.153	7.11217	-1.35185	0.0049633	0.0445462
XM_005669622.1	100621118	ABHD14B	1.14663	5.95565	2.37686	0.000277054	0.00572889
XM_005664879.1	100521730	ZNF667	0	2.3138	inf	9.49e-05	0.00266533
XM_001925136.3	100157181	TMEM47	41.3894	109.923	1.40916	0.00191623	0.0226486
XM_003354118.2	100524241	WIZ	1.44979	0	-inf	9.89e-05	0.00274748
XM_005667941.1	100522753	LOC100522753	3.60625	1.14297	-1.65771	0.00193762	0.0228266
Novel_000224	XLOC_1080405	-	1.5467	0.282468	-2.45303	3.1e-05	0.0011794
XM_003482674.2	100738788	LOC100738788	21.7109	3.27305	-2.72971	2.25e-06	0.000143691
XM_003360866.2	100625959	LOC100625959	1.43777	5.21346	1.85841	0.00548711	0.0477574
NM_001244551.1	100624902	KAZALD1	5.52188	16.3509	1.56614	0.000743809	0.0115349
XM_005658440.1	100623338	LOC100623338	17.4259	5.3189	-1.71203	0.00184631	0.0220133
XM_005655925.1	100523191	IRGQ	5.51853	1.98393	-1.47593	0.00178245	0.0215001
XM_003133759.2	100515346	ACKR3	26.0566	63.2263	1.27888	0.0019811	0.0231456
XM_003354992.3	100621741	CSMD3	0.257638	1.26795	2.29908	0.000196785	0.0044809
XM_003480710.2	100525150	CD44	19.7983	47.7522	1.27019	0.00241097	0.0265968
NM_001184753.1	100415922	SPATA17	0.312336	2.33094	2.89974	0.000742788	0.0115349
NM_214239.1	397471	MMP14	63.9547	183.796	1.52299	0.0016088	0.0199455
XM_005666701.1	100620316	EXOC1	5.4036	1.41416	-1.93397	0.000439189	0.00801651
XM_005668594.1	100526132	GAA	0.672099	0	-inf	0.00173797	0.0210979
XM_005668717.1	100523462	PLEKHM1	0.721778	0	-inf	0.000497879	0.00877078
XM_003359322.2	100157585	ENTPD7	1.95988	5.06194	1.36893	0.00253968	0.0276377
XM_003480585.2	100737120	LOC100737120	4.29961	12.4194	1.53031	0.00145007	0.0187019
XM_005673529.1	100738608	LOC100738608	68.5629	28.692	-1.25678	0.00516947	0.0458891
XM_005670563.1	733643	LOC733643	1.08045	0.0943353	-3.51769	4.91e-06	0.000276696
XM_005665962.1	100518497	LOC100518497	0.723789	0	-inf	0.00324605	0.0328874
XM_005656189.1	102163161	TMEM53	8.0402	2.75184	-1.54684	0.00254494	0.0276447
NM_001110172.1	100126235	AQP3	36.8999	121.471	1.71893	4.48e-05	0.00157367
XM_003481240.2	100521443	LOC100521443	1.89828	0	-inf	0.000461893	0.00831078
XM_005673525.1	100233182	GK	1.06079	0	-inf	0.00210756	0.0240796
XM_003360571.2	396873	TCN1	1.62862	0	-inf	0.000882548	0.0130487
XM_005653252.1	100737013	LOC100737013	181.716	29.9666	-2.60026	5.1e-09	8.98e-07
NM_001110174.1	100126237	CTCFL	1.52625	10.9442	2.8421	7.68e-08	8.69e-06
Novel_000318	XLOC_1512693	-	2.7876	8.59039	1.6237	0.00166704	0.0205108
XM_005652935.1	100627205	ARSK	0	10.4004	inf	1.1e-05	0.000531781
XM_005663645.1	100158146	LOC100158146	0.0334835	0.713319	4.41302	7.24e-05	0.00221008
NM_001044584.1	733653	LOC733653	37.3813	12.4422	-1.58708	0.000310511	0.00627791
XM_003135264.2	100524295	TCEAL3	0.140902	2.08081	3.88437	0.000348089	0.00686064
XM_005667785.1	100522392	RASAL2	1.95633	0.436491	-2.16413	0.000876135	0.0129877
XM_005668167.1	100522395	NEBL	0	1.36193	inf	0.000268376	0.00560555
XM_005672233.1	100522168	DNAJB2	0	1.36953	inf	0.00050462	0.0088552
XM_003481502.2	100737854	LOC100737854	1.67257	5.33224	1.67267	0.00361519	0.0353724
XM_005655531.1	100152022	MTERFD3	0.724273	0	-inf	0.00309601	0.0318357
XM_005667319.1	100519789	CRYAB	20.513	3.79603	-2.43398	3.82e-05	0.00137829
XM_005665871.1	100152205	DST	0.169575	1.872	3.46459	5.03e-10	1.22e-07
XM_001928323.4	100157790	FRMD6	32.5049	83.1842	1.35565	0.00244898	0.0268726
XM_005656679.1	100037284	ITGB8	8.54487	2.29887	-1.89413	2.12e-05	0.000899651
XM_003134706.2	100519990	FAM71F1	0.574532	0	-inf	0.00172034	0.0209624
XM_003130395.4	100521032	CENPF	3.67991	1.02303	-1.84682	6.52e-05	0.00205098
XM_005670713.1	100156249	MLEC	5.04415	1.27608	-1.9829	8.49e-05	0.00247159
NM_001101815.1	448981	C2	14.9401	50.3528	1.75288	3.21e-05	0.00121325
XM_005667990.1	100521742	NEK7	4.11483	11.2257	1.4479	0.00159198	0.0198374
XM_005660774.1	396938	GANAB	0	0.720506	inf	0.00239295	0.0264364
XM_003480280.2	100156800	SNX14	0	2.83348	inf	0.000130081	0.00332398
XM_003123527.1	396554	COMP	0.530563	66.6015	6.97189	0	0
XM_005662601.1	100518189	SRSF7	0	3.1434	inf	0.00104891	0.0149164
XM_005672553.1	100512746	PANK3	79.659	11.5236	-2.78925	8.37e-10	1.76e-07
XM_005663055.1	100522611	MTFR1	14.6778	3.87212	-1.92245	6.94e-05	0.0021531
XM_005658203.1	100620302	FIBIN	11.341	43.8802	1.95202	3.16e-06	0.000191244
Novel_000009	XLOC_048383	-	222.747	39.8503	-2.48275	1.01e-05	0.00049757
XM_003480625.2	100737434	LOC100737434	42.9339	108.576	1.33851	0.00142258	0.0184311
XM_005673623.1	100516529	LOC100516529	1.49499	6.55505	2.13247	0.000245402	0.00527603
XM_005672555.1	100513632	LOC100513632	3.48579	9.50298	1.44689	0.0038971	0.0374152
XM_003124563.4	100511318	ACSM5	0.105048	1.05842	3.3328	0.000153851	0.00378384
XM_005667442.1	102166665	LOC102166665	155.539	58.6917	-1.40604	0.00301951	0.0312662
XM_005656669.1	100512182	PLEKHA6	3.57129	1.20169	-1.57137	0.00278733	0.0296129
XM_001929111.4	100155149	CLK2	0.201683	4.19464	4.37839	1.4e-06	0.000101012
XM_001928335.4	100151951	TUBA4A	22.6442	5.89551	-1.94145	4.92e-05	0.00166965
XM_005667791.1	100627019	ABL2	1.03526	0	-inf	0.000197541	0.00448911
XM_005653725.1	606743	LOC606743	4.52036	0.463401	-3.28611	7.52e-06	0.000389956
XM_001926728.2	100152844	SDR39U1	16.2476	5.02775	-1.69224	0.00101599	0.0145119
XM_003361403.2	100628221	LOC100628221	4.82069	1.42846	-1.75478	0.00395943	0.0378536
XM_005663912.1	100514459	LOC100514459	0.586064	3.48162	2.57063	0.000501954	0.00882724
XM_005665918.1	102160105	CLPSL2	6.95719	0	-inf	0.00124845	0.0167876
XM_005667982.1	102165438	LOC102165438	1.95035	0.303361	-2.68463	9.18e-05	0.00260309
XM_003358521.2	100625640	VGLL4	5.53802	13.7006	1.3068	0.00276538	0.0294348
XM_003123500.2	100518649	JAK3	0.833635	0	-inf	0.000485142	0.00860644
XM_005665523.1	100511204	ZNF643	0	1.22977	inf	0.000728956	0.0114088
XM_005661327.1	100524667	PLIN4	359.789	75.2234	-2.2579	0.000362147	0.00701602
XM_005674648.1	100518733	CACNA1C	1.42395	3.979	1.4825	0.0029893	0.0310475
XM_005655025.1	100525453	DPYSL3	1.21514	3.68245	1.59955	0.0043193	0.0402404
NM_001243468.1	100154019	CD5L	1.32068	8.01091	2.60068	1.38e-06	0.000101012
XM_005654580.1	100511912	PRRC2B	0.443123	1.67936	1.92213	0.000419068	0.00777414
XM_005654394.1	100522582	SLC35F1	0.378389	1.58313	2.06484	0.00352695	0.034742
XM_005665525.1	100511204	ZNF643	1.0188	5.46459	2.42324	5.05e-05	0.00170145
XM_005656546.1	100516921	CFI	6.33589	15.7741	1.31593	0.00389102	0.0373725
XM_005668264.1	100523014	ZMYND11	1.26031	0.105508	-3.57835	0.000214292	0.00478837
XM_005672551.1	102160960	DOCK2	6.97977	1.5401	-2.18015	0.0034232	0.0340722
XM_005668950.1	100523465	TMEM100	20.98	73.0111	1.7991	3.25e-05	0.00122508
NM_001243019.1	100623146	KIF22	2.30599	0.61181	-1.91423	0.00233019	0.0259069
XM_003127120.3	100517284	ACTN4	2.28246	0.641518	-1.83103	0.00381327	0.0368594
XM_005656540.1	100516328	PHF17	0	1.47107	inf	0.000126958	0.00326002
XM_003362131.3	100511611	LOC100511611	1.79881	4.93881	1.45712	0.00443934	0.0410098
XM_003357590.2	100525601	VASH2	0	1.43701	inf	0.00242591	0.0266967
XM_001928792.4	100155020	AUH	78.64	34.2944	-1.19729	0.00426355	0.0399378
XM_003123228.2	100512648	OLFM2	0.381064	2.18853	2.52186	0.000263545	0.00555057
XM_005654862.1	100524730	SLC44A2	0.0381148	1.09894	4.84962	0.00483858	0.0438074
XM_003482133.2	100739137	GFOD1	14.8396	4.21758	-1.81497	5.85e-05	0.00189832
XM_005671350.1	100153530	ZNF518A	1.19865	0.208826	-2.52104	0.000216337	0.00482459
XM_005657399.1	100153541	AIFM2	30.5299	8.4496	-1.85327	0.000131269	0.00334379
NM_001243383.1	100628018	SLC46A1	8.88538	3.44306	-1.36774	0.00393901	0.037734
NM_001252196.1	100620525	RNF141	5.23371	1.38021	-1.92294	0.00051542	0.00898188
NM_001166673.1	100170145	CDS2	119.339	52.1802	-1.19349	0.00419059	0.0394495
XM_005664861.1	100621391	SSC5D	2.32731	6.67402	1.51989	0.00365664	0.0356487
XM_003481402.2	100738910	PRRX1	6.81324	33.3888	2.29295	1.02e-06	7.77e-05
XM_003357127.3	100622122	OLFML1	4.23064	15.6908	1.89097	5.79e-05	0.00188168
NM_001161641.1	100302016	CLDN11	4.42027	105.91	4.58256	0	0
XM_005671370.1	100627422	LOC100627422	1.46412	0.361954	-2.01616	0.0011267	0.0156246
XM_003361405.2	100620427	LOC100620427	0.877753	0	-inf	0.00335719	0.0335941
XM_001928562.3	100155860	HEBP2	2.79756	8.73717	1.643	0.00217605	0.0245926
XM_003355199.2	100620276	RPRD2	0.760149	0	-inf	0.000141642	0.00355671
NM_213884.1	396917	TOPOII	10.5812	2.87365	-1.88055	2.2e-05	0.000921985
NM_001197307.1	100505410	CMYA5	0.627342	2.24063	1.83658	0.000133615	0.00339218
XM_005656381.1	100154070	PNMA1	0	1.85983	inf	0.00137393	0.0179854
XM_003355617.3	100521555	CNTN1	0.645533	3.95522	2.6152	3.25e-07	2.96e-05
XM_003126835.3	100516674	MBTPS1	0.400083	1.57052	1.97287	0.00315158	0.0322612
XM_005652899.1	100518772	AKAP8	0.095538	2.20712	4.52995	1.4e-06	0.000101012
XM_005660354.1	100739564	LOC100739564	0	0.88183	inf	0.00423277	0.0397314
XM_005659249.1	100513127	FAM135A	0.143561	1.05849	2.88228	0.000100619	0.00278509
XM_005652883.1	100523536	NFIX	2.5272	7.49723	1.56882	0.00246496	0.026984
XM_003360253.3	100623926	LOC100623926	26.4397	10.083	-1.39078	0.000862218	0.0128738
XM_005668169.1	102159987	LOC102159987	17.3461	40.9549	1.23942	0.00366889	0.035702
XM_005657290.1	100620909	ZNF84	0	0.720821	inf	0.00130935	0.0174209
XM_003353948.2	100525805	ZBED5	1.80279	5.85969	1.70059	0.00204007	0.0235572
XM_003357489.3	100524640	PCLO	0.261275	1.51134	2.53219	2.24e-07	2.19e-05
XM_003356567.2	100156932	LOC100156932	15.0226	4.08249	-1.87961	0.00200389	0.0232933
XM_005652885.1	100522981	HOOK2	0.852296	0	-inf	0.00148807	0.018998
NM_001190240.1	100153250	GPD1	356.738	147.85	-1.27073	0.00505617	0.0452012
XM_003360858.3	100624711	LOC100624711	0.960258	6.70524	2.80379	9.62e-07	7.46e-05
XM_005665115.1	100524150	MAN1C1	4.15792	10.9039	1.39091	0.00162297	0.0200773
XM_005663170.1	100155270	NIT1	22.8006	7.11627	-1.67988	0.000677216	0.010938
XM_003134197.4	100516469	MTMR7	4.28032	0.725098	-2.56147	5.59e-06	0.000309922
XM_005666311.1	100155870	PLEKHG3	2.00356	0.525142	-1.93179	0.00182733	0.0218674
XM_003124361.3	100514758	SAP25	1.91517	0.458946	-2.06108	0.00332707	0.0334695
XM_003135047.4	100521238	CDK16	0.841703	0	-inf	0.00314541	0.0322125
XM_003480276.2	100154391	KCNQ5	0.378354	1.39101	1.87832	0.00209255	0.0239925
XM_005666300.1	100621005	KLHL25	1.19829	0.260489	-2.20168	0.00272432	0.0291205
XM_005668932.1	733683	NME2	2.81444	0.27749	-3.34234	0.00541123	0.0472963
XM_005662617.1	100624693	LOC100624693	2.60595	11.7621	2.17426	2.24e-06	0.000143691
XM_003356955.2	100624541	LOC100624541	6.28223	16.134	1.36076	0.0051922	0.0460011
XM_003132790.2	100520933	CKS2	20.8462	7.07298	-1.55939	0.00387111	0.0372286
XM_005663742.1	100522865	KIAA1644	0.463782	1.8946	2.03038	0.000187545	0.00434008
XM_005659192.1	100524836	EPB41L2	4.54699	13.5223	1.57236	0.000416176	0.00773943
XM_005659526.1	100037999	TPM1	0.759271	3.31249	2.12523	0.00118989	0.0162697
XM_005652779.1	100514030	SLC25A22	0.744322	0	-inf	0.00302282	0.0312812
XM_005657060.1	100156751	ASTE1	0	1.19272	inf	0.00124307	0.0167351
XM_005673840.1	100156991	IL13RA2	1.29526	0	-inf	0.0034263	0.0340722
XM_005662092.1	100525983	DCUN1D3	1.83458	0	-inf	0.00196046	0.0230121
XM_005655757.1	100738827	LOC100738827	6.12974	0.806888	-2.92539	0.000381722	0.00728376
XM_003480256.2	100153442	SMPDL3A	193.078	38.5838	-2.32312	1.2e-07	1.29e-05
XM_005653870.1	100520449	TEN1	3.07036	0	-inf	0.00285723	0.0301022
XM_005667555.1	100623585	CR2	0	1.08147	inf	0.000257479	0.00544806
XM_003121815.3	100156574	SAMD4A	6.16702	17.7541	1.52551	0.000799017	0.0121782
XM_003481301.2	100739542	LOC100739542	49.4891	11.7891	-2.06966	1.16e-06	8.71e-05
XM_001926449.4	100158214	FLRT3	2.5204	0.520047	-2.27694	0.00045478	0.00820228
XM_005654338.1	100514930	LOC100514930	7.77142	1.29949	-2.58023	0.000152117	0.00375746
XM_003134195.3	100516118	ZDHHC2	16.2145	5.32557	-1.60628	0.000291607	0.00597545
XM_005669780.1	100462749	ATG7	0.679346	0	-inf	0.00476997	0.0433244
XM_003361831.2	100623149	LOC100623149	0.33343	1.48605	2.15603	0.00414809	0.0391793
XM_005672201.1	100514801	TNS1	71.5307	26.572	-1.42866	0.000650436	0.0106492
XM_003126693.3	100511566	UHRF1BP1L	68.0898	27.7736	-1.29372	0.00436742	0.0405763
XM_001927833.4	100151841	CLVS1	0.56895	2.94728	2.37301	9.84e-05	0.00274173
NM_001243184.1	100152344	HK1	130.034	51.572	-1.33423	0.0030723	0.0316635
XM_005662574.1	100523840	RHOQ	217.858	54.5222	-1.99847	0.000154307	0.00379094
XM_005671709.1	448982	ACSL1	35.1339	6.22025	-2.49782	1.66e-08	2.4e-06
XM_005655633.1	100525747	TIMELESS	0.555769	0	-inf	0.000991233	0.0142298
XM_005671563.1	100152252	DHX32	3.45052	0.867091	-1.99256	0.00145293	0.0187282
XM_005673527.1	102162780	LOC102162780	23.375	7.59951	-1.62098	0.00061588	0.0102534
XM_003483549.2	100154193	GBF1	0.101766	3.30862	5.02291	5.35e-11	1.54e-08
XM_003356969.2	100517663	RUFY3	1.76428	5.78659	1.71364	0.00128731	0.0171881
XM_001926072.4	100157219	ARNT2	0.285793	2.02878	2.82757	2.39e-05	0.000983246
XM_001926010.3	100157227	IGSF1	0.843562	3.11733	1.88574	0.000324694	0.0064839
XM_005661969.1	733578	CLDN4	0.238733	6.71811	4.81458	2.08e-11	7.27e-09
XM_003125881.4	100521789	LOC100521789	0.301299	2.07844	2.78623	0.000898371	0.0131883
XM_005671253.1	100142668	LIPA	131.709	52.841	-1.31762	0.00318972	0.0324614
XM_003356364.3	100626809	DLGAP1	0	0.845152	inf	0.00188091	0.0222972
XM_005655096.1	100623246	C3H16orf54	1.11558	0	-inf	0.000455458	0.00820799
XM_005672318.1	100517377	LRRFIP1	1.47526	0.0500515	-4.88141	7.89e-05	0.00234484
XM_005674384.1	100517091	ARHGEF25	3.78733	12.5699	1.73072	0.000373779	0.00719232
XM_003360265.2	100154380	BCOR	0.302405	1.16177	1.94177	0.00225434	0.0252737
XM_003359786.3	100037967	LOC100037967	2.34536	9.14267	1.96281	7.76e-06	0.000401461
XM_005665329.1	100517591	RNF125	2.44306	0.386066	-2.66177	0.00157353	0.0196999
XM_005652401.1	406870	CP	0.456878	1.96524	2.10482	0.000244916	0.00527056
NM_214405.1	399535	MUT	131.675	53.2627	-1.30578	0.00260624	0.0282032
XM_005665705.1	100294688	UBD	0.0870192	9.76712	6.81046	0.000468564	0.00841748
XM_005656219.1	100154511	LOC100154511	23.6233	9.8855	-1.25683	0.00424	0.0397664
NM_001244727.1	100512919	FDXR	1.10441	0	-inf	0.00210902	0.0240842
XM_005652518.1	100517160	LOC100517160	24.9701	9.16009	-1.44677	0.00413693	0.0391064
XM_001925385.5	100153398	EFHD1	1.24016	4.69464	1.92049	0.000483191	0.00858523
XM_003357628.2	100517416	DUSP10	16.6899	5.07693	-1.71694	0.00179059	0.0215754
XM_005669208.1	102163020	PLSCR3	1.57216	0	-inf	0.0012323	0.0166989
NM_214305.1	397573	STEAP1	1.80215	9.43168	2.3878	3.06e-05	0.00117357
XM_003356336.3	100622189	LDLRAD4	0.879157	0	-inf	0.00292761	0.0305744
XM_005660186.1	100142689	CREB3	13.5439	1.92844	-2.81213	5.15e-07	4.42e-05
XM_003124593.2	100518302	LITAF	105.183	44.5828	-1.23834	0.00366562	0.035702
XM_003133208.2	100515628	LOC100515628	85.5282	311.215	1.86344	9.31e-05	0.00263567
NM_001199890.1	733630	VLDLR	21.5797	7.09175	-1.60546	0.000356458	0.00694726
XM_005655737.1	100524088	C5H12orf50	0.560465	0	-inf	0.00514496	0.0458147
XM_005671529.1	100153578	CPXM2	0.0754128	0.818666	3.44039	0.000571442	0.00963354
XM_005664911.1	100512237	ZNF134	0	1.1815	inf	0.00227256	0.0254279
XM_005668026.1	100622281	KIF27	0.157003	1.51012	3.2658	0.000295854	0.00604068
NM_214413.1	403104	CYP2B22	2.95053	14.8623	2.33261	1.38e-06	0.000101012
NM_001244095.1	100154447	DARC	17.9344	43.2936	1.27142	0.00375474	0.0363865
XM_003360372.3	100624650	LOC100624650	25.6868	142.86	2.4755	1.95e-08	2.7e-06
XM_005661380.1	100522851	CIRBP	4.95607	21.837	2.1395	3.3e-06	0.000196953
XM_005654691.1	100517930	METTL15	7.19283	1.86524	-1.9472	9.34e-05	0.00263567
XM_005657758.1	100514931	AHCYL2	19.3093	4.67755	-2.04547	2.98e-06	0.0001822
XM_005655281.1	100625452	DVL2	0.864428	4.31703	2.32022	0.000116009	0.00309062
XM_005665458.1	100525052	LRRC41	2.12178	6.2134	1.55011	0.00304203	0.0314228
XM_005674400.1	102159440	LOC102159440	13.8557	55.4103	1.99967	0.000183198	0.00429636
XM_005653318.1	100516977	ZNF614	0	0.763193	inf	0.00216495	0.0245012
XM_003131247.4	100518214	SLC39A11	4.11459	0.6265	-2.71536	0.00235361	0.0261034
XM_005659516.1	100152749	CA12	0.405358	3.83207	3.24085	5.25e-07	4.47e-05
NM_001143690.1	396859	NOS2	0.938604	0.128436	-2.86946	0.00071644	0.0113287
XM_005671070.1	100155980	MICU1	0.706833	0	-inf	0.00385976	0.0371665
XM_005672316.1	100517377	LRRFIP1	0.056859	0.682395	3.58515	0.0012276	0.0166551
XM_005662016.1	397548	PHGK	3.22947	0.756308	-2.09425	0.00287808	0.0301959
NM_001243029.1	100155736	LIPG	8.82414	1.11102	-2.98958	3.37e-09	6.33e-07
XM_003480520.2	100738878	TMEM261	5.88414	0.903081	-2.7039	0.000194463	0.0044548
XM_005666759.1	100621975	G3BP2	25.1405	9.64301	-1.38246	0.00115674	0.0159315
NM_001122988.1	100144446	HMGCR	15.8173	5.72186	-1.46694	0.00096185	0.0139579
XM_005666618.1	100515040	LIMCH1	23.1341	6.24676	-1.88884	1.26e-05	0.000588677
NM_001244227.1	100625944	RGC32	396.569	71.8181	-2.46515	9.99e-09	1.58e-06
XM_003124451.4	100519083	2017-09-14	0.265251	1.19415	2.17056	0.00439782	0.0407643
XM_003481884.2	100738241	BCAM	348.514	104.396	-1.73915	0.00159097	0.0198374
XM_005665325.1	100511459	OSBPL1A	0	0.618887	inf	0.00446335	0.0411981
NM_001244647.1	100622210	ALDH1L1	243.791	98.7103	-1.30437	0.000110008	0.00298677
NM_001037150.1	641359	SULT2A1	4.33156	46.5994	3.42735	2.97e-11	9.52e-09
XM_003353388.3	100620097	ZNF106	88.2347	27.0839	-1.70391	0.000544773	0.00935043
XM_003127724.2	100511570	FAM46B	7.27058	0.760904	-3.25628	7.19e-09	1.2e-06
XM_005664258.1	100037966	SOCS2	2.40556	8.28569	1.78425	0.000746095	0.0115576
XM_003131530.3	100518804	TBX21	2.16402	0.441162	-2.29433	0.000325067	0.00648564
XM_005664478.1	100623939	LOC100623939	107.261	44.3316	-1.27471	0.00337462	0.0337287
XM_005663450.1	100155137	POGZ	0.93286	3.94984	2.08206	4.62e-05	0.001602
XM_003353686.2	414411	ASS1	0.319716	3.89982	3.60854	1.91e-05	0.000818916
XM_005665416.1	100519847	ECHDC2	145.088	57.8624	-1.32623	0.00159972	0.0198654
XM_003481011.2	100516361	TMEM248	0.561565	0	-inf	0.00247285	0.0270041
XM_005655674.1	396737	KLRK1	7.95822	2.15999	-1.88142	0.0014264	0.01847
XM_005662542.1	100170118	RTN4	60.3211	21.9009	-1.46167	0.000852138	0.0127469
XM_005670199.1	102157873	LOC102157873	0.786702	3.6744	2.22362	3.78e-05	0.00136934
XM_003133705.2	100516232	LOC100516232	2.01053	11.1163	2.46703	3.35e-05	0.00124829
XM_005661986.1	100627618	LIMK1	0.54172	2.04295	1.91504	0.00283792	0.0300101
XM_005671416.1	100154193	GBF1	1.57016	0	-inf	3.29e-05	0.00123519
XM_005659980.1	100302366	SOCS4	1.00207	5.53529	2.46567	1.47e-06	0.000103988
XM_003133707.2	100516940	SP100	0.181427	6.05168	5.05988	1.12e-08	1.75e-06
XM_005661412.1	397461	PTBP1	3.0698	12.0311	1.97055	0.000229752	0.00502514
XM_003358680.3	100627256	RPL22L1	73.6379	195.739	1.41041	0.000750907	0.0116242
XM_005674163.1	100622329	LOC100622329	0.567968	1.88722	1.73238	0.00428536	0.0400925
XM_003122593.4	100525148	PLCB3	0.290917	1.59068	2.45096	0.000704919	0.0112053
XM_005667670.1	100516821	HDAC9	0.913623	0	-inf	0.00405329	0.038508
XM_003484013.2	100737678	FAM180A	1.14496	17.0517	3.89654	6.61e-13	3.67e-10
XM_005663478.1	100152294	GABPB2	2.60954	8.54903	1.71196	0.000516863	0.00899366
XM_005653223.1	100627090	VPS9D1	0.823629	0	-inf	0.000705106	0.0112053
XM_003125535.3	100152510	CTHRC1	9.04895	82.635	3.19093	2.28e-12	1.02e-09
XM_005666498.1	100517353	ADD1	0.769181	4.46556	2.53745	0.000179943	0.00423313
XM_005660787.1	100621273	TTC9C	1.09557	0	-inf	0.00223639	0.0251344
XM_001925242.3	100153566	DNAJC12	14.2146	3.17425	-2.16288	4.71e-05	0.00161763
XM_005674167.1	100626687	LOC100626687	1.86356	8.48127	2.18622	1.5e-06	0.000104989
XM_005667943.1	100513811	AKT3	0	3.69733	inf	0.000315365	0.0063478
XM_001926970.4	100156750	RSPH3	0.299345	1.31927	2.13986	0.00477663	0.0433502
XM_005653778.1	397639	EPHX1	31.0914	12.8428	-1.27556	0.00373661	0.0362263
XM_005652903.1	100625866	EPHX3	1.04716	0	-inf	0.00174394	0.0211188
XM_003357379.2	100622147	ZC3H11A	1.41318	0	-inf	0.000195589	0.00446709
XM_005668254.1	100739304	LOC100739304	190.205	36.2475	-2.3916	4.07e-08	5.11e-06
XM_005657677.1	102157588	LOC102157588	0.333314	1.46858	2.13947	0.00478437	0.0434031
XM_005662541.1	100170118	RTN4	10.5999	4.34885	-1.28534	0.00413033	0.0390845
XM_005668981.1	100515575	C12H17orf47	0	1.60892	inf	0.00224191	0.0251841
XM_005667880.1	100511654	SERTAD4	0.139808	1.17619	3.07261	0.000626757	0.0103511
XM_005671975.1	100517431	HOXD9	0	0.91835	inf	0.00106593	0.0151301
XM_005672738.1	100154830	RALGAPA2	7.32542	2.9097	-1.33204	0.00225219	0.0252621
XM_005653860.1	100621037	2017-09-09	3.42392	0	-inf	6.1e-05	0.00195996
XM_003129299.3	100525762	DDIT4L	0.631646	5.44779	3.10848	1.65e-06	0.000112778
XM_005659998.1	100153197	ARID4A	2.40969	0.0197022	-6.93434	1.17e-05	0.000554041
XM_003128902.2	100520753	LOC100520753	2.35773	0.330768	-2.8335	0.000101748	0.00281293
XM_005665454.1	100523909	LOC100523909	85.2044	14.1822	-2.58685	5.54e-09	9.55e-07
XM_003134465.2	100512873	LOC100512873	33.3557	2.24313	-3.89435	5.02e-11	1.46e-08
XM_005663918.1	100626911	LOC100626911	1.56803	9.31267	2.57024	1.36e-05	0.000622022
XM_005674206.1	100620394	LOC100620394	146.415	44.5121	-1.7178	9.11e-05	0.00258872
XM_003129804.2	100519911	ANGPTL5	3.49142	28.79	3.04368	5.37e-10	1.27e-07
XM_003135281.3	100513331	WBP5	7.27641	20.4634	1.49175	0.00349719	0.0345088
NM_001110173.1	100126236	STC2	1.03872	6.04504	2.54095	9.92e-05	0.00275068
XM_005672556.1	100515063	HMMR	2.71391	0.800333	-1.7617	0.00214559	0.0243428
XM_003354883.3	100623777	LOC100623777	15.6849	42.1615	1.42655	0.000731769	0.0114292
XM_005668023.1	100621290	LOC100621290	0.251392	1.36379	2.43961	0.00142163	0.0184311
NM_001257276.1	100125957	ACLY	1027.26	55.237	-4.21702	7.91e-13	4.18e-10
XM_005660074.1	397402	PLIN2	10.5242	2.82188	-1.89898	0.000491673	0.00868839
XM_005662451.1	100520484	TET3	0	0.670305	inf	7.29e-05	0.00221357
XM_005667438.1	102165603	LOC102165603	59.9872	15.3716	-1.96439	1.01e-05	0.000496172
XM_005670644.1	100152115	HVCN1	1.41617	0.139217	-3.34659	0.00256462	0.027819
XM_005663233.1	100038008	PCD1E	0.733085	0	-inf	0.000931924	0.0136023
XM_003482738.2	100624924	COLGALT2	0.571733	2.56832	2.16741	7.52e-05	0.0022661
XM_001928507.4	100152368	EGLN3	0.564428	2.81646	2.31902	6.29e-05	0.00200699
NM_001243574.1	100627341	ACAD8	49.4371	21.8059	-1.18088	0.0054284	0.0473716
XM_005653896.1	100515573	TLK2	0	1.02084	inf	0.000411382	0.00767542
XM_005666682.1	396692	HOPX	0	2.88714	inf	0.00224754	0.0252348
NM_213878.1	396911	CNN1	3.88656	15.1285	1.9607	0.000146176	0.00365439
XM_005663466.1	397569	CTSK	157.69	659.85	2.06505	0.000184074	0.00430574
XM_005656704.1	100521327	DMTF1	1.96448	0.417792	-2.23329	0.0011908	0.0162723
XM_003125148.2	100517335	ERLEC1	0.308544	1.83689	2.57371	0.00146296	0.0188361
XM_003125298.2	100522927	CGREF1	2.28854	40.4608	4.14403	4.38e-12	1.84e-09
XM_005671545.1	102166285	LOC102166285	2.76645	18.9033	2.77253	2.8e-05	0.00109495
XM_005658291.1	100625479	LOC100625479	2.15218	9.7219	2.17544	1.95e-06	0.000129041
XM_005656685.1	100518983	RAPGEF5	1.11621	0.205113	-2.44412	0.000554584	0.00946215
XM_003481785.2	100738827	LOC100738827	7.06057	1.80267	-1.96965	0.00520146	0.0460472
XM_003360421.2	100152966	LHFPL1	0	0.884308	inf	0.00446596	0.0412054
XM_003354407.2	100517332	BET1L	1.5133	0	-inf	0.00430775	0.0402027
XM_001926398.3	100153097	SMG5	34.3167	11.9405	-1.52305	0.000283757	0.00584093
XM_005667705.1	100512804	FAM185A	0.0594603	3.47023	5.86696	5.95e-05	0.00192438
XM_005674514.1	100155433	RASL12	1.77091	5.54184	1.64587	0.0032723	0.0330796
XM_003132246.3	100521113	POC1A	2.82452	0.737263	-1.93776	0.00270936	0.0290015
XM_005673528.1	100738503	LOC100738503	25.7994	9.44412	-1.44985	0.00411842	0.0389963
XM_005668097.1	100520047	ARHGAP12	4.05109	1.11071	-1.86682	0.000575854	0.00970073
XM_003133150.2	100512867	PDE6C	2.06143	0.458793	-2.16773	0.000353218	0.00690781
XM_005669158.1	100511042	KIF1C	13.3008	0.426588	-4.96252	1.11e-15	1.1e-12
NM_001243867.1	100511637	RUVBL2	4.30043	1.24177	-1.79208	0.00572554	0.0491363
XM_003134453.2	100522769	LOC100522769	0.91021	39.0178	5.42179	0	0
XM_003123570.2	100518061	CILP2	0.0658277	2.91136	5.46685	9.3e-14	6.41e-11
XM_005666668.1	100515785	ETFDH	6.34139	0.686173	-3.20816	1.4e-06	0.000101012
XM_005671011.1	100155871	SLC16A9	0	0.749586	inf	0.00477578	0.0433502
XM_003481346.2	100049688	TNFRSF11B	0.885428	6.39738	2.85303	3.8e-06	0.000219548
XM_003480630.2	100739187	LOC100739187	2.23375	6.6586	1.57575	0.00343647	0.0341147
XM_005670828.1	414369	SMTN	0.739685	0	-inf	0.00196652	0.0230461
XM_003354941.3	100520636	LOC100520636	1.27942	0	-inf	0.00137794	0.0180171
XM_003121264.3	100153138	OGFRL1	26.2599	10.8601	-1.27382	0.00274372	0.0292727
XM_005655502.1	100523244	CSNK1E	1.28299	0	-inf	0.00209	0.0239754
XM_005662012.1	100516668	RABGEF1	0	1.04562	inf	0.000656731	0.0107137
XM_001929243.4	100155831	CNNM2	0.0977491	0.769761	2.97726	0.00101125	0.0144623
XM_003121214.4	100512509	ECHDC1	218.62	80.5307	-1.44081	0.00132289	0.0175497
XM_003360413.3	100620724	COL4A6	0.373153	1.78946	2.26168	5.1e-05	0.00171503
XM_005657128.1	100233225	VGLL3	9.7801	22.9366	1.22973	0.00360879	0.0353338
XM_005653774.1	100523988	TMEM63A	3.00212	0	-inf	5.32e-05	0.00177382
XM_005673148.1	100524227	CALD1	24.0037	0	-inf	6.88e-07	5.56e-05
XM_005656519.1	100517174	MOB1B	11.5102	3.0353	-1.923	9.86e-05	0.00274297
NM_001105288.1	397531	COL5A3	175.427	53.7118	-1.70756	0.00111693	0.0156006
XM_001925471.5	100156029	GPC4	3.07886	8.87295	1.52702	0.000893639	0.0131358
XM_005671142.1	100155717	C14H10orf58	1.31051	0	-inf	0.0033751	0.0337287
XM_003133454.4	100517614	STK39	34.8996	15.3592	-1.18411	0.00438636	0.040719
XM_005652466.1	100522589	UBE3A	7.32615	1.44102	-2.34596	2.76e-06	0.000170968
XM_005653776.1	100523988	TMEM63A	0	2.09463	inf	0.000183779	0.00430555
XM_005664156.1	100525817	NELL2	0.34408	1.72776	2.32809	0.000884747	0.0130727
XM_005663488.1	100157920	SETDB1	0.954498	2.99718	1.65079	0.00349257	0.0344781
XM_005657534.1	100152338	2017-03-07	0.658721	4.11885	2.6445	4.43e-06	0.000253021
NM_001110058.1	100126201	TUSC5	352.437	87.429	-2.01118	2.12e-06	0.00013874
XM_005661587.1	100312964	CDO1	180.31	44.2725	-2.026	2.59e-06	0.000161879
XM_005655137.1	100521718	MAPK8IP3	2.29726	0.666201	-1.78589	0.00262031	0.0283124
XM_003134451.4	100155350	LOC100155350	0.552825	4.18129	2.91905	1.53e-07	1.57e-05
XM_005655220.1	100520186	SH2D6	1.60597	4.85509	1.59605	0.00536988	0.0470683
XM_005671277.1	100522283	PCGF5	9.90615	3.9782	-1.31621	0.00233357	0.0259317
XM_001926378.2	100153977	GCLM	39.7962	12.7931	-1.63727	0.000113662	0.00304954
XM_005671868.1	100525434	RBMS1	0	1.63715	inf	0.000170799	0.0040771
XM_003128215.3	100511884	LOC100511884	9.46442	3.10283	-1.60893	0.00460516	0.0421305
XM_005664587.1	100515836	SPRED3	0.152929	0.778417	2.34768	0.00134694	0.0177398
XM_003123572.2	100518418	GATAD2A	1.33511	0.215659	-2.63013	0.000260838	0.00550343
XM_005653376.1	100627656	FAM76A	0	0.675181	inf	0.00252183	0.0274861
XM_005659210.1	100157226	NCOA7	0.84351	3.1341	1.89357	0.000434385	0.00798658
XM_005663739.1	100736589	KIAA0930	75.6133	4.60477	-4.03744	0	0
XM_005673433.1	100156439	TCEANC	1.06673	0	-inf	0.00469593	0.0427887
XM_005668822.1	397592	JUP	7.44078	0.573425	-3.69778	7.28e-09	1.21e-06
XM_003134032.3	100519062	MAP1B	5.85978	24.6497	2.07265	2.25e-06	0.000143691
XM_005664261.1	100037966	SOCS2	1.63748	10.0073	2.61151	3.46e-06	0.000203674
XM_005653780.1	397639	EPHX1	4.8941	1.29836	-1.91435	0.0028668	0.0301193
XM_005656569.1	100524266	AGPAT9	0.26215	1.38043	2.39666	0.00422832	0.039712
XM_005664662.1	100240721	CYTH2	0	1.31122	inf	0.0050499	0.0451629
XM_005668687.1	100513305	STRADA	0.813691	0	-inf	0.00515869	0.0458651
XM_005658571.1	100622845	LOC100622845	29.5762	9.58582	-1.62546	0.000399796	0.00752101
NM_001162890.1	100302367	SOCS5	11.5425	26.7755	1.21396	0.00531076	0.0467598
XM_005657409.1	100525187	SGPL1	0	0.901238	inf	0.000735568	0.0114492
XM_005661595.1	100511682	CEP120	0	1.09526	inf	0.000488726	0.00864977
XM_005669938.1	100627163	PLCH1	0.892171	0.205951	-2.11502	0.000670423	0.010836
XM_003123489.2	100516724	NR2F6	30.1424	11.675	-1.36837	0.00150813	0.019109
XM_005656567.1	100524266	AGPAT9	0.73613	0	-inf	0.00232144	0.0258221
XM_005659323.1	100156082	FBXL4	0	0.823809	inf	0.00338702	0.0338182
XM_001925182.3	100156623	SERPINB11	2.27429	0.468675	-2.27876	0.00070756	0.0112173
XM_003132501.3	100511536	MME	9.77223	2.97473	-1.71593	0.000231889	0.00505262
XM_001926239.1	100152253	STX11	11.4798	4.59723	-1.32025	0.00561595	0.0484091
XM_005673045.1	492315	BMP7	0.104073	1.32125	3.66624	0.000755533	0.0116641
NM_001243455.1	100153889	GNB1L	3.25777	0	-inf	0.000361954	0.00701602
XM_005657136.1	100523514	BACH1	0	0.673581	inf	0.00155623	0.0195445
XM_005656565.1	100271932	HPSE	0.111198	0.729557	2.7139	0.00361585	0.0353724
XM_005669430.1	100525890	LOC100525890	3.6118	22.1646	2.61746	2.18e-08	2.97e-06
XM_005666178.1	100158154	PKM	0	0.753983	inf	0.000985214	0.0141842
XM_001929059.2	100155615	AVPI1	4.40385	1.16501	-1.91842	0.0050304	0.0450272
XM_005664382.1	100514463	KIFC3	15.4416	5.36227	-1.52591	0.000550048	0.00941253
NM_214007.1	397070	EGFR	18.799	48.4864	1.36693	5.33e-05	0.00177611
XM_005669026.1	100512984	GGNBP2	0.0836113	1.02946	3.62204	0.00134655	0.0177398
NM_001244821.1	100513488	MPZL2	0.422879	2.6606	2.65343	4.48e-05	0.00157367
XM_005668525.1	100736610	NALCN	13.9178	3.86167	-1.84963	0.000645729	0.0106027
XM_005653158.1	100520908	TAPBPL	3.35317	0.551263	-2.60471	0.000122037	0.00318038
Novel_000373	XLOC_1612439	-	1.78099	6.62382	1.89498	0.0012461	0.0167659
XM_003134886.2	733628	AEBP1	22.9393	190.857	3.05659	1.21e-10	3.27e-08
XM_005666126.1	100152913	PPCDC	1.67168	0.24827	-2.75131	0.00138673	0.0181007
XM_003484319.2	100518065	SLC20A1	36.381	13.4616	-1.43433	0.000620604	0.0102868
XM_005673431.1	100153585	EGFL6	0.400683	2.58262	2.6883	3.5e-05	0.0012873
XM_003127371.3	100511817	MYBPC2	0.133771	0.890108	2.73422	0.000129462	0.00331684
XM_005665134.1	100624130	PDIK1L	1.56578	0.108886	-3.84599	6.39e-05	0.00202497
NM_213814.1	396739	SAL1	7.06218	122.902	4.12126	0	0
XM_005668923.1	100512012	WFIKKN2	0.204959	0.998592	2.28456	0.00072297	0.0113795
XM_001929108.3	100158151	GRAMD2	22.2047	1.40476	-3.98247	7.17e-13	3.88e-10
XM_005653621.1	100622888	TMEM150C	2.98623	0.163513	-4.19084	1.29e-06	9.59e-05
NM_001145019.1	100152836	AGPAT6	161.575	55.6993	-1.53647	0.000413863	0.00770905
XM_005662844.1	100157293	TMEM71	3.30987	0.865684	-1.93486	0.00138412	0.0180771
XM_005673867.1	100515873	2017-09-06	2.1549	9.59537	2.15472	1.24e-05	0.00058309
Novel_000333	XLOC_1554513	-	11.3485	1.83158	-2.63135	0.000116501	0.00310009
XM_003122664.2	100524972	MS4A6A	1.23626	6.58958	2.41421	0.00129143	0.017233
XM_003130633.4	100515919	LOC100515919	108.482	34.1156	-1.66896	7.25e-05	0.00221008
XM_003353997.2	100622728	TLE2	0.533027	1.86468	1.80665	0.00316242	0.0323392
XM_005664599.1	100627936	PAK4	0	0.780022	inf	0.00297027	0.0309063
XM_005667588.1	100516386	MTERF	0	1.3019	inf	0.000742328	0.0115349
XM_003356861.3	100625942	BST1	4.97359	13.7179	1.4637	0.00192792	0.022744
XM_005670208.1	100514190	LOC100514190	2.57968	0.247535	-3.38149	4.54e-05	0.00158404
XM_005672254.1	100511787	CUL3	1.1314	0	-inf	0.000548458	0.00939948
XM_005655560.1	100738735	LOC100738735	2.72213	0.226426	-3.58763	4.01e-07	3.54e-05
XM_005658044.1	100627896	ANKMY2	0	3.53301	inf	3.73e-05	0.00135476
NM_001097515.2	100048952	PON1	37.9537	8.61411	-2.13947	2.48e-05	0.000998582
XM_005669730.1	100511594	CNTN3	2.71324	9.37204	1.78835	0.000196614	0.0044809
XM_005656132.1	396811	PTGER3	3.50061	14.2147	2.02171	2.38e-05	0.000981379
XM_005673971.1	100152632	ZNF185	2.705	8.11591	1.58512	0.000535528	0.0092406
NM_214192.1	397391	MMP2	119.301	561.713	2.23523	8.44e-05	0.00246622
XM_005656656.1	100622147	ZC3H11A	0.848181	0	-inf	0.000417048	0.00774299
XM_005666788.1	102166512	LOC102166512	0.403713	2.1993	2.44564	0.00526726	0.0464668
XM_005655002.1	100511986	SEC24A	5.49494	1.76165	-1.64118	0.000734452	0.011442
XM_001927967.5	100155774	LOC100155774	0.277925	16.546	5.89564	0	0
XM_005671019.1	100153330	RHOBTB1	22.931	10.1346	-1.178	0.00510639	0.0455784
XM_005666569.1	100518262	RBPJ	1.91461	0.310393	-2.62488	0.00112007	0.0156044
XM_005660499.1	100154730	LRRC8A	0.432826	3.84714	3.15193	9.95e-07	7.69e-05
XM_005656659.1	100622147	ZC3H11A	0	0.821153	inf	0.000603051	0.0100767
XM_003360524.3	100519997	MXRA5	5.378	15.0475	1.48438	0.000423182	0.00783767
XM_003122469.2	100514211	LOC100514211	10.452	3.40504	-1.61804	0.00123581	0.0167029
XM_003134203.3	100517735	CSGALNACT1	3.94789	10.1586	1.36355	0.00308025	0.0317023
XM_005662904.1	100153332	OXR1	1.34417	0.149689	-3.16667	0.000410432	0.00766399
XM_005661603.1	100513526	2017-03-03	0	0.951116	inf	0.00243803	0.0267987
XM_003127538.4	100517764	SLC25A33	33.0382	7.11034	-2.21614	3.61e-06	0.00021104
XM_005652949.1	397010	VDAC1	55.5266	21.569	-1.36422	0.00129239	0.0172356
XM_003482695.2	100737774	LOC100737774	36.3744	115.29	1.66428	6.39e-05	0.00202497
XM_005660236.1	102162364	LOC102162364	1.9804	7.73257	1.96516	0.00182266	0.0218614
NM_001100189.1	100101921	SLC9A2	1.60856	0.200829	-3.00173	1.74e-05	0.00076244
XM_005669031.1	100512984	GGNBP2	6.47577	17.9171	1.46821	0.00112069	0.0156044
XM_005666280.1	100523976	LOC100523976	1.91284	0.227327	-3.07288	0.00124994	0.016791
NM_001164005.2	397540	CHGA	5.18794	0.560839	-3.2095	5.01e-07	4.32e-05
XM_003358731.2	100620350	CHRD	0.700947	2.57174	1.87537	0.000943121	0.0137387
XM_005665414.1	100622214	PODN	5.48406	21.7022	1.98452	5.72e-06	0.000315277
XM_003130511.2	100517774	TAF1A	2.44596	0.542366	-2.17306	0.00441895	0.0408713
[truncated: 646 more rows]
